# Supplementary material for: Structural and biochemical insights into the inhibition of Mycobacterium tuberculosis cyclic dinucleotide phosphodiesterase by a sulfur-modified cyclic dinucleotide analog
Source: RSC Chem Biol. 2026 Apr 14;7(5):880–91. doi: 10.1039/d6cb00006a (PMC13077336; doi:10.1039/d6cb00006a)
Supplement: CB-007-D6CB00006A-s001 [file CB-007-D6CB00006A-s001.cif]

data_XXXX
# 
_database_2.database_id               PDB 
_database_2.database_code             XXXX 
_database_2.pdbx_database_accession   ? 
_database_2.pdbx_DOI                  ? 
# 
loop_
_struct_mon_prot_cis.pdbx_id 
_struct_mon_prot_cis.label_comp_id 
_struct_mon_prot_cis.label_seq_id 
_struct_mon_prot_cis.label_asym_id 
_struct_mon_prot_cis.label_alt_id 
_struct_mon_prot_cis.pdbx_PDB_ins_code 
_struct_mon_prot_cis.auth_comp_id 
_struct_mon_prot_cis.auth_seq_id 
_struct_mon_prot_cis.auth_asym_id 
_struct_mon_prot_cis.pdbx_label_comp_id_2 
_struct_mon_prot_cis.pdbx_label_seq_id_2 
_struct_mon_prot_cis.pdbx_label_asym_id_2 
_struct_mon_prot_cis.pdbx_PDB_ins_code_2 
_struct_mon_prot_cis.pdbx_auth_comp_id_2 
_struct_mon_prot_cis.pdbx_auth_seq_id_2 
_struct_mon_prot_cis.pdbx_auth_asym_id_2 
_struct_mon_prot_cis.pdbx_PDB_model_num 
_struct_mon_prot_cis.pdbx_omega_angle 
1 ALA 54 A . ? ALA 72 B PRO 55 A ? PRO 73 B 1 -6.69 
2 ALA 53 B . ? ALA 72 C PRO 54 B ? PRO 73 C 1 -6.59 
3 ALA 54 C . ? ALA 72 A PRO 55 C ? PRO 73 A 1 -6.94 
# 
_database_PDB_rev.num             . 
_database_PDB_rev.date            ? 
_database_PDB_rev.date_original   2025-05-24 
_database_PDB_rev.status          ? 
_database_PDB_rev.replaces        ? 
_database_PDB_rev.mod_type        ? 
# 
_cell.entry_id           XXXX 
_cell.length_a           79.010 
_cell.length_b           149.096 
_cell.length_c           167.033 
_cell.angle_alpha        90.00 
_cell.angle_beta         90.00 
_cell.angle_gamma        90.00 
_cell.Z_PDB              8 
_cell.pdbx_unique_axis   ? 
# 
_symmetry.entry_id                         XXXX 
_symmetry.space_group_name_H-M             'I 21 21 21' 
_symmetry.pdbx_full_space_group_name_H-M   ? 
_symmetry.cell_setting                     ? 
_symmetry.Int_Tables_number                ? 
# 
_atom_sites.entry_id                    XXXX 
_atom_sites.fract_transf_matrix[1][1]   0.012657 
_atom_sites.fract_transf_matrix[1][2]   0.000000 
_atom_sites.fract_transf_matrix[1][3]   0.000000 
_atom_sites.fract_transf_matrix[2][1]   0.000000 
_atom_sites.fract_transf_matrix[2][2]   0.006707 
_atom_sites.fract_transf_matrix[2][3]   0.000000 
_atom_sites.fract_transf_matrix[3][1]   0.000000 
_atom_sites.fract_transf_matrix[3][2]   0.000000 
_atom_sites.fract_transf_matrix[3][3]   0.005987 
_atom_sites.fract_transf_vector[1]      0.00000 
_atom_sites.fract_transf_vector[2]      0.00000 
_atom_sites.fract_transf_vector[3]      0.00000 
# 
_refine.pdbx_refine_id                           1 
_refine.entry_id                                 XXXX 
_refine.pdbx_diffrn_id                           1 
_refine.pdbx_TLS_residual_ADP_flag               ? 
_refine.ls_number_reflns_obs                     19835 
_refine.ls_number_reflns_all                     ? 
_refine.pdbx_ls_sigma_I                          ? 
_refine.pdbx_ls_sigma_F                          ? 
_refine.pdbx_data_cutoff_high_absF               ? 
_refine.pdbx_data_cutoff_low_absF                ? 
_refine.pdbx_data_cutoff_high_rms_absF           ? 
_refine.ls_d_res_low                             25.23 
_refine.ls_d_res_high                            2.96 
_refine.ls_percent_reflns_obs                    99.41 
_refine.ls_R_factor_obs                          0.22081 
_refine.ls_R_factor_all                          ? 
_refine.ls_R_factor_R_work                       0.21817 
_refine.ls_R_factor_R_free                       0.27017 
_refine.ls_R_factor_R_free_error                 ? 
_refine.ls_R_factor_R_free_error_details         ? 
_refine.ls_percent_reflns_R_free                 5.0 
_refine.ls_number_reflns_R_free                  1036 
_refine.ls_number_parameters                     ? 
_refine.ls_number_restraints                     ? 
_refine.occupancy_min                            ? 
_refine.occupancy_max                            ? 
_refine.correlation_coeff_Fo_to_Fc               0.921 
_refine.correlation_coeff_Fo_to_Fc_free          0.870 
_refine.B_iso_mean                               46.949 
_refine.aniso_B[1][1]                            0.69 
_refine.aniso_B[2][2]                            -3.27 
_refine.aniso_B[3][3]                            2.59 
_refine.aniso_B[1][2]                            0.00 
_refine.aniso_B[1][3]                            -0.00 
_refine.aniso_B[2][3]                            0.00 
_refine.solvent_model_details                    MASK 
_refine.solvent_model_param_ksol                 ? 
_refine.solvent_model_param_bsol                 ? 
_refine.pdbx_solvent_vdw_probe_radii             1.20 
_refine.pdbx_solvent_ion_probe_radii             0.80 
_refine.pdbx_solvent_shrinkage_radii             0.80 
_refine.pdbx_ls_cross_valid_method               THROUGHOUT 
_refine.details                                  'HYDROGENS HAVE BEEN ADDED IN THE RIDING POSITIONS' 
_refine.pdbx_starting_model                      ? 
_refine.pdbx_method_to_determine_struct          'MOLECULAR REPLACEMENT' 
_refine.pdbx_isotropic_thermal_model             ? 
_refine.pdbx_stereochemistry_target_values       'MAXIMUM LIKELIHOOD' 
_refine.pdbx_stereochem_target_val_spec_case     ? 
_refine.pdbx_R_Free_selection_details            RANDOM 
_refine.pdbx_overall_ESU_R                       ? 
_refine.pdbx_overall_ESU_R_Free                  0.481 
_refine.overall_SU_ML                            0.478 
_refine.pdbx_overall_phase_error                 ? 
_refine.overall_SU_B                             27.935 
_refine.overall_SU_R_Cruickshank_DPI             ? 
_refine.pdbx_overall_SU_R_free_Cruickshank_DPI   ? 
_refine.pdbx_overall_SU_R_Blow_DPI               ? 
_refine.pdbx_overall_SU_R_free_Blow_DPI          ? 
# 
loop_
_refine_ls_restr.type 
_refine_ls_restr.dev_ideal 
_refine_ls_restr.dev_ideal_target 
_refine_ls_restr.weight 
_refine_ls_restr.number 
_refine_ls_restr.pdbx_refine_id 
_refine_ls_restr.pdbx_restraint_function 
r_bond_refined_d             0.005  0.012  ? 7036  . ? 
r_bond_other_d               0.001  0.016  ? 6616  . ? 
r_angle_refined_deg          1.365  1.791  ? 9635  . ? 
r_angle_other_deg            0.478  1.728  ? 15124 . ? 
r_dihedral_angle_1_deg       6.498  5.000  ? 927   . ? 
r_dihedral_angle_2_deg       9.082  5.000  ? 52    . ? 
r_dihedral_angle_3_deg       14.676 10.000 ? 984   . ? 
r_dihedral_angle_4_deg       ?      ?      ? ?     . ? 
r_chiral_restr               0.062  0.200  ? 1184  . ? 
r_gen_planes_refined         0.005  0.020  ? 8369  . ? 
r_gen_planes_other           0.001  0.020  ? 1505  . ? 
r_nbd_refined                ?      ?      ? ?     . ? 
r_nbd_other                  ?      ?      ? ?     . ? 
r_nbtor_refined              ?      ?      ? ?     . ? 
r_nbtor_other                ?      ?      ? ?     . ? 
r_xyhbond_nbd_refined        ?      ?      ? ?     . ? 
r_xyhbond_nbd_other          ?      ?      ? ?     . ? 
r_metal_ion_refined          ?      ?      ? ?     . ? 
r_metal_ion_other            ?      ?      ? ?     . ? 
r_symmetry_vdw_refined       ?      ?      ? ?     . ? 
r_symmetry_vdw_other         ?      ?      ? ?     . ? 
r_symmetry_hbond_refined     ?      ?      ? ?     . ? 
r_symmetry_hbond_other       ?      ?      ? ?     . ? 
r_symmetry_metal_ion_refined ?      ?      ? ?     . ? 
r_symmetry_metal_ion_other   ?      ?      ? ?     . ? 
r_mcbond_it                  3.692  4.871  ? 3735  . ? 
r_mcbond_other               3.690  4.871  ? 3734  . ? 
r_mcangle_it                 5.986  8.741  ? 4648  . ? 
r_mcangle_other              5.986  8.740  ? 4649  . ? 
r_scbond_it                  3.352  4.974  ? 3301  . ? 
r_scbond_other               3.352  4.974  ? 3302  . ? 
r_scangle_it                 ?      ?      ? ?     . ? 
r_scangle_other              5.575  9.098  ? 4988  . ? 
r_long_range_B_refined       8.397  44.53  ? 7755  . ? 
r_long_range_B_other         8.399  44.53  ? 7756  . ? 
r_rigid_bond_restr           ?      ?      ? ?     . ? 
r_sphericity_free            ?      ?      ? ?     . ? 
r_sphericity_bonded          ?      ?      ? ?     . ? 
# 
_refine_ls_shell.pdbx_refine_id                   . 
_refine_ls_shell.pdbx_total_number_of_bins_used   20 
_refine_ls_shell.d_res_high                       2.960 
_refine_ls_shell.d_res_low                        3.036 
_refine_ls_shell.number_reflns_R_work             1440 
_refine_ls_shell.R_factor_R_work                  0.320 
_refine_ls_shell.percent_reflns_obs               99.93 
_refine_ls_shell.R_factor_R_free                  0.366 
_refine_ls_shell.R_factor_R_free_error            ? 
_refine_ls_shell.percent_reflns_R_free            ? 
_refine_ls_shell.number_reflns_R_free             77 
_refine_ls_shell.number_reflns_all                ? 
_refine_ls_shell.R_factor_all                     ? 
# 
_refine_hist.pdbx_refine_id                   . 
_refine_hist.cycle_id                         1 
_refine_hist.pdbx_number_atoms_protein        ? 
_refine_hist.pdbx_number_atoms_nucleic_acid   ? 
_refine_hist.pdbx_number_atoms_ligand         ? 
_refine_hist.number_atoms_solvent             ? 
_refine_hist.number_atoms_total               6912 
_refine_hist.d_res_high                       . 
_refine_hist.d_res_low                        . 
# 
loop_
_pdbx_validate_rmsd_angle.id 
_pdbx_validate_rmsd_angle.PDB_model_num 
_pdbx_validate_rmsd_angle.auth_atom_id_1 
_pdbx_validate_rmsd_angle.auth_asym_id_1 
_pdbx_validate_rmsd_angle.auth_comp_id_1 
_pdbx_validate_rmsd_angle.auth_seq_id_1 
_pdbx_validate_rmsd_angle.PDB_ins_code_1 
_pdbx_validate_rmsd_angle.label_alt_id_1 
_pdbx_validate_rmsd_angle.auth_atom_id_2 
_pdbx_validate_rmsd_angle.auth_asym_id_2 
_pdbx_validate_rmsd_angle.auth_comp_id_2 
_pdbx_validate_rmsd_angle.auth_seq_id_2 
_pdbx_validate_rmsd_angle.PDB_ins_code_2 
_pdbx_validate_rmsd_angle.label_alt_id_2 
_pdbx_validate_rmsd_angle.auth_atom_id_3 
_pdbx_validate_rmsd_angle.auth_asym_id_3 
_pdbx_validate_rmsd_angle.auth_comp_id_3 
_pdbx_validate_rmsd_angle.auth_seq_id_3 
_pdbx_validate_rmsd_angle.PDB_ins_code_3 
_pdbx_validate_rmsd_angle.label_alt_id_3 
_pdbx_validate_rmsd_angle.angle_value 
_pdbx_validate_rmsd_angle.angle_target_value 
_pdbx_validate_rmsd_angle.angle_deviation 
_pdbx_validate_rmsd_angle.angle_standard_deviation 
_pdbx_validate_rmsd_angle.linker_flag 
1 1 CB C ASP 250 ? ? CA C ASP 250 ? ? C C ASP 250 ? ? 94.32 110.40 -16.08 2.00 N 
2 1 CB A ASP 250 ? ? CA A ASP 250 ? ? C A ASP 250 ? ? 94.59 110.40 -15.81 2.00 N 
# 
loop_
_pdbx_validate_planes.id 
_pdbx_validate_planes.PDB_model_num 
_pdbx_validate_planes.auth_comp_id 
_pdbx_validate_planes.auth_asym_id 
_pdbx_validate_planes.auth_seq_id 
_pdbx_validate_planes.PDB_ins_code 
_pdbx_validate_planes.label_alt_id 
_pdbx_validate_planes.rmsd 
_pdbx_validate_planes.type 
1 1 ARG B 97  ? ? 0.089 'SIDE CHAIN' 
2 1 ARG B 112 ? ? 0.119 'SIDE CHAIN' 
3 1 ARG B 288 ? ? 0.122 'SIDE CHAIN' 
4 1 ARG C 211 ? ? 0.091 'SIDE CHAIN' 
5 1 ARG A 97  ? ? 0.076 'SIDE CHAIN' 
6 1 ARG A 191 ? ? 0.103 'SIDE CHAIN' 
7 1 ARG A 270 ? ? 0.084 'SIDE CHAIN' 
# 
loop_
_pdbx_validate_polymer_linkage.id 
_pdbx_validate_polymer_linkage.PDB_model_num 
_pdbx_validate_polymer_linkage.auth_atom_id_1 
_pdbx_validate_polymer_linkage.auth_asym_id_1 
_pdbx_validate_polymer_linkage.auth_comp_id_1 
_pdbx_validate_polymer_linkage.auth_seq_id_1 
_pdbx_validate_polymer_linkage.PDB_ins_code_1 
_pdbx_validate_polymer_linkage.label_alt_id_1 
_pdbx_validate_polymer_linkage.auth_atom_id_2 
_pdbx_validate_polymer_linkage.auth_asym_id_2 
_pdbx_validate_polymer_linkage.auth_comp_id_2 
_pdbx_validate_polymer_linkage.auth_seq_id_2 
_pdbx_validate_polymer_linkage.PDB_ins_code_2 
_pdbx_validate_polymer_linkage.label_alt_id_2 
_pdbx_validate_polymer_linkage.dist 
1 1 C C SER 31  ? ? N C ALA 34  ? ? 6.08 
2 1 C C LEU 119 ? ? N C ASP 121 ? ? 4.05 
3 1 C C ASP 121 ? ? N C GLU 125 ? ? 7.39 
4 1 C C TRP 162 ? ? N C LYS 164 ? ? 3.59 
5 1 C A ARG 97  ? ? N A VAL 99  ? ? 3.30 
6 1 C A THR 120 ? ? N A ARG 124 ? ? 8.40 
7 1 C A ARG 124 ? ? N A LEU 126 ? ? 5.35 
# 
_entry.id   XXXX 
# 
_reflns.entry_id                   UNNAMED 
_reflns.pdbx_diffrn_id             1 
_reflns.pdbx_ordinal               1 
_reflns.d_resolution_low           51.57 
_reflns.d_resolution_high          2.96 
_reflns.number_obs                 20959 
_reflns.percent_possible_obs       99.9 
_reflns.pdbx_Rmerge_I_obs          0.344 
_reflns.pdbx_netI_over_sigmaI      4.7 
_reflns.pdbx_redundancy            5.1 
_reflns.pdbx_Rrim_I_all            0.384 
_reflns.pdbx_Rpim_I_all            0.168 
_reflns.pdbx_CC_half               0.964 
_reflns.pdbx_number_measured_all   106244 
_reflns.pdbx_chi_squared           0.91 
# 
_reflns_shell.pdbx_diffrn_id              1 
_reflns_shell.pdbx_ordinal                1 
_reflns_shell.d_res_high                  2.96 
_reflns_shell.d_res_low                   3.14 
_reflns_shell.number_measured_all         17005 
_reflns_shell.number_unique_obs           3344 
_reflns_shell.Rmerge_I_obs                1.290 
_reflns_shell.pdbx_chi_squared            0.37 
_reflns_shell.pdbx_redundancy             5.1 
_reflns_shell.percent_possible_obs        100.0 
_reflns_shell.pdbx_netI_over_sigmaI_obs   1.0 
_reflns_shell.pdbx_Rrim_I_all             1.440 
_reflns_shell.pdbx_Rpim_I_all             0.630 
_reflns_shell.pdbx_CC_half                0.730 
# 
loop_
_entity_poly.entity_id 
_entity_poly.pdbx_strand_id 
_entity_poly.type 
_entity_poly.pdbx_seq_one_letter_code 
1 B 'polypeptide(L)' ARVDAVGAAALLSAAARVGVVCHVHPDADTIGAGLALALVLDGCGKRVEVSFAAPATLPESLRSLPGCHLLVRPEVMRRDVDLVVTVDIPSVDRLGALGDLTRELLVIDHHASNDLFGTANFIDPSADSTTTMVAEILDAWGKPIDPRVAHCIYAGLATDTGSFRWASVRGYRLAARLVEIGVDNATVSRTLMDSHPFTWLPLLSRVLGSAQLVSEAVGGRGLVYVVVDNREWVAARSEEVESIVDIVRTTQQAEVAAVFKEVEPHRWSVSMRAKTVNLAAVASGFGGGGHRLAAGYTTTGSIDDAVASLRAALG 
2 C 'polypeptide(L)' GARVDAVGAAALLSARVGVVCHVHPDADTIGAGLALALVLDGCGKRVEVSFAAPATLPESLRSLPGCHLLVRPEVMRRDVDLVVTVDIPSVDRLGALGDLDELLVIDHHASNDLFGTANFIDPSADSTTTMVAEILDAWKPIDPRVAHCIYAGLATDTGSFRWASVRGYRLAARLVEIGVDNATVSRTLMDSHPFTWLPLLSRVLGSAQLVSEAVGGRGLVYVVVDNREWVAARSEEVESIVDIVRTTQQAEVAAVFKEVEPHRWSVSMRAKTVNLAAVASGFGGGGHRLAAGYTTTGSIDDAVASLRAALG    
3 A 'polypeptide(L)' GARVDAVGAAALLSAAARVGVVCHVHPDADTIGAGLALALVLDGCKRVEVSFAAPATLPESLRSLPGCHLLVRPEVMRRVDLVVTVDIPSVDRLGALGDLTRLLVIDHHASNDLFGTANFIDPSADSTTTMVAEILDAWGKPIDPRVAHCIYAGLATDTGSFRWASVRGYRLAARLVEIGVDNATVSRTLMDSHPFTWLPLLSRVLGSAQLVSEAVGGRGLVYVVVDNREWVAARSEEVESIVDIVRTTQQAEVAAVFKEVEPHRWSVSMRAKTVNLAAVASGFGGGGHRLAAGYTTTGSIDDAVASLRAALG   
# 
loop_
_software.classification 
_software.name 
_software.version 
_software.citation_id 
_software.pdbx_ordinal 
refinement        REFMAC      5.8.0430 ? 1 
'data scaling'    Aimless     ?        ? ? 
phasing           MOLREP      ?        ? ? 
'data extraction' PDB_EXTRACT ?        ? ? 
# 
loop_
_atom_site.group_PDB 
_atom_site.id 
_atom_site.type_symbol 
_atom_site.label_atom_id 
_atom_site.label_alt_id 
_atom_site.label_comp_id 
_atom_site.label_asym_id 
_atom_site.label_entity_id 
_atom_site.label_seq_id 
_atom_site.pdbx_PDB_ins_code 
_atom_site.Cartn_x 
_atom_site.Cartn_y 
_atom_site.Cartn_z 
_atom_site.occupancy 
_atom_site.B_iso_or_equiv 
_atom_site.pdbx_formal_charge 
_atom_site.auth_seq_id 
_atom_site.auth_comp_id 
_atom_site.auth_asym_id 
_atom_site.auth_atom_id 
_atom_site.pdbx_PDB_model_num 
ATOM   1    N  N   . ALA A 1 1   ? -19.186 -54.499 126.678 1.00 42.75  ? 19  ALA B N   1 
ATOM   2    C  CA  . ALA A 1 1   ? -17.784 -54.864 126.350 1.00 45.44  ? 19  ALA B CA  1 
ATOM   3    C  C   . ALA A 1 1   ? -16.922 -53.607 126.250 1.00 47.53  ? 19  ALA B C   1 
ATOM   4    O  O   . ALA A 1 1   ? -17.412 -52.608 125.727 1.00 45.69  ? 19  ALA B O   1 
ATOM   5    C  CB  . ALA A 1 1   ? -17.760 -55.628 125.049 1.00 45.52  ? 19  ALA B CB  1 
ATOM   6    N  N   . ARG A 1 2   ? -15.651 -53.696 126.700 1.00 46.56  ? 20  ARG B N   1 
ATOM   7    C  CA  . ARG A 1 2   ? -14.796 -52.533 126.925 1.00 49.19  ? 20  ARG B CA  1 
ATOM   8    C  C   . ARG A 1 2   ? -13.979 -52.261 125.659 1.00 55.73  ? 20  ARG B C   1 
ATOM   9    O  O   . ARG A 1 2   ? -13.707 -53.188 124.899 1.00 60.76  ? 20  ARG B O   1 
ATOM   10   C  CB  . ARG A 1 2   ? -13.853 -52.682 128.138 1.00 46.16  ? 20  ARG B CB  1 
ATOM   11   C  CG  . ARG A 1 2   ? -14.406 -52.388 129.533 1.00 46.68  ? 20  ARG B CG  1 
ATOM   12   C  CD  . ARG A 1 2   ? -13.669 -51.336 130.371 1.00 46.09  ? 20  ARG B CD  1 
ATOM   13   N  N   . VAL A 1 3   ? -13.624 -50.983 125.423 1.00 63.23  ? 21  VAL B N   1 
ATOM   14   C  CA  . VAL A 1 3   ? -12.789 -50.582 124.293 1.00 60.44  ? 21  VAL B CA  1 
ATOM   15   C  C   . VAL A 1 3   ? -11.831 -49.477 124.743 1.00 60.20  ? 21  VAL B C   1 
ATOM   16   O  O   . VAL A 1 3   ? -12.128 -48.783 125.705 1.00 63.98  ? 21  VAL B O   1 
ATOM   17   C  CB  . VAL A 1 3   ? -13.611 -50.114 123.076 1.00 53.77  ? 21  VAL B CB  1 
ATOM   18   C  CG1 . VAL A 1 3   ? -12.698 -49.805 121.907 1.00 48.91  ? 21  VAL B CG1 1 
ATOM   19   C  CG2 . VAL A 1 3   ? -14.633 -51.148 122.648 1.00 56.14  ? 21  VAL B CG2 1 
ATOM   20   N  N   . ASP A 1 4   ? -10.685 -49.326 124.055 1.00 59.02  ? 22  ASP B N   1 
ATOM   21   C  CA  . ASP A 1 4   ? -9.745  -48.239 124.298 1.00 60.70  ? 22  ASP B CA  1 
ATOM   22   C  C   . ASP A 1 4   ? -9.924  -47.164 123.224 1.00 60.31  ? 22  ASP B C   1 
ATOM   23   O  O   . ASP A 1 4   ? -10.804 -47.257 122.373 1.00 60.35  ? 22  ASP B O   1 
ATOM   24   C  CB  . ASP A 1 4   ? -8.316  -48.752 124.472 1.00 65.97  ? 22  ASP B CB  1 
ATOM   25   C  CG  . ASP A 1 4   ? -7.351  -48.644 123.292 1.00 68.80  ? 22  ASP B CG  1 
ATOM   26   O  OD1 . ASP A 1 4   ? -7.759  -48.147 122.210 1.00 72.19  ? 22  ASP B OD1 1 
ATOM   27   O  OD2 . ASP A 1 4   ? -6.172  -49.012 123.477 1.00 61.25  ? 22  ASP B OD2 1 
ATOM   28   N  N   . ALA A 1 5   ? -9.068  -46.136 123.288 1.00 60.01  ? 23  ALA B N   1 
ATOM   29   C  CA  . ALA A 1 5   ? -9.153  -44.968 122.431 1.00 55.15  ? 23  ALA B CA  1 
ATOM   30   C  C   . ALA A 1 5   ? -9.011  -45.367 120.964 1.00 53.58  ? 23  ALA B C   1 
ATOM   31   O  O   . ALA A 1 5   ? -9.799  -44.916 120.136 1.00 53.79  ? 23  ALA B O   1 
ATOM   32   C  CB  . ALA A 1 5   ? -8.096  -43.961 122.834 1.00 54.62  ? 23  ALA B CB  1 
ATOM   33   N  N   . VAL A 1 6   ? -8.000  -46.192 120.648 1.00 51.38  ? 24  VAL B N   1 
ATOM   34   C  CA  . VAL A 1 6   ? -7.760  -46.613 119.274 1.00 48.23  ? 24  VAL B CA  1 
ATOM   35   C  C   . VAL A 1 6   ? -9.024  -47.302 118.749 1.00 50.13  ? 24  VAL B C   1 
ATOM   36   O  O   . VAL A 1 6   ? -9.461  -47.017 117.631 1.00 46.04  ? 24  VAL B O   1 
ATOM   37   C  CB  . VAL A 1 6   ? -6.498  -47.484 119.098 1.00 37.92  ? 24  VAL B CB  1 
ATOM   38   N  N   . GLY A 1 7   ? -9.631  -48.162 119.580 1.00 47.82  ? 25  GLY B N   1 
ATOM   39   C  CA  . GLY A 1 7   ? -10.832 -48.890 119.198 1.00 50.73  ? 25  GLY B CA  1 
ATOM   40   C  C   . GLY A 1 7   ? -11.984 -47.960 118.807 1.00 55.25  ? 25  GLY B C   1 
ATOM   41   O  O   . GLY A 1 7   ? -12.638 -48.164 117.778 1.00 63.95  ? 25  GLY B O   1 
ATOM   42   N  N   . ALA A 1 8   ? -12.220 -46.939 119.643 1.00 53.12  ? 26  ALA B N   1 
ATOM   43   C  CA  . ALA A 1 8   ? -13.289 -45.977 119.435 1.00 53.98  ? 26  ALA B CA  1 
ATOM   44   C  C   . ALA A 1 8   ? -13.093 -45.197 118.130 1.00 57.20  ? 26  ALA B C   1 
ATOM   45   O  O   . ALA A 1 8   ? -14.072 -44.790 117.492 1.00 58.37  ? 26  ALA B O   1 
ATOM   46   C  CB  . ALA A 1 8   ? -13.354 -45.050 120.622 1.00 55.27  ? 26  ALA B CB  1 
ATOM   47   N  N   . ALA A 1 9   ? -11.829 -44.983 117.736 1.00 54.15  ? 27  ALA B N   1 
ATOM   48   C  CA  . ALA A 1 9   ? -11.519 -44.254 116.513 1.00 53.01  ? 27  ALA B CA  1 
ATOM   49   C  C   . ALA A 1 9   ? -11.944 -45.046 115.275 1.00 51.28  ? 27  ALA B C   1 
ATOM   50   O  O   . ALA A 1 9   ? -12.443 -44.467 114.319 1.00 46.27  ? 27  ALA B O   1 
ATOM   51   C  CB  . ALA A 1 9   ? -10.041 -43.922 116.477 1.00 53.13  ? 27  ALA B CB  1 
ATOM   52   N  N   . ALA A 1 10  ? -11.722 -46.367 115.298 1.00 53.42  ? 28  ALA B N   1 
ATOM   53   C  CA  . ALA A 1 10  ? -12.071 -47.250 114.195 1.00 51.82  ? 28  ALA B CA  1 
ATOM   54   C  C   . ALA A 1 10  ? -13.575 -47.216 113.926 1.00 47.98  ? 28  ALA B C   1 
ATOM   55   O  O   . ALA A 1 10  ? -13.998 -47.053 112.776 1.00 43.02  ? 28  ALA B O   1 
ATOM   56   C  CB  . ALA A 1 10  ? -11.602 -48.655 114.503 1.00 54.23  ? 28  ALA B CB  1 
ATOM   57   N  N   . LEU A 1 11  ? -14.365 -47.376 114.999 1.00 48.84  ? 29  LEU B N   1 
ATOM   58   C  CA  . LEU A 1 11  ? -15.819 -47.336 114.903 1.00 50.29  ? 29  LEU B CA  1 
ATOM   59   C  C   . LEU A 1 11  ? -16.258 -46.009 114.293 1.00 48.79  ? 29  LEU B C   1 
ATOM   60   O  O   . LEU A 1 11  ? -17.095 -45.989 113.396 1.00 46.70  ? 29  LEU B O   1 
ATOM   61   C  CB  . LEU A 1 11  ? -16.473 -47.563 116.266 1.00 51.16  ? 29  LEU B CB  1 
ATOM   62   C  CG  . LEU A 1 11  ? -16.658 -49.026 116.672 1.00 54.73  ? 29  LEU B CG  1 
ATOM   63   C  CD1 . LEU A 1 11  ? -15.294 -49.712 116.827 1.00 57.48  ? 29  LEU B CD1 1 
ATOM   64   C  CD2 . LEU A 1 11  ? -17.501 -49.107 117.943 1.00 55.30  ? 29  LEU B CD2 1 
ATOM   65   N  N   . LEU A 1 12  ? -15.682 -44.910 114.795 1.00 51.45  ? 30  LEU B N   1 
ATOM   66   C  CA  . LEU A 1 12  ? -15.976 -43.582 114.283 1.00 53.20  ? 30  LEU B CA  1 
ATOM   67   C  C   . LEU A 1 12  ? -15.623 -43.500 112.798 1.00 51.22  ? 30  LEU B C   1 
ATOM   68   O  O   . LEU A 1 12  ? -16.407 -43.012 111.994 1.00 48.63  ? 30  LEU B O   1 
ATOM   69   C  CB  . LEU A 1 12  ? -15.220 -42.549 115.114 1.00 57.22  ? 30  LEU B CB  1 
ATOM   70   C  CG  . LEU A 1 12  ? -15.720 -42.370 116.551 1.00 59.02  ? 30  LEU B CG  1 
ATOM   71   C  CD1 . LEU A 1 12  ? -14.693 -41.578 117.329 1.00 63.37  ? 30  LEU B CD1 1 
ATOM   72   C  CD2 . LEU A 1 12  ? -17.077 -41.686 116.650 1.00 59.53  ? 30  LEU B CD2 1 
ATOM   73   N  N   . SER A 1 13  ? -14.441 -43.993 112.425 1.00 54.76  ? 31  SER B N   1 
ATOM   74   C  CA  . SER A 1 13  ? -14.002 -43.936 111.040 1.00 56.09  ? 31  SER B CA  1 
ATOM   75   C  C   . SER A 1 13  ? -14.914 -44.813 110.188 1.00 53.82  ? 31  SER B C   1 
ATOM   76   O  O   . SER A 1 13  ? -15.228 -44.444 109.063 1.00 56.01  ? 31  SER B O   1 
ATOM   77   C  CB  . SER A 1 13  ? -12.536 -44.313 110.901 1.00 57.63  ? 31  SER B CB  1 
ATOM   78   O  OG  . SER A 1 13  ? -11.927 -43.623 109.818 1.00 57.23  ? 31  SER B OG  1 
ATOM   79   N  N   . ALA A 1 14  ? -15.377 -45.932 110.763 1.00 51.50  ? 32  ALA B N   1 
ATOM   80   C  CA  . ALA A 1 14  ? -16.310 -46.837 110.108 1.00 47.61  ? 32  ALA B CA  1 
ATOM   81   C  C   . ALA A 1 14  ? -17.622 -46.132 109.755 1.00 44.18  ? 32  ALA B C   1 
ATOM   82   O  O   . ALA A 1 14  ? -17.997 -46.096 108.590 1.00 46.81  ? 32  ALA B O   1 
ATOM   83   C  CB  . ALA A 1 14  ? -16.552 -48.046 110.984 1.00 48.10  ? 32  ALA B CB  1 
ATOM   84   N  N   . ALA A 1 15  ? -18.315 -45.559 110.745 1.00 41.71  ? 33  ALA B N   1 
ATOM   85   C  CA  . ALA A 1 15  ? -19.651 -45.005 110.543 1.00 43.03  ? 33  ALA B CA  1 
ATOM   86   C  C   . ALA A 1 15  ? -19.695 -44.047 109.350 1.00 43.36  ? 33  ALA B C   1 
ATOM   87   O  O   . ALA A 1 15  ? -18.663 -43.516 108.953 1.00 45.65  ? 33  ALA B O   1 
ATOM   88   C  CB  . ALA A 1 15  ? -20.112 -44.305 111.804 1.00 43.62  ? 33  ALA B CB  1 
ATOM   89   N  N   . ALA A 1 16  ? -20.897 -43.821 108.795 1.00 43.34  ? 34  ALA B N   1 
ATOM   90   C  CA  . ALA A 1 16  ? -21.088 -42.885 107.692 1.00 44.07  ? 34  ALA B CA  1 
ATOM   91   C  C   . ALA A 1 16  ? -22.118 -41.818 108.061 1.00 43.15  ? 34  ALA B C   1 
ATOM   92   O  O   . ALA A 1 16  ? -21.894 -40.634 107.822 1.00 37.71  ? 34  ALA B O   1 
ATOM   93   C  CB  . ALA A 1 16  ? -21.492 -43.630 106.437 1.00 43.96  ? 34  ALA B CB  1 
ATOM   94   N  N   . ARG A 1 17  ? -23.270 -42.258 108.586 1.00 44.24  ? 35  ARG B N   1 
ATOM   95   C  CA  . ARG A 1 17  ? -24.218 -41.386 109.264 1.00 47.83  ? 35  ARG B CA  1 
ATOM   96   C  C   . ARG A 1 17  ? -24.076 -41.630 110.767 1.00 50.46  ? 35  ARG B C   1 
ATOM   97   O  O   . ARG A 1 17  ? -24.070 -42.785 111.185 1.00 51.01  ? 35  ARG B O   1 
ATOM   98   C  CB  . ARG A 1 17  ? -25.633 -41.640 108.726 1.00 47.71  ? 35  ARG B CB  1 
ATOM   99   N  N   . VAL A 1 18  ? -23.953 -40.551 111.563 1.00 52.24  ? 36  VAL B N   1 
ATOM   100  C  CA  . VAL A 1 18  ? -23.679 -40.631 112.996 1.00 50.90  ? 36  VAL B CA  1 
ATOM   101  C  C   . VAL A 1 18  ? -24.655 -39.741 113.768 1.00 53.35  ? 36  VAL B C   1 
ATOM   102  O  O   . VAL A 1 18  ? -25.150 -38.744 113.239 1.00 52.50  ? 36  VAL B O   1 
ATOM   103  C  CB  . VAL A 1 18  ? -22.224 -40.236 113.318 1.00 49.79  ? 36  VAL B CB  1 
ATOM   104  C  CG1 . VAL A 1 18  ? -21.932 -40.272 114.812 1.00 48.78  ? 36  VAL B CG1 1 
ATOM   105  C  CG2 . VAL A 1 18  ? -21.227 -41.116 112.569 1.00 52.18  ? 36  VAL B CG2 1 
ATOM   106  N  N   . GLY A 1 19  ? -24.912 -40.121 115.032 1.00 57.66  ? 37  GLY B N   1 
ATOM   107  C  CA  . GLY A 1 19  ? -25.768 -39.379 115.953 1.00 56.98  ? 37  GLY B CA  1 
ATOM   108  C  C   . GLY A 1 19  ? -25.199 -39.391 117.376 1.00 54.36  ? 37  GLY B C   1 
ATOM   109  O  O   . GLY A 1 19  ? -24.986 -40.460 117.953 1.00 52.23  ? 37  GLY B O   1 
ATOM   110  N  N   . VAL A 1 20  ? -24.967 -38.191 117.935 1.00 47.89  ? 38  VAL B N   1 
ATOM   111  C  CA  . VAL A 1 20  ? -24.275 -38.010 119.204 1.00 42.34  ? 38  VAL B CA  1 
ATOM   112  C  C   . VAL A 1 20  ? -25.273 -37.507 120.240 1.00 41.00  ? 38  VAL B C   1 
ATOM   113  O  O   . VAL A 1 20  ? -25.941 -36.506 120.003 1.00 39.59  ? 38  VAL B O   1 
ATOM   114  C  CB  . VAL A 1 20  ? -23.114 -37.013 119.043 1.00 40.23  ? 38  VAL B CB  1 
ATOM   115  C  CG1 . VAL A 1 20  ? -22.382 -36.806 120.355 1.00 42.09  ? 38  VAL B CG1 1 
ATOM   116  C  CG2 . VAL A 1 20  ? -22.149 -37.446 117.945 1.00 38.34  ? 38  VAL B CG2 1 
ATOM   117  N  N   . VAL A 1 21  ? -25.356 -38.188 121.391 1.00 42.27  ? 39  VAL B N   1 
ATOM   118  C  CA  . VAL A 1 21  ? -26.329 -37.835 122.421 1.00 46.35  ? 39  VAL B CA  1 
ATOM   119  C  C   . VAL A 1 21  ? -25.588 -37.335 123.666 1.00 51.26  ? 39  VAL B C   1 
ATOM   120  O  O   . VAL A 1 21  ? -24.602 -37.931 124.108 1.00 52.18  ? 39  VAL B O   1 
ATOM   121  C  CB  . VAL A 1 21  ? -27.294 -38.990 122.774 1.00 45.94  ? 39  VAL B CB  1 
ATOM   122  C  CG1 . VAL A 1 21  ? -28.423 -38.560 123.701 1.00 46.70  ? 39  VAL B CG1 1 
ATOM   123  C  CG2 . VAL A 1 21  ? -27.907 -39.611 121.535 1.00 48.47  ? 39  VAL B CG2 1 
ATOM   124  N  N   . CYS A 1 22  ? -26.102 -36.240 124.243 1.00 50.99  ? 40  CYS B N   1 
ATOM   125  C  CA  . CYS A 1 22  ? -25.528 -35.639 125.434 1.00 46.25  ? 40  CYS B CA  1 
ATOM   126  C  C   . CYS A 1 22  ? -26.491 -35.788 126.603 1.00 42.38  ? 40  CYS B C   1 
ATOM   127  O  O   . CYS A 1 22  ? -27.697 -35.943 126.405 1.00 45.56  ? 40  CYS B O   1 
ATOM   128  C  CB  . CYS A 1 22  ? -25.248 -34.165 125.198 1.00 46.62  ? 40  CYS B CB  1 
ATOM   129  S  SG  . CYS A 1 22  ? -24.175 -33.887 123.773 1.00 45.49  ? 40  CYS B SG  1 
ATOM   130  N  N   . HIS A 1 23  ? -25.941 -35.729 127.818 1.00 38.67  ? 41  HIS B N   1 
ATOM   131  C  CA  . HIS A 1 23  ? -26.756 -35.901 129.002 1.00 38.87  ? 41  HIS B CA  1 
ATOM   132  C  C   . HIS A 1 23  ? -27.721 -34.731 129.111 1.00 39.35  ? 41  HIS B C   1 
ATOM   133  O  O   . HIS A 1 23  ? -27.366 -33.598 128.817 1.00 38.05  ? 41  HIS B O   1 
ATOM   134  C  CB  . HIS A 1 23  ? -25.927 -36.148 130.272 1.00 41.06  ? 41  HIS B CB  1 
ATOM   135  C  CG  . HIS A 1 23  ? -25.132 -35.013 130.843 1.00 41.46  ? 41  HIS B CG  1 
ATOM   136  N  ND1 . HIS A 1 23  ? -25.674 -33.966 131.566 1.00 41.57  ? 41  HIS B ND1 1 
ATOM   137  C  CD2 . HIS A 1 23  ? -23.805 -34.817 130.838 1.00 40.46  ? 41  HIS B CD2 1 
ATOM   138  C  CE1 . HIS A 1 23  ? -24.701 -33.151 131.945 1.00 42.31  ? 41  HIS B CE1 1 
ATOM   139  N  NE2 . HIS A 1 23  ? -23.555 -33.654 131.520 1.00 43.36  ? 41  HIS B NE2 1 
ATOM   140  N  N   . VAL A 1 24  ? -28.951 -35.047 129.521 1.00 43.08  ? 42  VAL B N   1 
ATOM   141  C  CA  . VAL A 1 24  ? -29.970 -34.045 129.776 1.00 46.24  ? 42  VAL B CA  1 
ATOM   142  C  C   . VAL A 1 24  ? -29.450 -33.088 130.847 1.00 45.34  ? 42  VAL B C   1 
ATOM   143  O  O   . VAL A 1 24  ? -28.593 -33.448 131.657 1.00 43.80  ? 42  VAL B O   1 
ATOM   144  C  CB  . VAL A 1 24  ? -31.310 -34.698 130.174 1.00 50.85  ? 42  VAL B CB  1 
ATOM   145  C  CG1 . VAL A 1 24  ? -31.884 -35.526 129.032 1.00 53.79  ? 42  VAL B CG1 1 
ATOM   146  C  CG2 . VAL A 1 24  ? -31.209 -35.563 131.425 1.00 52.78  ? 42  VAL B CG2 1 
ATOM   147  N  N   . HIS A 1 25  ? -29.986 -31.864 130.833 1.00 45.07  ? 43  HIS B N   1 
ATOM   148  C  CA  . HIS A 1 25  ? -29.426 -30.757 131.592 1.00 46.66  ? 43  HIS B CA  1 
ATOM   149  C  C   . HIS A 1 25  ? -27.938 -30.658 131.270 1.00 42.95  ? 43  HIS B C   1 
ATOM   150  O  O   . HIS A 1 25  ? -27.088 -30.892 132.126 1.00 37.48  ? 43  HIS B O   1 
ATOM   151  C  CB  . HIS A 1 25  ? -29.767 -30.914 133.074 1.00 51.07  ? 43  HIS B CB  1 
ATOM   152  C  CG  . HIS A 1 25  ? -31.234 -30.938 133.289 1.00 53.87  ? 43  HIS B CG  1 
ATOM   153  N  ND1 . HIS A 1 25  ? -31.985 -29.782 133.314 1.00 60.63  ? 43  HIS B ND1 1 
ATOM   154  C  CD2 . HIS A 1 25  ? -32.090 -31.945 133.440 1.00 56.89  ? 43  HIS B CD2 1 
ATOM   155  C  CE1 . HIS A 1 25  ? -33.260 -30.092 133.493 1.00 62.36  ? 43  HIS B CE1 1 
ATOM   156  N  NE2 . HIS A 1 25  ? -33.348 -31.402 133.567 1.00 63.92  ? 43  HIS B NE2 1 
ATOM   157  N  N   . PRO A 1 26  ? -27.600 -30.332 130.003 1.00 41.56  ? 44  PRO B N   1 
ATOM   158  C  CA  . PRO A 1 26  ? -26.228 -30.427 129.524 1.00 42.83  ? 44  PRO B CA  1 
ATOM   159  C  C   . PRO A 1 26  ? -25.298 -29.399 130.159 1.00 42.99  ? 44  PRO B C   1 
ATOM   160  O  O   . PRO A 1 26  ? -25.727 -28.297 130.489 1.00 43.39  ? 44  PRO B O   1 
ATOM   161  C  CB  . PRO A 1 26  ? -26.370 -30.235 128.018 1.00 41.40  ? 44  PRO B CB  1 
ATOM   162  C  CG  . PRO A 1 26  ? -27.620 -29.382 127.901 1.00 39.46  ? 44  PRO B CG  1 
ATOM   163  C  CD  . PRO A 1 26  ? -28.531 -29.853 128.972 1.00 39.34  ? 44  PRO B CD  1 
ATOM   164  N  N   . ASP A 1 27  ? -24.039 -29.810 130.344 1.00 43.88  ? 45  ASP B N   1 
ATOM   165  C  CA  . ASP A 1 27  ? -22.974 -28.968 130.859 1.00 47.55  ? 45  ASP B CA  1 
ATOM   166  C  C   . ASP A 1 27  ? -21.920 -28.798 129.763 1.00 52.18  ? 45  ASP B C   1 
ATOM   167  O  O   . ASP A 1 27  ? -22.036 -29.380 128.682 1.00 51.78  ? 45  ASP B O   1 
ATOM   168  C  CB  . ASP A 1 27  ? -22.424 -29.549 132.156 1.00 47.82  ? 45  ASP B CB  1 
ATOM   169  C  CG  . ASP A 1 27  ? -21.655 -30.859 132.040 1.00 49.25  ? 45  ASP B CG  1 
ATOM   170  O  OD1 . ASP A 1 27  ? -21.296 -31.248 130.904 1.00 53.78  ? 45  ASP B OD1 1 
ATOM   171  O  OD2 . ASP A 1 27  ? -21.423 -31.488 133.092 1.00 49.35  ? 45  ASP B OD2 1 
ATOM   172  N  N   . ALA A 1 28  ? -20.878 -28.012 130.059 1.00 53.09  ? 46  ALA B N   1 
ATOM   173  C  CA  . ALA A 1 28  ? -19.832 -27.730 129.089 1.00 52.81  ? 46  ALA B CA  1 
ATOM   174  C  C   . ALA A 1 28  ? -19.150 -29.016 128.613 1.00 46.25  ? 46  ALA B C   1 
ATOM   175  O  O   . ALA A 1 28  ? -18.819 -29.138 127.435 1.00 45.91  ? 46  ALA B O   1 
ATOM   176  C  CB  . ALA A 1 28  ? -18.827 -26.771 129.687 1.00 52.97  ? 46  ALA B CB  1 
ATOM   177  N  N   . ASP A 1 29  ? -18.911 -29.956 129.532 1.00 39.57  ? 47  ASP B N   1 
ATOM   178  C  CA  . ASP A 1 29  ? -18.140 -31.137 129.191 1.00 37.64  ? 47  ASP B CA  1 
ATOM   179  C  C   . ASP A 1 29  ? -18.852 -31.899 128.080 1.00 37.71  ? 47  ASP B C   1 
ATOM   180  O  O   . ASP A 1 29  ? -18.260 -32.167 127.034 1.00 37.31  ? 47  ASP B O   1 
ATOM   181  C  CB  . ASP A 1 29  ? -17.899 -32.054 130.381 1.00 37.76  ? 47  ASP B CB  1 
ATOM   182  C  CG  . ASP A 1 29  ? -16.861 -33.153 130.161 1.00 38.90  ? 47  ASP B CG  1 
ATOM   183  O  OD1 . ASP A 1 29  ? -16.024 -32.995 129.238 1.00 37.67  ? 47  ASP B OD1 1 
ATOM   184  O  OD2 . ASP A 1 29  ? -16.899 -34.170 130.897 1.00 38.69  ? 47  ASP B OD2 1 
ATOM   185  N  N   . THR A 1 30  ? -20.128 -32.230 128.316 1.00 35.21  ? 48  THR B N   1 
ATOM   186  C  CA  . THR A 1 30  ? -20.845 -33.146 127.441 1.00 34.91  ? 48  THR B CA  1 
ATOM   187  C  C   . THR A 1 30  ? -21.065 -32.488 126.068 1.00 36.26  ? 48  THR B C   1 
ATOM   188  O  O   . THR A 1 30  ? -20.769 -33.094 125.037 1.00 32.87  ? 48  THR B O   1 
ATOM   189  C  CB  . THR A 1 30  ? -22.131 -33.611 128.133 1.00 31.11  ? 48  THR B CB  1 
ATOM   190  O  OG1 . THR A 1 30  ? -22.637 -34.724 127.407 1.00 26.61  ? 48  THR B OG1 1 
ATOM   191  C  CG2 . THR A 1 30  ? -23.204 -32.539 128.212 1.00 33.30  ? 48  THR B CG2 1 
ATOM   192  N  N   . ILE A 1 31  ? -21.532 -31.230 126.057 1.00 36.51  ? 49  ILE B N   1 
ATOM   193  C  CA  . ILE A 1 31  ? -21.761 -30.511 124.813 1.00 36.38  ? 49  ILE B CA  1 
ATOM   194  C  C   . ILE A 1 31  ? -20.429 -30.308 124.099 1.00 37.93  ? 49  ILE B C   1 
ATOM   195  O  O   . ILE A 1 31  ? -20.331 -30.536 122.897 1.00 40.58  ? 49  ILE B O   1 
ATOM   196  C  CB  . ILE A 1 31  ? -22.472 -29.172 125.071 1.00 36.59  ? 49  ILE B CB  1 
ATOM   197  C  CG1 . ILE A 1 31  ? -23.871 -29.382 125.630 1.00 36.84  ? 49  ILE B CG1 1 
ATOM   198  C  CG2 . ILE A 1 31  ? -22.497 -28.300 123.814 1.00 37.29  ? 49  ILE B CG2 1 
ATOM   199  C  CD1 . ILE A 1 31  ? -24.817 -30.083 124.676 1.00 35.60  ? 49  ILE B CD1 1 
ATOM   200  N  N   . GLY A 1 32  ? -19.412 -29.870 124.846 1.00 38.65  ? 50  GLY B N   1 
ATOM   201  C  CA  . GLY A 1 32  ? -18.091 -29.653 124.282 1.00 39.07  ? 50  GLY B CA  1 
ATOM   202  C  C   . GLY A 1 32  ? -17.520 -30.938 123.700 1.00 39.62  ? 50  GLY B C   1 
ATOM   203  O  O   . GLY A 1 32  ? -16.931 -30.930 122.626 1.00 36.87  ? 50  GLY B O   1 
ATOM   204  N  N   . ALA A 1 33  ? -17.717 -32.040 124.427 1.00 44.94  ? 51  ALA B N   1 
ATOM   205  C  CA  . ALA A 1 33  ? -17.301 -33.354 123.958 1.00 47.82  ? 51  ALA B CA  1 
ATOM   206  C  C   . ALA A 1 33  ? -18.017 -33.682 122.656 1.00 45.30  ? 51  ALA B C   1 
ATOM   207  O  O   . ALA A 1 33  ? -17.368 -33.986 121.665 1.00 50.23  ? 51  ALA B O   1 
ATOM   208  C  CB  . ALA A 1 33  ? -17.584 -34.398 125.015 1.00 50.22  ? 51  ALA B CB  1 
ATOM   209  N  N   . GLY A 1 34  ? -19.353 -33.587 122.674 1.00 39.78  ? 52  GLY B N   1 
ATOM   210  C  CA  . GLY A 1 34  ? -20.185 -33.889 121.519 1.00 36.26  ? 52  GLY B CA  1 
ATOM   211  C  C   . GLY A 1 34  ? -19.768 -33.111 120.276 1.00 33.94  ? 52  GLY B C   1 
ATOM   212  O  O   . GLY A 1 34  ? -19.550 -33.696 119.229 1.00 32.56  ? 52  GLY B O   1 
ATOM   213  N  N   . LEU A 1 35  ? -19.638 -31.794 120.419 1.00 35.06  ? 53  LEU B N   1 
ATOM   214  C  CA  . LEU A 1 35  ? -19.364 -30.893 119.308 1.00 35.44  ? 53  LEU B CA  1 
ATOM   215  C  C   . LEU A 1 35  ? -17.917 -31.029 118.837 1.00 35.33  ? 53  LEU B C   1 
ATOM   216  O  O   . LEU A 1 35  ? -17.607 -30.697 117.695 1.00 35.72  ? 53  LEU B O   1 
ATOM   217  C  CB  . LEU A 1 35  ? -19.666 -29.450 119.716 1.00 33.94  ? 53  LEU B CB  1 
ATOM   218  C  CG  . LEU A 1 35  ? -21.099 -29.165 120.171 1.00 32.38  ? 53  LEU B CG  1 
ATOM   219  C  CD1 . LEU A 1 35  ? -21.234 -27.713 120.579 1.00 33.38  ? 53  LEU B CD1 1 
ATOM   220  C  CD2 . LEU A 1 35  ? -22.117 -29.544 119.120 1.00 33.29  ? 53  LEU B CD2 1 
ATOM   221  N  N   . ALA A 1 36  ? -17.022 -31.493 119.712 1.00 33.05  ? 54  ALA B N   1 
ATOM   222  C  CA  . ALA A 1 36  ? -15.673 -31.800 119.273 1.00 34.41  ? 54  ALA B CA  1 
ATOM   223  C  C   . ALA A 1 36  ? -15.732 -32.927 118.242 1.00 35.59  ? 54  ALA B C   1 
ATOM   224  O  O   . ALA A 1 36  ? -15.213 -32.799 117.140 1.00 36.02  ? 54  ALA B O   1 
ATOM   225  C  CB  . ALA A 1 36  ? -14.811 -32.162 120.452 1.00 34.50  ? 54  ALA B CB  1 
ATOM   226  N  N   . LEU A 1 37  ? -16.405 -34.021 118.606 1.00 34.15  ? 55  LEU B N   1 
ATOM   227  C  CA  . LEU A 1 37  ? -16.573 -35.147 117.707 1.00 33.31  ? 55  LEU B CA  1 
ATOM   228  C  C   . LEU A 1 37  ? -17.310 -34.719 116.448 1.00 30.87  ? 55  LEU B C   1 
ATOM   229  O  O   . LEU A 1 37  ? -16.860 -35.001 115.347 1.00 33.77  ? 55  LEU B O   1 
ATOM   230  C  CB  . LEU A 1 37  ? -17.298 -36.278 118.423 1.00 32.39  ? 55  LEU B CB  1 
ATOM   231  C  CG  . LEU A 1 37  ? -16.472 -36.950 119.520 1.00 34.56  ? 55  LEU B CG  1 
ATOM   232  C  CD1 . LEU A 1 37  ? -17.173 -38.172 120.078 1.00 36.37  ? 55  LEU B CD1 1 
ATOM   233  C  CD2 . LEU A 1 37  ? -15.101 -37.370 119.000 1.00 35.89  ? 55  LEU B CD2 1 
ATOM   234  N  N   . ALA A 1 38  ? -18.434 -34.034 116.619 1.00 27.44  ? 56  ALA B N   1 
ATOM   235  C  CA  . ALA A 1 38  ? -19.260 -33.645 115.492 1.00 27.35  ? 56  ALA B CA  1 
ATOM   236  C  C   . ALA A 1 38  ? -18.440 -32.863 114.476 1.00 27.38  ? 56  ALA B C   1 
ATOM   237  O  O   . ALA A 1 38  ? -18.600 -33.057 113.282 1.00 25.47  ? 56  ALA B O   1 
ATOM   238  C  CB  . ALA A 1 38  ? -20.438 -32.839 115.979 1.00 28.90  ? 56  ALA B CB  1 
ATOM   239  N  N   . LEU A 1 39  ? -17.551 -31.990 114.954 1.00 30.34  ? 57  LEU B N   1 
ATOM   240  C  CA  . LEU A 1 39  ? -16.812 -31.104 114.071 1.00 33.50  ? 57  LEU B CA  1 
ATOM   241  C  C   . LEU A 1 39  ? -15.856 -31.906 113.193 1.00 33.73  ? 57  LEU B C   1 
ATOM   242  O  O   . LEU A 1 39  ? -15.734 -31.596 112.022 1.00 33.81  ? 57  LEU B O   1 
ATOM   243  C  CB  . LEU A 1 39  ? -16.110 -30.020 114.894 1.00 35.70  ? 57  LEU B CB  1 
ATOM   244  C  CG  . LEU A 1 39  ? -17.003 -28.845 115.312 1.00 37.16  ? 57  LEU B CG  1 
ATOM   245  C  CD1 . LEU A 1 39  ? -16.415 -28.044 116.450 1.00 38.38  ? 57  LEU B CD1 1 
ATOM   246  C  CD2 . LEU A 1 39  ? -17.273 -27.920 114.129 1.00 37.14  ? 57  LEU B CD2 1 
ATOM   247  N  N   . VAL A 1 40  ? -15.215 -32.943 113.752 1.00 36.42  ? 58  VAL B N   1 
ATOM   248  C  CA  . VAL A 1 40  ? -14.249 -33.760 113.025 1.00 38.18  ? 58  VAL B CA  1 
ATOM   249  C  C   . VAL A 1 40  ? -14.967 -34.683 112.034 1.00 40.23  ? 58  VAL B C   1 
ATOM   250  O  O   . VAL A 1 40  ? -14.489 -34.887 110.912 1.00 40.00  ? 58  VAL B O   1 
ATOM   251  C  CB  . VAL A 1 40  ? -13.375 -34.559 114.016 1.00 37.05  ? 58  VAL B CB  1 
ATOM   252  C  CG1 . VAL A 1 40  ? -12.453 -35.562 113.328 1.00 37.70  ? 58  VAL B CG1 1 
ATOM   253  C  CG2 . VAL A 1 40  ? -12.570 -33.632 114.922 1.00 36.60  ? 58  VAL B CG2 1 
ATOM   254  N  N   . LEU A 1 41  ? -16.106 -35.243 112.472 1.00 38.65  ? 59  LEU B N   1 
ATOM   255  C  CA  . LEU A 1 41  ? -16.882 -36.187 111.681 1.00 36.87  ? 59  LEU B CA  1 
ATOM   256  C  C   . LEU A 1 41  ? -17.449 -35.491 110.449 1.00 37.54  ? 59  LEU B C   1 
ATOM   257  O  O   . LEU A 1 41  ? -17.463 -36.058 109.362 1.00 39.95  ? 59  LEU B O   1 
ATOM   258  C  CB  . LEU A 1 41  ? -17.997 -36.807 112.526 1.00 34.72  ? 59  LEU B CB  1 
ATOM   259  C  CG  . LEU A 1 41  ? -17.544 -37.759 113.641 1.00 33.87  ? 59  LEU B CG  1 
ATOM   260  C  CD1 . LEU A 1 41  ? -18.683 -38.384 114.415 1.00 33.38  ? 59  LEU B CD1 1 
ATOM   261  C  CD2 . LEU A 1 41  ? -16.657 -38.861 113.098 1.00 33.32  ? 59  LEU B CD2 1 
ATOM   262  N  N   . ASP A 1 42  ? -17.901 -34.251 110.626 1.00 39.12  ? 60  ASP B N   1 
ATOM   263  C  CA  . ASP A 1 42  ? -18.454 -33.471 109.536 1.00 42.90  ? 60  ASP B CA  1 
ATOM   264  C  C   . ASP A 1 42  ? -17.342 -33.036 108.588 1.00 43.97  ? 60  ASP B C   1 
ATOM   265  O  O   . ASP A 1 42  ? -17.590 -32.756 107.417 1.00 49.31  ? 60  ASP B O   1 
ATOM   266  C  CB  . ASP A 1 42  ? -19.221 -32.277 110.070 1.00 43.71  ? 60  ASP B CB  1 
ATOM   267  C  CG  . ASP A 1 42  ? -20.129 -31.615 109.064 1.00 46.36  ? 60  ASP B CG  1 
ATOM   268  O  OD1 . ASP A 1 42  ? -21.063 -32.297 108.588 1.00 55.49  ? 60  ASP B OD1 1 
ATOM   269  O  OD2 . ASP A 1 42  ? -19.868 -30.447 108.760 1.00 52.20  ? 60  ASP B OD2 1 
ATOM   270  N  N   . GLY A 1 43  ? -16.122 -32.957 109.121 1.00 42.12  ? 61  GLY B N   1 
ATOM   271  C  CA  . GLY A 1 43  ? -14.942 -32.745 108.306 1.00 43.23  ? 61  GLY B CA  1 
ATOM   272  C  C   . GLY A 1 43  ? -14.604 -33.986 107.492 1.00 40.83  ? 61  GLY B C   1 
ATOM   273  O  O   . GLY A 1 43  ? -14.060 -33.849 106.400 1.00 37.46  ? 61  GLY B O   1 
ATOM   274  N  N   . CYS A 1 44  ? -14.932 -35.168 108.039 1.00 41.99  ? 62  CYS B N   1 
ATOM   275  C  CA  . CYS A 1 44  ? -14.706 -36.442 107.373 1.00 43.98  ? 62  CYS B CA  1 
ATOM   276  C  C   . CYS A 1 44  ? -15.844 -36.771 106.407 1.00 47.37  ? 62  CYS B C   1 
ATOM   277  O  O   . CYS A 1 44  ? -16.041 -37.930 106.056 1.00 52.60  ? 62  CYS B O   1 
ATOM   278  C  CB  . CYS A 1 44  ? -14.535 -37.563 108.392 1.00 43.39  ? 62  CYS B CB  1 
ATOM   279  S  SG  . CYS A 1 44  ? -12.865 -37.676 109.071 1.00 51.75  ? 62  CYS B SG  1 
ATOM   280  N  N   . GLY A 1 45  ? -16.602 -35.754 105.983 1.00 49.64  ? 63  GLY B N   1 
ATOM   281  C  CA  . GLY A 1 45  ? -17.585 -35.922 104.927 1.00 50.48  ? 63  GLY B CA  1 
ATOM   282  C  C   . GLY A 1 45  ? -18.803 -36.718 105.383 1.00 49.44  ? 63  GLY B C   1 
ATOM   283  O  O   . GLY A 1 45  ? -19.523 -37.244 104.545 1.00 51.02  ? 63  GLY B O   1 
ATOM   284  N  N   . LYS A 1 46  ? -19.033 -36.784 106.701 1.00 49.81  ? 64  LYS B N   1 
ATOM   285  C  CA  . LYS A 1 46  ? -20.087 -37.610 107.262 1.00 46.39  ? 64  LYS B CA  1 
ATOM   286  C  C   . LYS A 1 46  ? -21.289 -36.757 107.651 1.00 45.62  ? 64  LYS B C   1 
ATOM   287  O  O   . LYS A 1 46  ? -21.184 -35.539 107.740 1.00 47.80  ? 64  LYS B O   1 
ATOM   288  C  CB  . LYS A 1 46  ? -19.548 -38.374 108.469 1.00 44.39  ? 64  LYS B CB  1 
ATOM   289  C  CG  . LYS A 1 46  ? -18.486 -39.402 108.119 1.00 44.63  ? 64  LYS B CG  1 
ATOM   290  C  CD  . LYS A 1 46  ? -17.537 -39.645 109.286 1.00 46.95  ? 64  LYS B CD  1 
ATOM   291  C  CE  . LYS A 1 46  ? -16.986 -41.028 109.461 1.00 47.65  ? 64  LYS B CE  1 
ATOM   292  N  NZ  . LYS A 1 46  ? -16.363 -41.610 108.271 1.00 49.86  ? 64  LYS B NZ  1 
ATOM   293  N  N   . ARG A 1 47  ? -22.430 -37.430 107.859 1.00 45.32  ? 65  ARG B N   1 
ATOM   294  C  CA  . ARG A 1 47  ? -23.639 -36.816 108.386 1.00 44.80  ? 65  ARG B CA  1 
ATOM   295  C  C   . ARG A 1 47  ? -23.649 -37.016 109.895 1.00 41.14  ? 65  ARG B C   1 
ATOM   296  O  O   . ARG A 1 47  ? -23.575 -38.153 110.349 1.00 42.26  ? 65  ARG B O   1 
ATOM   297  C  CB  . ARG A 1 47  ? -24.906 -37.449 107.792 1.00 47.57  ? 65  ARG B CB  1 
ATOM   298  C  CG  . ARG A 1 47  ? -26.142 -37.022 108.573 1.00 51.56  ? 65  ARG B CG  1 
ATOM   299  C  CD  . ARG A 1 47  ? -27.462 -37.240 107.866 1.00 55.66  ? 65  ARG B CD  1 
ATOM   300  N  NE  . ARG A 1 47  ? -27.891 -38.644 107.854 1.00 61.04  ? 65  ARG B NE  1 
ATOM   301  C  CZ  . ARG A 1 47  ? -28.222 -39.378 108.916 1.00 65.47  ? 65  ARG B CZ  1 
ATOM   302  N  NH1 . ARG A 1 47  ? -28.100 -38.888 110.144 1.00 70.41  ? 65  ARG B NH1 1 
ATOM   303  N  NH2 . ARG A 1 47  ? -28.654 -40.617 108.744 1.00 63.76  ? 65  ARG B NH2 1 
ATOM   304  N  N   . VAL A 1 48  ? -23.744 -35.924 110.663 1.00 38.36  ? 66  VAL B N   1 
ATOM   305  C  CA  . VAL A 1 48  ? -23.687 -36.035 112.110 1.00 40.36  ? 66  VAL B CA  1 
ATOM   306  C  C   . VAL A 1 48  ? -24.679 -35.067 112.753 1.00 39.58  ? 66  VAL B C   1 
ATOM   307  O  O   . VAL A 1 48  ? -24.770 -33.908 112.372 1.00 38.79  ? 66  VAL B O   1 
ATOM   308  C  CB  . VAL A 1 48  ? -22.243 -35.823 112.605 1.00 42.27  ? 66  VAL B CB  1 
ATOM   309  C  CG1 . VAL A 1 48  ? -21.707 -34.439 112.276 1.00 43.37  ? 66  VAL B CG1 1 
ATOM   310  C  CG2 . VAL A 1 48  ? -22.088 -36.112 114.088 1.00 45.53  ? 66  VAL B CG2 1 
ATOM   311  N  N   . GLU A 1 49  ? -25.434 -35.567 113.730 1.00 41.47  ? 67  GLU B N   1 
ATOM   312  C  CA  . GLU A 1 49  ? -26.322 -34.729 114.514 1.00 47.29  ? 67  GLU B CA  1 
ATOM   313  C  C   . GLU A 1 49  ? -26.008 -34.932 115.995 1.00 46.32  ? 67  GLU B C   1 
ATOM   314  O  O   . GLU A 1 49  ? -25.713 -36.054 116.404 1.00 41.68  ? 67  GLU B O   1 
ATOM   315  C  CB  . GLU A 1 49  ? -27.801 -35.034 114.287 1.00 53.60  ? 67  GLU B CB  1 
ATOM   316  C  CG  . GLU A 1 49  ? -28.271 -34.971 112.837 1.00 56.02  ? 67  GLU B CG  1 
ATOM   317  C  CD  . GLU A 1 49  ? -29.764 -35.244 112.800 1.00 62.57  ? 67  GLU B CD  1 
ATOM   318  O  OE1 . GLU A 1 49  ? -30.180 -36.289 113.377 1.00 63.52  ? 67  GLU B OE1 1 
ATOM   319  O  OE2 . GLU A 1 49  ? -30.512 -34.406 112.238 1.00 62.26  ? 67  GLU B OE2 1 
ATOM   320  N  N   . VAL A 1 50  ? -26.057 -33.828 116.764 1.00 41.91  ? 68  VAL B N   1 
ATOM   321  C  CA  . VAL A 1 50  ? -25.865 -33.840 118.204 1.00 37.38  ? 68  VAL B CA  1 
ATOM   322  C  C   . VAL A 1 50  ? -27.135 -33.305 118.853 1.00 35.65  ? 68  VAL B C   1 
ATOM   323  O  O   . VAL A 1 50  ? -27.734 -32.365 118.338 1.00 34.16  ? 68  VAL B O   1 
ATOM   324  C  CB  . VAL A 1 50  ? -24.636 -33.007 118.614 1.00 38.14  ? 68  VAL B CB  1 
ATOM   325  C  CG1 . VAL A 1 50  ? -24.362 -33.095 120.108 1.00 37.58  ? 68  VAL B CG1 1 
ATOM   326  C  CG2 . VAL A 1 50  ? -23.392 -33.402 117.823 1.00 38.85  ? 68  VAL B CG2 1 
ATOM   327  N  N   . SER A 1 51  ? -27.547 -33.919 119.972 1.00 35.53  ? 69  SER B N   1 
ATOM   328  C  CA  . SER A 1 51  ? -28.747 -33.485 120.673 1.00 35.21  ? 69  SER B CA  1 
ATOM   329  C  C   . SER A 1 51  ? -28.767 -33.976 122.117 1.00 37.75  ? 69  SER B C   1 
ATOM   330  O  O   . SER A 1 51  ? -28.076 -34.937 122.467 1.00 37.93  ? 69  SER B O   1 
ATOM   331  C  CB  . SER A 1 51  ? -29.988 -33.936 119.952 1.00 34.09  ? 69  SER B CB  1 
ATOM   332  O  OG  . SER A 1 51  ? -31.131 -33.255 120.451 1.00 35.56  ? 69  SER B OG  1 
ATOM   333  N  N   . PHE A 1 52  ? -29.600 -33.309 122.922 1.00 38.09  ? 70  PHE B N   1 
ATOM   334  C  CA  . PHE A 1 52  ? -29.920 -33.718 124.282 1.00 37.62  ? 70  PHE B CA  1 
ATOM   335  C  C   . PHE A 1 52  ? -31.437 -33.617 124.438 1.00 41.93  ? 70  PHE B C   1 
ATOM   336  O  O   . PHE A 1 52  ? -32.063 -32.768 123.798 1.00 40.41  ? 70  PHE B O   1 
ATOM   337  C  CB  . PHE A 1 52  ? -29.142 -32.812 125.244 1.00 33.95  ? 70  PHE B CB  1 
ATOM   338  C  CG  . PHE A 1 52  ? -29.436 -31.327 125.075 1.00 31.78  ? 70  PHE B CG  1 
ATOM   339  C  CD1 . PHE A 1 52  ? -28.806 -30.586 124.079 1.00 33.36  ? 70  PHE B CD1 1 
ATOM   340  C  CD2 . PHE A 1 52  ? -30.371 -30.679 125.879 1.00 30.54  ? 70  PHE B CD2 1 
ATOM   341  C  CE1 . PHE A 1 52  ? -29.101 -29.236 123.898 1.00 33.30  ? 70  PHE B CE1 1 
ATOM   342  C  CE2 . PHE A 1 52  ? -30.663 -29.330 125.694 1.00 31.58  ? 70  PHE B CE2 1 
ATOM   343  C  CZ  . PHE A 1 52  ? -30.028 -28.607 124.704 1.00 32.01  ? 70  PHE B CZ  1 
ATOM   344  N  N   . ALA A 1 53  ? -32.023 -34.468 125.291 1.00 45.99  ? 71  ALA B N   1 
ATOM   345  C  CA  . ALA A 1 53  ? -33.477 -34.545 125.401 1.00 49.15  ? 71  ALA B CA  1 
ATOM   346  C  C   . ALA A 1 53  ? -34.044 -33.312 126.103 1.00 45.90  ? 71  ALA B C   1 
ATOM   347  O  O   . ALA A 1 53  ? -34.818 -32.563 125.523 1.00 45.18  ? 71  ALA B O   1 
ATOM   348  C  CB  . ALA A 1 53  ? -33.885 -35.808 126.127 1.00 51.04  ? 71  ALA B CB  1 
ATOM   349  N  N   . ALA A 1 54  ? -33.663 -33.128 127.365 1.00 46.06  ? 72  ALA B N   1 
ATOM   350  C  CA  . ALA A 1 54  ? -34.147 -32.027 128.173 1.00 48.67  ? 72  ALA B CA  1 
ATOM   351  C  C   . ALA A 1 54  ? -33.010 -31.193 128.744 1.00 47.05  ? 72  ALA B C   1 
ATOM   352  O  O   . ALA A 1 54  ? -31.924 -31.718 128.961 1.00 40.89  ? 72  ALA B O   1 
ATOM   353  C  CB  . ALA A 1 54  ? -35.008 -32.579 129.286 1.00 52.28  ? 72  ALA B CB  1 
ATOM   354  N  N   . PRO A 1 55  ? -33.213 -29.891 129.041 1.00 50.57  ? 73  PRO B N   1 
ATOM   355  C  CA  . PRO A 1 55  ? -34.439 -29.170 128.718 1.00 49.17  ? 73  PRO B CA  1 
ATOM   356  C  C   . PRO A 1 55  ? -34.551 -28.728 127.259 1.00 46.96  ? 73  PRO B C   1 
ATOM   357  O  O   . PRO A 1 55  ? -33.774 -29.143 126.403 1.00 47.59  ? 73  PRO B O   1 
ATOM   358  C  CB  . PRO A 1 55  ? -34.361 -27.967 129.663 1.00 52.32  ? 73  PRO B CB  1 
ATOM   359  C  CG  . PRO A 1 55  ? -32.867 -27.712 129.670 1.00 55.08  ? 73  PRO B CG  1 
ATOM   360  C  CD  . PRO A 1 55  ? -32.263 -29.061 129.799 1.00 55.17  ? 73  PRO B CD  1 
ATOM   361  N  N   . ALA A 1 56  ? -35.533 -27.854 127.012 1.00 49.81  ? 74  ALA B N   1 
ATOM   362  C  CA  . ALA A 1 56  ? -35.908 -27.421 125.678 1.00 51.68  ? 74  ALA B CA  1 
ATOM   363  C  C   . ALA A 1 56  ? -34.739 -26.740 124.968 1.00 52.89  ? 74  ALA B C   1 
ATOM   364  O  O   . ALA A 1 56  ? -34.380 -27.160 123.869 1.00 54.69  ? 74  ALA B O   1 
ATOM   365  C  CB  . ALA A 1 56  ? -37.123 -26.523 125.763 1.00 50.44  ? 74  ALA B CB  1 
ATOM   366  N  N   . THR A 1 57  ? -34.153 -25.698 125.580 1.00 51.81  ? 75  THR B N   1 
ATOM   367  C  CA  . THR A 1 57  ? -33.145 -24.903 124.889 1.00 52.43  ? 75  THR B CA  1 
ATOM   368  C  C   . THR A 1 57  ? -31.768 -25.111 125.527 1.00 51.68  ? 75  THR B C   1 
ATOM   369  O  O   . THR A 1 57  ? -31.665 -25.602 126.654 1.00 51.94  ? 75  THR B O   1 
ATOM   370  C  CB  . THR A 1 57  ? -33.569 -23.434 124.879 1.00 52.15  ? 75  THR B CB  1 
ATOM   371  O  OG1 . THR A 1 57  ? -33.372 -22.945 126.198 1.00 48.58  ? 75  THR B OG1 1 
ATOM   372  C  CG2 . THR A 1 57  ? -35.026 -23.244 124.491 1.00 51.28  ? 75  THR B CG2 1 
ATOM   373  N  N   . LEU A 1 58  ? -30.721 -24.736 124.774 1.00 47.70  ? 76  LEU B N   1 
ATOM   374  C  CA  . LEU A 1 58  ? -29.335 -24.877 125.209 1.00 45.20  ? 76  LEU B CA  1 
ATOM   375  C  C   . LEU A 1 58  ? -28.988 -23.702 126.113 1.00 42.11  ? 76  LEU B C   1 
ATOM   376  O  O   . LEU A 1 58  ? -29.333 -22.574 125.788 1.00 45.48  ? 76  LEU B O   1 
ATOM   377  C  CB  . LEU A 1 58  ? -28.396 -24.922 124.002 1.00 46.18  ? 76  LEU B CB  1 
ATOM   378  C  CG  . LEU A 1 58  ? -26.910 -25.167 124.309 1.00 47.62  ? 76  LEU B CG  1 
ATOM   379  C  CD1 . LEU A 1 58  ? -26.665 -26.611 124.680 1.00 49.76  ? 76  LEU B CD1 1 
ATOM   380  C  CD2 . LEU A 1 58  ? -25.961 -24.789 123.201 1.00 47.53  ? 76  LEU B CD2 1 
ATOM   381  N  N   . PRO A 1 59  ? -28.301 -23.902 127.262 1.00 41.71  ? 77  PRO B N   1 
ATOM   382  C  CA  . PRO A 1 59  ? -27.868 -22.777 128.083 1.00 43.09  ? 77  PRO B CA  1 
ATOM   383  C  C   . PRO A 1 59  ? -27.034 -21.768 127.291 1.00 42.34  ? 77  PRO B C   1 
ATOM   384  O  O   . PRO A 1 59  ? -26.140 -22.162 126.537 1.00 37.97  ? 77  PRO B O   1 
ATOM   385  C  CB  . PRO A 1 59  ? -27.072 -23.447 129.206 1.00 43.05  ? 77  PRO B CB  1 
ATOM   386  C  CG  . PRO A 1 59  ? -27.608 -24.866 129.243 1.00 42.15  ? 77  PRO B CG  1 
ATOM   387  C  CD  . PRO A 1 59  ? -27.900 -25.205 127.820 1.00 41.60  ? 77  PRO B CD  1 
ATOM   388  N  N   . GLU A 1 60  ? -27.319 -20.470 127.481 1.00 41.47  ? 78  GLU B N   1 
ATOM   389  C  CA  . GLU A 1 60  ? -26.771 -19.440 126.604 1.00 43.57  ? 78  GLU B CA  1 
ATOM   390  C  C   . GLU A 1 60  ? -25.242 -19.417 126.653 1.00 40.97  ? 78  GLU B C   1 
ATOM   391  O  O   . GLU A 1 60  ? -24.593 -19.138 125.639 1.00 38.35  ? 78  GLU B O   1 
ATOM   392  C  CB  . GLU A 1 60  ? -27.278 -18.042 126.944 1.00 46.88  ? 78  GLU B CB  1 
ATOM   393  C  CG  . GLU A 1 60  ? -28.796 -17.977 127.074 1.00 50.53  ? 78  GLU B CG  1 
ATOM   394  C  CD  . GLU A 1 60  ? -29.323 -16.593 127.391 1.00 52.90  ? 78  GLU B CD  1 
ATOM   395  O  OE1 . GLU A 1 60  ? -29.056 -15.720 126.528 1.00 55.96  ? 78  GLU B OE1 1 
ATOM   396  O  OE2 . GLU A 1 60  ? -30.002 -16.399 128.428 1.00 52.91  ? 78  GLU B OE2 1 
ATOM   397  N  N   . SER A 1 61  ? -24.674 -19.744 127.823 1.00 38.78  ? 79  SER B N   1 
ATOM   398  C  CA  . SER A 1 61  ? -23.234 -19.765 128.015 1.00 38.11  ? 79  SER B CA  1 
ATOM   399  C  C   . SER A 1 61  ? -22.547 -20.809 127.124 1.00 40.62  ? 79  SER B C   1 
ATOM   400  O  O   . SER A 1 61  ? -21.343 -20.723 126.871 1.00 40.61  ? 79  SER B O   1 
ATOM   401  C  CB  . SER A 1 61  ? -22.912 -19.969 129.482 1.00 38.15  ? 79  SER B CB  1 
ATOM   402  O  OG  . SER A 1 61  ? -23.083 -21.314 129.906 1.00 37.70  ? 79  SER B OG  1 
ATOM   403  N  N   . LEU A 1 62  ? -23.308 -21.790 126.623 1.00 43.38  ? 80  LEU B N   1 
ATOM   404  C  CA  . LEU A 1 62  ? -22.738 -22.846 125.801 1.00 42.55  ? 80  LEU B CA  1 
ATOM   405  C  C   . LEU A 1 62  ? -22.924 -22.556 124.312 1.00 46.81  ? 80  LEU B C   1 
ATOM   406  O  O   . LEU A 1 62  ? -22.294 -23.219 123.486 1.00 54.30  ? 80  LEU B O   1 
ATOM   407  C  CB  . LEU A 1 62  ? -23.372 -24.175 126.205 1.00 38.34  ? 80  LEU B CB  1 
ATOM   408  C  CG  . LEU A 1 62  ? -23.178 -24.581 127.670 1.00 37.10  ? 80  LEU B CG  1 
ATOM   409  C  CD1 . LEU A 1 62  ? -23.831 -25.931 127.941 1.00 37.53  ? 80  LEU B CD1 1 
ATOM   410  C  CD2 . LEU A 1 62  ? -21.713 -24.621 128.069 1.00 37.93  ? 80  LEU B CD2 1 
ATOM   411  N  N   . ARG A 1 63  ? -23.761 -21.563 123.966 1.00 45.43  ? 81  ARG B N   1 
ATOM   412  C  CA  . ARG A 1 63  ? -23.994 -21.228 122.570 1.00 46.75  ? 81  ARG B CA  1 
ATOM   413  C  C   . ARG A 1 63  ? -22.767 -20.544 121.983 1.00 46.81  ? 81  ARG B C   1 
ATOM   414  O  O   . ARG A 1 63  ? -22.726 -20.246 120.792 1.00 39.11  ? 81  ARG B O   1 
ATOM   415  C  CB  . ARG A 1 63  ? -25.205 -20.309 122.406 1.00 53.26  ? 81  ARG B CB  1 
ATOM   416  C  CG  . ARG A 1 63  ? -26.539 -20.963 122.729 1.00 59.23  ? 81  ARG B CG  1 
ATOM   417  C  CD  . ARG A 1 63  ? -27.629 -19.903 122.780 1.00 63.22  ? 81  ARG B CD  1 
ATOM   418  N  NE  . ARG A 1 63  ? -28.859 -20.429 123.370 1.00 67.53  ? 81  ARG B NE  1 
ATOM   419  C  CZ  . ARG A 1 63  ? -29.974 -19.734 123.558 1.00 73.31  ? 81  ARG B CZ  1 
ATOM   420  N  NH1 . ARG A 1 63  ? -30.033 -18.455 123.220 1.00 74.71  ? 81  ARG B NH1 1 
ATOM   421  N  NH2 . ARG A 1 63  ? -31.030 -20.326 124.099 1.00 74.98  ? 81  ARG B NH2 1 
ATOM   422  N  N   . SER A 1 64  ? -21.772 -20.307 122.847 1.00 53.87  ? 82  SER B N   1 
ATOM   423  C  CA  . SER A 1 64  ? -20.519 -19.694 122.437 1.00 53.19  ? 82  SER B CA  1 
ATOM   424  C  C   . SER A 1 64  ? -19.547 -20.734 121.869 1.00 53.48  ? 82  SER B C   1 
ATOM   425  O  O   . SER A 1 64  ? -18.512 -20.375 121.307 1.00 54.64  ? 82  SER B O   1 
ATOM   426  C  CB  . SER A 1 64  ? -19.942 -18.930 123.605 1.00 51.30  ? 82  SER B CB  1 
ATOM   427  O  OG  . SER A 1 64  ? -20.779 -17.812 123.906 1.00 49.56  ? 82  SER B OG  1 
ATOM   428  N  N   . LEU A 1 65  ? -19.849 -22.024 122.057 1.00 51.86  ? 83  LEU B N   1 
ATOM   429  C  CA  . LEU A 1 65  ? -18.957 -23.081 121.611 1.00 50.53  ? 83  LEU B CA  1 
ATOM   430  C  C   . LEU A 1 65  ? -19.048 -23.217 120.096 1.00 49.78  ? 83  LEU B C   1 
ATOM   431  O  O   . LEU A 1 65  ? -20.131 -23.088 119.541 1.00 60.46  ? 83  LEU B O   1 
ATOM   432  C  CB  . LEU A 1 65  ? -19.317 -24.398 122.295 1.00 49.98  ? 83  LEU B CB  1 
ATOM   433  C  CG  . LEU A 1 65  ? -19.061 -24.457 123.803 1.00 49.66  ? 83  LEU B CG  1 
ATOM   434  C  CD1 . LEU A 1 65  ? -19.737 -25.688 124.399 1.00 49.73  ? 83  LEU B CD1 1 
ATOM   435  C  CD2 . LEU A 1 65  ? -17.570 -24.439 124.127 1.00 48.52  ? 83  LEU B CD2 1 
ATOM   436  N  N   . PRO A 1 66  ? -17.936 -23.483 119.382 1.00 43.59  ? 84  PRO B N   1 
ATOM   437  C  CA  . PRO A 1 66  ? -18.003 -23.787 117.962 1.00 41.72  ? 84  PRO B CA  1 
ATOM   438  C  C   . PRO A 1 66  ? -18.713 -25.106 117.687 1.00 41.36  ? 84  PRO B C   1 
ATOM   439  O  O   . PRO A 1 66  ? -18.559 -26.059 118.449 1.00 42.26  ? 84  PRO B O   1 
ATOM   440  C  CB  . PRO A 1 66  ? -16.546 -23.858 117.511 1.00 42.29  ? 84  PRO B CB  1 
ATOM   441  C  CG  . PRO A 1 66  ? -15.739 -23.278 118.648 1.00 42.05  ? 84  PRO B CG  1 
ATOM   442  C  CD  . PRO A 1 66  ? -16.560 -23.511 119.896 1.00 43.52  ? 84  PRO B CD  1 
ATOM   443  N  N   . GLY A 1 67  ? -19.495 -25.129 116.600 1.00 42.61  ? 85  GLY B N   1 
ATOM   444  C  CA  . GLY A 1 67  ? -20.155 -26.334 116.130 1.00 43.45  ? 85  GLY B CA  1 
ATOM   445  C  C   . GLY A 1 67  ? -21.601 -26.459 116.607 1.00 42.80  ? 85  GLY B C   1 
ATOM   446  O  O   . GLY A 1 67  ? -22.216 -27.496 116.428 1.00 40.91  ? 85  GLY B O   1 
ATOM   447  N  N   . CYS A 1 68  ? -22.155 -25.396 117.196 1.00 47.81  ? 86  CYS B N   1 
ATOM   448  C  CA  . CYS A 1 68  ? -23.516 -25.419 117.695 1.00 52.98  ? 86  CYS B CA  1 
ATOM   449  C  C   . CYS A 1 68  ? -24.483 -25.470 116.507 1.00 54.25  ? 86  CYS B C   1 
ATOM   450  O  O   . CYS A 1 68  ? -25.651 -25.781 116.694 1.00 58.91  ? 86  CYS B O   1 
ATOM   451  C  CB  . CYS A 1 68  ? -23.752 -24.261 118.663 1.00 55.61  ? 86  CYS B CB  1 
ATOM   452  S  SG  . CYS A 1 68  ? -24.137 -22.675 117.874 1.00 65.77  ? 86  CYS B SG  1 
ATOM   453  N  N   . HIS A 1 69  ? -24.001 -25.191 115.285 1.00 52.78  ? 87  HIS B N   1 
ATOM   454  C  CA  . HIS A 1 69  ? -24.810 -25.352 114.082 1.00 50.67  ? 87  HIS B CA  1 
ATOM   455  C  C   . HIS A 1 69  ? -25.155 -26.828 113.841 1.00 43.18  ? 87  HIS B C   1 
ATOM   456  O  O   . HIS A 1 69  ? -26.120 -27.123 113.151 1.00 43.40  ? 87  HIS B O   1 
ATOM   457  C  CB  . HIS A 1 69  ? -24.161 -24.620 112.897 1.00 52.91  ? 87  HIS B CB  1 
ATOM   458  C  CG  . HIS A 1 69  ? -22.854 -25.168 112.421 1.00 55.86  ? 87  HIS B CG  1 
ATOM   459  N  ND1 . HIS A 1 69  ? -21.621 -24.908 112.986 1.00 57.83  ? 87  HIS B ND1 1 
ATOM   460  C  CD2 . HIS A 1 69  ? -22.636 -26.000 111.386 1.00 54.14  ? 87  HIS B CD2 1 
ATOM   461  C  CE1 . HIS A 1 69  ? -20.693 -25.565 112.295 1.00 62.80  ? 87  HIS B CE1 1 
ATOM   462  N  NE2 . HIS A 1 69  ? -21.287 -26.232 111.318 1.00 57.62  ? 87  HIS B NE2 1 
ATOM   463  N  N   . LEU A 1 70  ? -24.380 -27.759 114.410 1.00 38.99  ? 88  LEU B N   1 
ATOM   464  C  CA  . LEU A 1 70  ? -24.620 -29.188 114.247 1.00 40.92  ? 88  LEU B CA  1 
ATOM   465  C  C   . LEU A 1 70  ? -25.577 -29.709 115.321 1.00 46.31  ? 88  LEU B C   1 
ATOM   466  O  O   . LEU A 1 70  ? -25.760 -30.916 115.449 1.00 51.40  ? 88  LEU B O   1 
ATOM   467  C  CB  . LEU A 1 70  ? -23.316 -29.984 114.305 1.00 40.64  ? 88  LEU B CB  1 
ATOM   468  C  CG  . LEU A 1 70  ? -22.209 -29.616 113.313 1.00 41.45  ? 88  LEU B CG  1 
ATOM   469  C  CD1 . LEU A 1 70  ? -21.031 -30.572 113.456 1.00 41.44  ? 88  LEU B CD1 1 
ATOM   470  C  CD2 . LEU A 1 70  ? -22.737 -29.574 111.888 1.00 41.61  ? 88  LEU B CD2 1 
ATOM   471  N  N   . LEU A 1 71  ? -26.174 -28.815 116.118 1.00 49.51  ? 89  LEU B N   1 
ATOM   472  C  CA  . LEU A 1 71  ? -27.178 -29.212 117.093 1.00 48.04  ? 89  LEU B CA  1 
ATOM   473  C  C   . LEU A 1 71  ? -28.547 -29.327 116.416 1.00 46.89  ? 89  LEU B C   1 
ATOM   474  O  O   . LEU A 1 71  ? -28.904 -28.546 115.532 1.00 43.43  ? 89  LEU B O   1 
ATOM   475  C  CB  . LEU A 1 71  ? -27.207 -28.235 118.268 1.00 48.45  ? 89  LEU B CB  1 
ATOM   476  C  CG  . LEU A 1 71  ? -26.072 -28.363 119.289 1.00 47.15  ? 89  LEU B CG  1 
ATOM   477  C  CD1 . LEU A 1 71  ? -26.045 -27.167 120.205 1.00 47.40  ? 89  LEU B CD1 1 
ATOM   478  C  CD2 . LEU A 1 71  ? -26.203 -29.611 120.132 1.00 47.76  ? 89  LEU B CD2 1 
ATOM   479  N  N   . VAL A 1 72  ? -29.307 -30.332 116.858 1.00 45.98  ? 90  VAL B N   1 
ATOM   480  C  CA  . VAL A 1 72  ? -30.591 -30.678 116.272 1.00 43.41  ? 90  VAL B CA  1 
ATOM   481  C  C   . VAL A 1 72  ? -31.556 -30.920 117.428 1.00 45.24  ? 90  VAL B C   1 
ATOM   482  O  O   . VAL A 1 72  ? -31.195 -31.602 118.386 1.00 42.60  ? 90  VAL B O   1 
ATOM   483  C  CB  . VAL A 1 72  ? -30.396 -31.926 115.385 1.00 41.98  ? 90  VAL B CB  1 
ATOM   484  C  CG1 . VAL A 1 72  ? -31.704 -32.592 115.003 1.00 44.43  ? 90  VAL B CG1 1 
ATOM   485  C  CG2 . VAL A 1 72  ? -29.576 -31.616 114.138 1.00 40.43  ? 90  VAL B CG2 1 
ATOM   486  N  N   . ARG A 1 73  ? -32.755 -30.318 117.365 1.00 48.24  ? 91  ARG B N   1 
ATOM   487  C  CA  . ARG A 1 73  ? -33.758 -30.511 118.404 1.00 47.50  ? 91  ARG B CA  1 
ATOM   488  C  C   . ARG A 1 73  ? -34.058 -32.006 118.524 1.00 43.92  ? 91  ARG B C   1 
ATOM   489  O  O   . ARG A 1 73  ? -34.069 -32.743 117.539 1.00 37.84  ? 91  ARG B O   1 
ATOM   490  C  CB  . ARG A 1 73  ? -35.037 -29.707 118.151 1.00 54.07  ? 91  ARG B CB  1 
ATOM   491  C  CG  . ARG A 1 73  ? -35.064 -28.258 118.625 1.00 62.16  ? 91  ARG B CG  1 
ATOM   492  C  CD  . ARG A 1 73  ? -36.411 -27.609 118.273 1.00 68.08  ? 91  ARG B CD  1 
ATOM   493  N  NE  . ARG A 1 73  ? -36.517 -27.487 116.810 1.00 79.17  ? 91  ARG B NE  1 
ATOM   494  C  CZ  . ARG A 1 73  ? -37.235 -28.248 115.967 1.00 83.21  ? 91  ARG B CZ  1 
ATOM   495  N  NH1 . ARG A 1 73  ? -38.184 -29.056 116.412 1.00 85.40  ? 91  ARG B NH1 1 
ATOM   496  N  NH2 . ARG A 1 73  ? -37.016 -28.179 114.661 1.00 81.27  ? 91  ARG B NH2 1 
ATOM   497  N  N   . PRO A 1 74  ? -34.315 -32.509 119.749 1.00 42.26  ? 92  PRO B N   1 
ATOM   498  C  CA  . PRO A 1 74  ? -34.433 -33.947 119.959 1.00 40.85  ? 92  PRO B CA  1 
ATOM   499  C  C   . PRO A 1 74  ? -35.593 -34.586 119.192 1.00 41.00  ? 92  PRO B C   1 
ATOM   500  O  O   . PRO A 1 74  ? -35.505 -35.755 118.829 1.00 45.34  ? 92  PRO B O   1 
ATOM   501  C  CB  . PRO A 1 74  ? -34.555 -34.078 121.477 1.00 38.30  ? 92  PRO B CB  1 
ATOM   502  C  CG  . PRO A 1 74  ? -35.143 -32.741 121.892 1.00 37.83  ? 92  PRO B CG  1 
ATOM   503  C  CD  . PRO A 1 74  ? -34.553 -31.721 120.968 1.00 39.69  ? 92  PRO B CD  1 
ATOM   504  N  N   . GLU A 1 75  ? -36.647 -33.801 118.929 1.00 40.13  ? 93  GLU B N   1 
ATOM   505  C  CA  . GLU A 1 75  ? -37.863 -34.283 118.292 1.00 41.42  ? 93  GLU B CA  1 
ATOM   506  C  C   . GLU A 1 75  ? -37.571 -34.712 116.853 1.00 44.42  ? 93  GLU B C   1 
ATOM   507  O  O   . GLU A 1 75  ? -38.154 -35.681 116.361 1.00 45.40  ? 93  GLU B O   1 
ATOM   508  C  CB  . GLU A 1 75  ? -38.992 -33.250 118.260 1.00 44.34  ? 93  GLU B CB  1 
ATOM   509  C  CG  . GLU A 1 75  ? -39.122 -32.389 119.518 1.00 50.44  ? 93  GLU B CG  1 
ATOM   510  C  CD  . GLU A 1 75  ? -38.507 -30.996 119.417 1.00 55.93  ? 93  GLU B CD  1 
ATOM   511  O  OE1 . GLU A 1 75  ? -38.928 -30.344 118.443 1.00 59.54  ? 93  GLU B OE1 1 
ATOM   512  O  OE2 . GLU A 1 75  ? -37.736 -30.505 120.285 1.00 57.90  ? 93  GLU B OE2 1 
ATOM   513  N  N   . VAL A 1 76  ? -36.640 -34.003 116.194 1.00 48.54  ? 94  VAL B N   1 
ATOM   514  C  CA  . VAL A 1 76  ? -36.357 -34.198 114.777 1.00 48.22  ? 94  VAL B CA  1 
ATOM   515  C  C   . VAL A 1 76  ? -34.989 -34.855 114.586 1.00 48.83  ? 94  VAL B C   1 
ATOM   516  O  O   . VAL A 1 76  ? -34.384 -34.732 113.521 1.00 48.02  ? 94  VAL B O   1 
ATOM   517  C  CB  . VAL A 1 76  ? -36.441 -32.868 113.997 1.00 46.02  ? 94  VAL B CB  1 
ATOM   518  C  CG1 . VAL A 1 76  ? -37.784 -32.171 114.204 1.00 48.65  ? 94  VAL B CG1 1 
ATOM   519  C  CG2 . VAL A 1 76  ? -35.294 -31.918 114.325 1.00 44.36  ? 94  VAL B CG2 1 
ATOM   520  N  N   . MET A 1 77  ? -34.488 -35.547 115.608 1.00 48.93  ? 95  MET B N   1 
ATOM   521  C  CA  . MET A 1 77  ? -33.163 -36.128 115.486 1.00 54.92  ? 95  MET B CA  1 
ATOM   522  C  C   . MET A 1 77  ? -33.267 -37.419 114.678 1.00 55.20  ? 95  MET B C   1 
ATOM   523  O  O   . MET A 1 77  ? -33.905 -38.369 115.107 1.00 56.33  ? 95  MET B O   1 
ATOM   524  C  CB  . MET A 1 77  ? -32.512 -36.376 116.848 1.00 57.20  ? 95  MET B CB  1 
ATOM   525  C  CG  . MET A 1 77  ? -31.031 -36.584 116.699 1.00 56.14  ? 95  MET B CG  1 
ATOM   526  S  SD  . MET A 1 77  ? -30.344 -37.484 118.096 1.00 60.65  ? 95  MET B SD  1 
ATOM   527  C  CE  . MET A 1 77  ? -28.631 -37.115 117.705 1.00 65.55  ? 95  MET B CE  1 
ATOM   528  N  N   . ARG A 1 78  ? -32.643 -37.439 113.497 1.00 56.70  ? 96  ARG B N   1 
ATOM   529  C  CA  . ARG A 1 78  ? -32.699 -38.591 112.606 1.00 54.94  ? 96  ARG B CA  1 
ATOM   530  C  C   . ARG A 1 78  ? -32.200 -39.828 113.352 1.00 50.97  ? 96  ARG B C   1 
ATOM   531  O  O   . ARG A 1 78  ? -31.092 -39.824 113.892 1.00 49.77  ? 96  ARG B O   1 
ATOM   532  C  CB  . ARG A 1 78  ? -31.914 -38.322 111.312 1.00 57.87  ? 96  ARG B CB  1 
ATOM   533  C  CG  . ARG A 1 78  ? -32.504 -37.207 110.452 1.00 61.12  ? 96  ARG B CG  1 
ATOM   534  C  CD  . ARG A 1 78  ? -31.750 -36.904 109.167 1.00 61.67  ? 96  ARG B CD  1 
ATOM   535  N  NE  . ARG A 1 78  ? -31.697 -38.095 108.313 1.00 66.60  ? 96  ARG B NE  1 
ATOM   536  C  CZ  . ARG A 1 78  ? -31.316 -38.125 107.045 1.00 67.47  ? 96  ARG B CZ  1 
ATOM   537  N  NH1 . ARG A 1 78  ? -30.981 -37.019 106.412 1.00 67.72  ? 96  ARG B NH1 1 
ATOM   538  N  NH2 . ARG A 1 78  ? -31.286 -39.272 106.401 1.00 72.27  ? 96  ARG B NH2 1 
ATOM   539  N  N   . ARG A 1 79  ? -33.045 -40.872 113.391 1.00 47.74  ? 97  ARG B N   1 
ATOM   540  C  CA  . ARG A 1 79  ? -32.721 -42.123 114.065 1.00 46.22  ? 97  ARG B CA  1 
ATOM   541  C  C   . ARG A 1 79  ? -32.109 -43.141 113.091 1.00 45.26  ? 97  ARG B C   1 
ATOM   542  O  O   . ARG A 1 79  ? -31.724 -44.235 113.499 1.00 43.33  ? 97  ARG B O   1 
ATOM   543  C  CB  . ARG A 1 79  ? -33.982 -42.728 114.703 1.00 46.71  ? 97  ARG B CB  1 
ATOM   544  C  CG  . ARG A 1 79  ? -34.935 -41.857 115.514 1.00 45.01  ? 97  ARG B CG  1 
ATOM   545  C  CD  . ARG A 1 79  ? -34.401 -41.463 116.889 1.00 45.17  ? 97  ARG B CD  1 
ATOM   546  N  NE  . ARG A 1 79  ? -35.415 -41.007 117.849 1.00 44.81  ? 97  ARG B NE  1 
ATOM   547  C  CZ  . ARG A 1 79  ? -35.628 -39.745 118.228 1.00 43.33  ? 97  ARG B CZ  1 
ATOM   548  N  NH1 . ARG A 1 79  ? -35.244 -38.721 117.477 1.00 39.71  ? 97  ARG B NH1 1 
ATOM   549  N  NH2 . ARG A 1 79  ? -36.313 -39.496 119.331 1.00 44.77  ? 97  ARG B NH2 1 
ATOM   550  N  N   . ASP A 1 80  ? -32.049 -42.797 111.795 1.00 48.42  ? 98  ASP B N   1 
ATOM   551  C  CA  . ASP A 1 80  ? -31.526 -43.683 110.762 1.00 47.85  ? 98  ASP B CA  1 
ATOM   552  C  C   . ASP A 1 80  ? -30.013 -43.497 110.680 1.00 45.21  ? 98  ASP B C   1 
ATOM   553  O  O   . ASP A 1 80  ? -29.520 -42.780 109.809 1.00 43.75  ? 98  ASP B O   1 
ATOM   554  C  CB  . ASP A 1 80  ? -32.229 -43.464 109.423 1.00 52.00  ? 98  ASP B CB  1 
ATOM   555  C  CG  . ASP A 1 80  ? -32.155 -42.063 108.816 1.00 56.07  ? 98  ASP B CG  1 
ATOM   556  O  OD1 . ASP A 1 80  ? -32.380 -41.074 109.568 1.00 56.93  ? 98  ASP B OD1 1 
ATOM   557  O  OD2 . ASP A 1 80  ? -31.897 -41.967 107.586 1.00 53.91  ? 98  ASP B OD2 1 
ATOM   558  N  N   . VAL A 1 81  ? -29.284 -44.148 111.597 1.00 46.43  ? 99  VAL B N   1 
ATOM   559  C  CA  . VAL A 1 81  ? -27.873 -43.840 111.809 1.00 49.97  ? 99  VAL B CA  1 
ATOM   560  C  C   . VAL A 1 81  ? -27.051 -45.126 111.854 1.00 47.01  ? 99  VAL B C   1 
ATOM   561  O  O   . VAL A 1 81  ? -27.514 -46.156 112.328 1.00 49.04  ? 99  VAL B O   1 
ATOM   562  C  CB  . VAL A 1 81  ? -27.640 -43.021 113.098 1.00 55.17  ? 99  VAL B CB  1 
ATOM   563  C  CG1 . VAL A 1 81  ? -28.322 -41.649 113.060 1.00 57.15  ? 99  VAL B CG1 1 
ATOM   564  C  CG2 . VAL A 1 81  ? -28.051 -43.793 114.349 1.00 54.79  ? 99  VAL B CG2 1 
ATOM   565  N  N   . ASP A 1 82  ? -25.803 -45.041 111.386 1.00 48.80  ? 100 ASP B N   1 
ATOM   566  C  CA  . ASP A 1 82  ? -24.869 -46.155 111.457 1.00 53.83  ? 100 ASP B CA  1 
ATOM   567  C  C   . ASP A 1 82  ? -24.396 -46.344 112.900 1.00 56.94  ? 100 ASP B C   1 
ATOM   568  O  O   . ASP A 1 82  ? -24.217 -47.475 113.337 1.00 62.99  ? 100 ASP B O   1 
ATOM   569  C  CB  . ASP A 1 82  ? -23.683 -45.987 110.516 1.00 54.46  ? 100 ASP B CB  1 
ATOM   570  C  CG  . ASP A 1 82  ? -23.999 -45.865 109.028 1.00 55.45  ? 100 ASP B CG  1 
ATOM   571  O  OD1 . ASP A 1 82  ? -25.168 -45.596 108.680 1.00 57.81  ? 100 ASP B OD1 1 
ATOM   572  O  OD2 . ASP A 1 82  ? -23.071 -46.048 108.210 1.00 54.84  ? 100 ASP B OD2 1 
ATOM   573  N  N   . LEU A 1 83  ? -24.192 -45.237 113.633 1.00 53.20  ? 101 LEU B N   1 
ATOM   574  C  CA  . LEU A 1 83  ? -23.566 -45.273 114.948 1.00 47.55  ? 101 LEU B CA  1 
ATOM   575  C  C   . LEU A 1 83  ? -24.203 -44.247 115.879 1.00 45.12  ? 101 LEU B C   1 
ATOM   576  O  O   . LEU A 1 83  ? -24.283 -43.075 115.539 1.00 55.97  ? 101 LEU B O   1 
ATOM   577  C  CB  . LEU A 1 83  ? -22.079 -44.987 114.768 1.00 47.54  ? 101 LEU B CB  1 
ATOM   578  C  CG  . LEU A 1 83  ? -21.258 -44.799 116.045 1.00 46.91  ? 101 LEU B CG  1 
ATOM   579  C  CD1 . LEU A 1 83  ? -21.293 -46.058 116.892 1.00 47.13  ? 101 LEU B CD1 1 
ATOM   580  C  CD2 . LEU A 1 83  ? -19.833 -44.382 115.680 1.00 46.98  ? 101 LEU B CD2 1 
ATOM   581  N  N   . VAL A 1 84  ? -24.623 -44.697 117.062 1.00 42.03  ? 102 VAL B N   1 
ATOM   582  C  CA  . VAL A 1 84  ? -25.010 -43.812 118.147 1.00 43.08  ? 102 VAL B CA  1 
ATOM   583  C  C   . VAL A 1 84  ? -23.813 -43.702 119.089 1.00 42.59  ? 102 VAL B C   1 
ATOM   584  O  O   . VAL A 1 84  ? -23.129 -44.697 119.343 1.00 37.21  ? 102 VAL B O   1 
ATOM   585  C  CB  . VAL A 1 84  ? -26.259 -44.314 118.899 1.00 45.32  ? 102 VAL B CB  1 
ATOM   586  C  CG1 . VAL A 1 84  ? -26.912 -43.220 119.740 1.00 44.40  ? 102 VAL B CG1 1 
ATOM   587  C  CG2 . VAL A 1 84  ? -27.279 -44.931 117.954 1.00 49.35  ? 102 VAL B CG2 1 
ATOM   588  N  N   . VAL A 1 85  ? -23.560 -42.479 119.579 1.00 44.08  ? 103 VAL B N   1 
ATOM   589  C  CA  . VAL A 1 85  ? -22.456 -42.225 120.493 1.00 44.75  ? 103 VAL B CA  1 
ATOM   590  C  C   . VAL A 1 85  ? -22.946 -41.323 121.617 1.00 43.26  ? 103 VAL B C   1 
ATOM   591  O  O   . VAL A 1 85  ? -23.519 -40.270 121.351 1.00 44.76  ? 103 VAL B O   1 
ATOM   592  C  CB  . VAL A 1 85  ? -21.252 -41.567 119.797 1.00 50.07  ? 103 VAL B CB  1 
ATOM   593  C  CG1 . VAL A 1 85  ? -20.072 -41.449 120.748 1.00 54.64  ? 103 VAL B CG1 1 
ATOM   594  C  CG2 . VAL A 1 85  ? -20.843 -42.296 118.524 1.00 51.01  ? 103 VAL B CG2 1 
ATOM   595  N  N   . THR A 1 86  ? -22.679 -41.726 122.865 1.00 43.70  ? 104 THR B N   1 
ATOM   596  C  CA  . THR A 1 86  ? -22.990 -40.897 124.023 1.00 43.59  ? 104 THR B CA  1 
ATOM   597  C  C   . THR A 1 86  ? -21.701 -40.282 124.544 1.00 40.92  ? 104 THR B C   1 
ATOM   598  O  O   . THR A 1 86  ? -20.622 -40.853 124.364 1.00 42.12  ? 104 THR B O   1 
ATOM   599  C  CB  . THR A 1 86  ? -23.667 -41.719 125.117 1.00 46.36  ? 104 THR B CB  1 
ATOM   600  O  OG1 . THR A 1 86  ? -22.617 -42.529 125.641 1.00 49.36  ? 104 THR B OG1 1 
ATOM   601  C  CG2 . THR A 1 86  ? -24.835 -42.533 124.590 1.00 46.15  ? 104 THR B CG2 1 
ATOM   602  N  N   . VAL A 1 87  ? -21.844 -39.136 125.220 1.00 39.39  ? 105 VAL B N   1 
ATOM   603  C  CA  . VAL A 1 87  ? -20.714 -38.434 125.812 1.00 39.67  ? 105 VAL B CA  1 
ATOM   604  C  C   . VAL A 1 87  ? -21.075 -38.031 127.239 1.00 38.75  ? 105 VAL B C   1 
ATOM   605  O  O   . VAL A 1 87  ? -22.108 -37.409 127.462 1.00 38.67  ? 105 VAL B O   1 
ATOM   606  C  CB  . VAL A 1 87  ? -20.290 -37.214 124.969 1.00 39.50  ? 105 VAL B CB  1 
ATOM   607  C  CG1 . VAL A 1 87  ? -19.491 -37.639 123.744 1.00 40.67  ? 105 VAL B CG1 1 
ATOM   608  C  CG2 . VAL A 1 87  ? -21.474 -36.338 124.562 1.00 40.01  ? 105 VAL B CG2 1 
ATOM   609  N  N   . ASP A 1 88  ? -20.235 -38.426 128.201 1.00 41.40  ? 106 ASP B N   1 
ATOM   610  C  CA  . ASP A 1 88  ? -20.367 -37.984 129.582 1.00 46.28  ? 106 ASP B CA  1 
ATOM   611  C  C   . ASP A 1 88  ? -21.676 -38.507 130.180 1.00 48.08  ? 106 ASP B C   1 
ATOM   612  O  O   . ASP A 1 88  ? -22.201 -37.913 131.121 1.00 51.16  ? 106 ASP B O   1 
ATOM   613  C  CB  . ASP A 1 88  ? -20.243 -36.467 129.678 1.00 49.47  ? 106 ASP B CB  1 
ATOM   614  C  CG  . ASP A 1 88  ? -19.915 -35.888 131.051 1.00 51.70  ? 106 ASP B CG  1 
ATOM   615  O  OD1 . ASP A 1 88  ? -18.813 -36.196 131.573 1.00 51.20  ? 106 ASP B OD1 1 
ATOM   616  O  OD2 . ASP A 1 88  ? -20.759 -35.117 131.583 1.00 51.96  ? 106 ASP B OD2 1 
ATOM   617  N  N   . ILE A 1 89  ? -22.189 -39.628 129.642 1.00 50.30  ? 107 ILE B N   1 
ATOM   618  C  CA  . ILE A 1 89  ? -23.419 -40.233 130.135 1.00 45.15  ? 107 ILE B CA  1 
ATOM   619  C  C   . ILE A 1 89  ? -23.079 -41.553 130.816 1.00 42.83  ? 107 ILE B C   1 
ATOM   620  O  O   . ILE A 1 89  ? -22.488 -42.420 130.174 1.00 42.51  ? 107 ILE B O   1 
ATOM   621  C  CB  . ILE A 1 89  ? -24.432 -40.442 129.002 1.00 45.68  ? 107 ILE B CB  1 
ATOM   622  C  CG1 . ILE A 1 89  ? -24.738 -39.129 128.272 1.00 47.43  ? 107 ILE B CG1 1 
ATOM   623  C  CG2 . ILE A 1 89  ? -25.695 -41.090 129.562 1.00 48.59  ? 107 ILE B CG2 1 
ATOM   624  C  CD1 . ILE A 1 89  ? -25.906 -39.198 127.305 1.00 48.21  ? 107 ILE B CD1 1 
ATOM   625  N  N   . PRO A 1 90  ? -23.436 -41.731 132.115 1.00 41.57  ? 108 PRO B N   1 
ATOM   626  C  CA  . PRO A 1 90  ? -23.076 -42.925 132.879 1.00 42.41  ? 108 PRO B CA  1 
ATOM   627  C  C   . PRO A 1 90  ? -24.111 -44.054 132.881 1.00 45.23  ? 108 PRO B C   1 
ATOM   628  O  O   . PRO A 1 90  ? -23.801 -45.165 133.304 1.00 44.03  ? 108 PRO B O   1 
ATOM   629  C  CB  . PRO A 1 90  ? -22.897 -42.361 134.284 1.00 40.71  ? 108 PRO B CB  1 
ATOM   630  C  CG  . PRO A 1 90  ? -23.994 -41.303 134.341 1.00 40.83  ? 108 PRO B CG  1 
ATOM   631  C  CD  . PRO A 1 90  ? -24.149 -40.745 132.947 1.00 41.85  ? 108 PRO B CD  1 
ATOM   632  N  N   . SER A 1 91  ? -25.345 -43.755 132.442 1.00 50.06  ? 109 SER B N   1 
ATOM   633  C  CA  . SER A 1 91  ? -26.443 -44.711 132.420 1.00 50.33  ? 109 SER B CA  1 
ATOM   634  C  C   . SER A 1 91  ? -27.540 -44.224 131.470 1.00 51.61  ? 109 SER B C   1 
ATOM   635  O  O   . SER A 1 91  ? -27.654 -43.035 131.182 1.00 48.39  ? 109 SER B O   1 
ATOM   636  C  CB  . SER A 1 91  ? -26.992 -44.953 133.805 1.00 51.55  ? 109 SER B CB  1 
ATOM   637  O  OG  . SER A 1 91  ? -27.622 -43.792 134.327 1.00 52.33  ? 109 SER B OG  1 
ATOM   638  N  N   . VAL A 1 92  ? -28.383 -45.162 131.028 1.00 55.84  ? 110 VAL B N   1 
ATOM   639  C  CA  . VAL A 1 92  ? -29.361 -44.932 129.974 1.00 55.77  ? 110 VAL B CA  1 
ATOM   640  C  C   . VAL A 1 92  ? -30.428 -43.920 130.398 1.00 53.57  ? 110 VAL B C   1 
ATOM   641  O  O   . VAL A 1 92  ? -31.077 -43.349 129.522 1.00 48.85  ? 110 VAL B O   1 
ATOM   642  C  CB  . VAL A 1 92  ? -30.020 -46.270 129.577 1.00 55.99  ? 110 VAL B CB  1 
ATOM   643  C  CG1 . VAL A 1 92  ? -31.002 -46.094 128.421 1.00 56.13  ? 110 VAL B CG1 1 
ATOM   644  C  CG2 . VAL A 1 92  ? -28.977 -47.340 129.268 1.00 55.81  ? 110 VAL B CG2 1 
ATOM   645  N  N   . ASP A 1 93  ? -30.627 -43.715 131.716 1.00 50.60  ? 111 ASP B N   1 
ATOM   646  C  CA  . ASP A 1 93  ? -31.639 -42.793 132.199 1.00 50.54  ? 111 ASP B CA  1 
ATOM   647  C  C   . ASP A 1 93  ? -31.271 -41.358 131.813 1.00 45.49  ? 111 ASP B C   1 
ATOM   648  O  O   . ASP A 1 93  ? -32.138 -40.524 131.572 1.00 37.22  ? 111 ASP B O   1 
ATOM   649  C  CB  . ASP A 1 93  ? -31.872 -42.962 133.691 1.00 56.61  ? 111 ASP B CB  1 
ATOM   650  C  CG  . ASP A 1 93  ? -30.870 -42.275 134.604 1.00 69.10  ? 111 ASP B CG  1 
ATOM   651  O  OD1 . ASP A 1 93  ? -29.741 -42.796 134.725 1.00 77.57  ? 111 ASP B OD1 1 
ATOM   652  O  OD2 . ASP A 1 93  ? -31.227 -41.218 135.182 1.00 77.97  ? 111 ASP B OD2 1 
ATOM   653  N  N   . ARG A 1 94  ? -29.969 -41.087 131.720 1.00 49.97  ? 112 ARG B N   1 
ATOM   654  C  CA  . ARG A 1 94  ? -29.474 -39.746 131.460 1.00 54.03  ? 112 ARG B CA  1 
ATOM   655  C  C   . ARG A 1 94  ? -29.643 -39.359 129.990 1.00 47.60  ? 112 ARG B C   1 
ATOM   656  O  O   . ARG A 1 94  ? -29.551 -38.182 129.674 1.00 40.09  ? 112 ARG B O   1 
ATOM   657  C  CB  . ARG A 1 94  ? -28.028 -39.681 131.969 1.00 58.92  ? 112 ARG B CB  1 
ATOM   658  C  CG  . ARG A 1 94  ? -27.965 -39.552 133.485 1.00 60.69  ? 112 ARG B CG  1 
ATOM   659  C  CD  . ARG A 1 94  ? -28.188 -38.072 133.788 1.00 60.11  ? 112 ARG B CD  1 
ATOM   660  N  NE  . ARG A 1 94  ? -28.861 -37.703 135.037 1.00 55.64  ? 112 ARG B NE  1 
ATOM   661  C  CZ  . ARG A 1 94  ? -29.994 -37.009 135.073 1.00 53.45  ? 112 ARG B CZ  1 
ATOM   662  N  NH1 . ARG A 1 94  ? -30.827 -37.045 134.055 1.00 53.35  ? 112 ARG B NH1 1 
ATOM   663  N  NH2 . ARG A 1 94  ? -30.335 -36.314 136.141 1.00 53.63  ? 112 ARG B NH2 1 
ATOM   664  N  N   . LEU A 1 95  ? -29.878 -40.342 129.109 1.00 43.60  ? 113 LEU B N   1 
ATOM   665  C  CA  . LEU A 1 95  ? -30.198 -40.047 127.717 1.00 42.10  ? 113 LEU B CA  1 
ATOM   666  C  C   . LEU A 1 95  ? -31.524 -39.297 127.657 1.00 41.66  ? 113 LEU B C   1 
ATOM   667  O  O   . LEU A 1 95  ? -31.704 -38.441 126.781 1.00 44.25  ? 113 LEU B O   1 
ATOM   668  C  CB  . LEU A 1 95  ? -30.250 -41.273 126.809 1.00 42.09  ? 113 LEU B CB  1 
ATOM   669  C  CG  . LEU A 1 95  ? -28.909 -41.713 126.218 1.00 43.14  ? 113 LEU B CG  1 
ATOM   670  C  CD1 . LEU A 1 95  ? -27.981 -42.120 127.347 1.00 43.82  ? 113 LEU B CD1 1 
ATOM   671  C  CD2 . LEU A 1 95  ? -29.100 -42.833 125.219 1.00 42.91  ? 113 LEU B CD2 1 
ATOM   672  N  N   . GLY A 1 96  ? -32.427 -39.646 128.588 1.00 39.44  ? 114 GLY B N   1 
ATOM   673  C  CA  . GLY A 1 96  ? -33.787 -39.139 128.591 1.00 40.31  ? 114 GLY B CA  1 
ATOM   674  C  C   . GLY A 1 96  ? -34.610 -39.782 127.468 1.00 42.88  ? 114 GLY B C   1 
ATOM   675  O  O   . GLY A 1 96  ? -34.379 -40.938 127.083 1.00 39.61  ? 114 GLY B O   1 
ATOM   676  N  N   . ALA A 1 97  ? -35.580 -39.015 126.948 1.00 43.30  ? 115 ALA B N   1 
ATOM   677  C  CA  . ALA A 1 97  ? -36.084 -39.251 125.604 1.00 45.56  ? 115 ALA B CA  1 
ATOM   678  C  C   . ALA A 1 97  ? -34.830 -39.209 124.749 1.00 54.57  ? 115 ALA B C   1 
ATOM   679  O  O   . ALA A 1 97  ? -33.918 -38.498 125.131 1.00 79.40  ? 115 ALA B O   1 
ATOM   680  C  CB  . ALA A 1 97  ? -37.078 -38.182 125.214 1.00 45.90  ? 115 ALA B CB  1 
ATOM   681  N  N   . LEU A 1 98  ? -34.716 -39.988 123.678 1.00 52.93  ? 116 LEU B N   1 
ATOM   682  C  CA  . LEU A 1 98  ? -33.423 -40.181 123.029 1.00 53.90  ? 116 LEU B CA  1 
ATOM   683  C  C   . LEU A 1 98  ? -32.736 -41.375 123.688 1.00 57.70  ? 116 LEU B C   1 
ATOM   684  O  O   . LEU A 1 98  ? -31.712 -41.813 123.173 1.00 62.67  ? 116 LEU B O   1 
ATOM   685  C  CB  . LEU A 1 98  ? -32.424 -39.014 122.989 1.00 56.61  ? 116 LEU B CB  1 
ATOM   686  C  CG  . LEU A 1 98  ? -32.859 -37.691 122.336 1.00 62.07  ? 116 LEU B CG  1 
ATOM   687  C  CD1 . LEU A 1 98  ? -31.662 -36.738 122.367 1.00 68.49  ? 116 LEU B CD1 1 
ATOM   688  C  CD2 . LEU A 1 98  ? -33.348 -37.767 120.909 1.00 60.37  ? 116 LEU B CD2 1 
ATOM   689  N  N   . GLY A 1 99  ? -33.313 -41.960 124.751 1.00 65.99  ? 117 GLY B N   1 
ATOM   690  C  CA  . GLY A 1 99  ? -32.921 -43.310 125.154 1.00 73.93  ? 117 GLY B CA  1 
ATOM   691  C  C   . GLY A 1 99  ? -33.273 -44.339 124.073 1.00 76.78  ? 117 GLY B C   1 
ATOM   692  O  O   . GLY A 1 99  ? -32.687 -45.424 124.020 1.00 73.66  ? 117 GLY B O   1 
ATOM   693  N  N   . ASP A 1 100 ? -34.206 -43.948 123.192 1.00 72.69  ? 118 ASP B N   1 
ATOM   694  C  CA  . ASP A 1 100 ? -34.710 -44.793 122.121 1.00 68.96  ? 118 ASP B CA  1 
ATOM   695  C  C   . ASP A 1 100 ? -33.656 -45.024 121.036 1.00 67.17  ? 118 ASP B C   1 
ATOM   696  O  O   . ASP A 1 100 ? -33.978 -45.589 119.990 1.00 71.85  ? 118 ASP B O   1 
ATOM   697  C  CB  . ASP A 1 100 ? -36.005 -44.238 121.547 1.00 65.21  ? 118 ASP B CB  1 
ATOM   698  C  CG  . ASP A 1 100 ? -35.894 -43.005 120.665 1.00 65.32  ? 118 ASP B CG  1 
ATOM   699  O  OD1 . ASP A 1 100 ? -35.087 -43.018 119.719 1.00 64.16  ? 118 ASP B OD1 1 
ATOM   700  O  OD2 . ASP A 1 100 ? -36.666 -42.052 120.913 1.00 71.75  ? 118 ASP B OD2 1 
ATOM   701  N  N   . LEU A 1 101 ? -32.402 -44.633 121.279 1.00 59.86  ? 119 LEU B N   1 
ATOM   702  C  CA  . LEU A 1 101 ? -31.337 -44.924 120.335 1.00 56.75  ? 119 LEU B CA  1 
ATOM   703  C  C   . LEU A 1 101 ? -30.433 -46.055 120.840 1.00 52.77  ? 119 LEU B C   1 
ATOM   704  O  O   . LEU A 1 101 ? -29.264 -46.128 120.465 1.00 50.43  ? 119 LEU B O   1 
ATOM   705  C  CB  . LEU A 1 101 ? -30.579 -43.633 120.017 1.00 60.47  ? 119 LEU B CB  1 
ATOM   706  C  CG  . LEU A 1 101 ? -31.362 -42.577 119.222 1.00 63.01  ? 119 LEU B CG  1 
ATOM   707  C  CD1 . LEU A 1 101 ? -31.800 -41.399 120.060 1.00 62.36  ? 119 LEU B CD1 1 
ATOM   708  C  CD2 . LEU A 1 101 ? -30.564 -42.059 118.027 1.00 62.89  ? 119 LEU B CD2 1 
ATOM   709  N  N   . THR A 1 102 ? -30.988 -46.966 121.657 1.00 51.99  ? 120 THR B N   1 
ATOM   710  C  CA  . THR A 1 102 ? -30.277 -48.156 122.106 1.00 48.74  ? 120 THR B CA  1 
ATOM   711  C  CB  . THR A 1 102 ? -30.676 -48.511 123.536 1.00 44.90  ? 120 THR B CB  1 
ATOM   712  O  OG1 . THR A 1 102 ? -30.955 -47.263 124.165 1.00 40.13  ? 120 THR B OG1 1 
ATOM   713  N  N   . ARG A 1 103 ? -28.025 -51.055 116.020 1.00 79.28  ? 124 ARG B N   1 
ATOM   714  C  CA  . ARG A 1 103 ? -26.980 -50.026 115.761 1.00 72.65  ? 124 ARG B CA  1 
ATOM   715  C  C   . ARG A 1 103 ? -25.834 -50.267 116.751 1.00 70.72  ? 124 ARG B C   1 
ATOM   716  O  O   . ARG A 1 103 ? -26.093 -50.669 117.881 1.00 75.10  ? 124 ARG B O   1 
ATOM   717  C  CB  . ARG A 1 103 ? -27.673 -48.660 115.870 1.00 67.97  ? 124 ARG B CB  1 
ATOM   718  C  CG  . ARG A 1 103 ? -28.806 -48.431 114.876 1.00 65.75  ? 124 ARG B CG  1 
ATOM   719  C  CD  . ARG A 1 103 ? -29.674 -47.248 115.264 1.00 63.28  ? 124 ARG B CD  1 
ATOM   720  N  NE  . ARG A 1 103 ? -30.374 -47.446 116.541 1.00 61.10  ? 124 ARG B NE  1 
ATOM   721  C  CZ  . ARG A 1 103 ? -31.403 -46.720 116.995 1.00 59.22  ? 124 ARG B CZ  1 
ATOM   722  N  NH1 . ARG A 1 103 ? -31.802 -45.622 116.372 1.00 49.45  ? 124 ARG B NH1 1 
ATOM   723  N  NH2 . ARG A 1 103 ? -32.038 -47.116 118.088 1.00 67.39  ? 124 ARG B NH2 1 
ATOM   724  N  N   . GLU A 1 104 ? -24.574 -50.082 116.325 1.00 65.17  ? 125 GLU B N   1 
ATOM   725  C  CA  . GLU A 1 104 ? -23.430 -50.102 117.237 1.00 63.83  ? 125 GLU B CA  1 
ATOM   726  C  C   . GLU A 1 104 ? -23.522 -48.886 118.171 1.00 61.03  ? 125 GLU B C   1 
ATOM   727  O  O   . GLU A 1 104 ? -23.967 -47.829 117.744 1.00 58.87  ? 125 GLU B O   1 
ATOM   728  C  CB  . GLU A 1 104 ? -22.163 -50.120 116.377 1.00 63.71  ? 125 GLU B CB  1 
ATOM   729  C  CG  . GLU A 1 104 ? -20.885 -50.517 117.114 1.00 67.05  ? 125 GLU B CG  1 
ATOM   730  C  CD  . GLU A 1 104 ? -20.409 -51.955 116.962 1.00 66.86  ? 125 GLU B CD  1 
ATOM   731  O  OE1 . GLU A 1 104 ? -20.282 -52.414 115.806 1.00 67.04  ? 125 GLU B OE1 1 
ATOM   732  O  OE2 . GLU A 1 104 ? -20.115 -52.606 117.986 1.00 65.58  ? 125 GLU B OE2 1 
ATOM   733  N  N   . LEU A 1 105 ? -23.138 -49.025 119.452 1.00 59.88  ? 126 LEU B N   1 
ATOM   734  C  CA  . LEU A 1 105 ? -23.411 -47.996 120.459 1.00 54.74  ? 126 LEU B CA  1 
ATOM   735  C  C   . LEU A 1 105 ? -22.140 -47.708 121.256 1.00 53.48  ? 126 LEU B C   1 
ATOM   736  O  O   . LEU A 1 105 ? -21.745 -48.516 122.093 1.00 48.81  ? 126 LEU B O   1 
ATOM   737  C  CB  . LEU A 1 105 ? -24.560 -48.463 121.363 1.00 49.24  ? 126 LEU B CB  1 
ATOM   738  C  CG  . LEU A 1 105 ? -25.235 -47.438 122.282 1.00 43.77  ? 126 LEU B CG  1 
ATOM   739  C  CD1 . LEU A 1 105 ? -24.428 -47.056 123.493 1.00 43.43  ? 126 LEU B CD1 1 
ATOM   740  C  CD2 . LEU A 1 105 ? -25.578 -46.208 121.495 1.00 44.10  ? 126 LEU B CD2 1 
ATOM   741  N  N   . LEU A 1 106 ? -21.541 -46.532 121.011 1.00 55.04  ? 127 LEU B N   1 
ATOM   742  C  CA  . LEU A 1 106 ? -20.259 -46.162 121.597 1.00 56.46  ? 127 LEU B CA  1 
ATOM   743  C  C   . LEU A 1 106 ? -20.463 -45.230 122.793 1.00 55.63  ? 127 LEU B C   1 
ATOM   744  O  O   . LEU A 1 106 ? -20.927 -44.101 122.638 1.00 55.06  ? 127 LEU B O   1 
ATOM   745  C  CB  . LEU A 1 106 ? -19.382 -45.505 120.533 1.00 57.03  ? 127 LEU B CB  1 
ATOM   746  C  CG  . LEU A 1 106 ? -17.969 -45.101 120.966 1.00 55.77  ? 127 LEU B CG  1 
ATOM   747  C  CD1 . LEU A 1 106 ? -17.187 -46.307 121.486 1.00 52.58  ? 127 LEU B CD1 1 
ATOM   748  C  CD2 . LEU A 1 106 ? -17.253 -44.393 119.815 1.00 52.85  ? 127 LEU B CD2 1 
ATOM   749  N  N   . VAL A 1 107 ? -20.099 -45.723 123.985 1.00 54.82  ? 128 VAL B N   1 
ATOM   750  C  CA  . VAL A 1 107 ? -20.161 -44.947 125.213 1.00 54.47  ? 128 VAL B CA  1 
ATOM   751  C  C   . VAL A 1 107 ? -18.790 -44.329 125.470 1.00 53.25  ? 128 VAL B C   1 
ATOM   752  O  O   . VAL A 1 107 ? -17.785 -45.032 125.498 1.00 53.86  ? 128 VAL B O   1 
ATOM   753  C  CB  . VAL A 1 107 ? -20.622 -45.798 126.414 1.00 52.67  ? 128 VAL B CB  1 
ATOM   754  C  CG1 . VAL A 1 107 ? -20.546 -45.021 127.720 1.00 53.68  ? 128 VAL B CG1 1 
ATOM   755  C  CG2 . VAL A 1 107 ? -22.032 -46.339 126.205 1.00 52.27  ? 128 VAL B CG2 1 
ATOM   756  N  N   . ILE A 1 108 ? -18.767 -43.006 125.654 1.00 53.59  ? 129 ILE B N   1 
ATOM   757  C  CA  . ILE A 1 108 ? -17.584 -42.300 126.118 1.00 53.48  ? 129 ILE B CA  1 
ATOM   758  C  C   . ILE A 1 108 ? -17.972 -41.552 127.394 1.00 54.96  ? 129 ILE B C   1 
ATOM   759  O  O   . ILE A 1 108 ? -18.997 -40.864 127.434 1.00 58.47  ? 129 ILE B O   1 
ATOM   760  C  CB  . ILE A 1 108 ? -17.036 -41.365 125.020 1.00 52.82  ? 129 ILE B CB  1 
ATOM   761  C  CG1 . ILE A 1 108 ? -17.136 -41.986 123.631 1.00 50.81  ? 129 ILE B CG1 1 
ATOM   762  C  CG2 . ILE A 1 108 ? -15.601 -40.942 125.326 1.00 51.24  ? 129 ILE B CG2 1 
ATOM   763  C  CD1 . ILE A 1 108 ? -16.856 -41.008 122.512 1.00 52.66  ? 129 ILE B CD1 1 
ATOM   764  N  N   . ASP A 1 109 ? -17.172 -41.734 128.453 1.00 51.10  ? 130 ASP B N   1 
ATOM   765  C  CA  . ASP A 1 109 ? -17.517 -41.237 129.776 1.00 49.59  ? 130 ASP B CA  1 
ATOM   766  C  C   . ASP A 1 109 ? -16.325 -41.428 130.711 1.00 51.55  ? 130 ASP B C   1 
ATOM   767  O  O   . ASP A 1 109 ? -15.500 -42.318 130.494 1.00 51.54  ? 130 ASP B O   1 
ATOM   768  C  CB  . ASP A 1 109 ? -18.748 -41.945 130.318 1.00 48.54  ? 130 ASP B CB  1 
ATOM   769  C  CG  . ASP A 1 109 ? -19.344 -41.377 131.596 1.00 49.53  ? 130 ASP B CG  1 
ATOM   770  O  OD1 . ASP A 1 109 ? -18.905 -40.297 132.023 1.00 50.84  ? 130 ASP B OD1 1 
ATOM   771  O  OD2 . ASP A 1 109 ? -20.246 -42.022 132.157 1.00 53.47  ? 130 ASP B OD2 1 
ATOM   772  N  N   . HIS A 1 110 ? -16.240 -40.565 131.737 1.00 53.69  ? 131 HIS B N   1 
ATOM   773  C  CA  . HIS A 1 110 ? -15.142 -40.571 132.690 1.00 53.04  ? 131 HIS B CA  1 
ATOM   774  C  C   . HIS A 1 110 ? -15.648 -40.923 134.093 1.00 56.51  ? 131 HIS B C   1 
ATOM   775  O  O   . HIS A 1 110 ? -14.876 -40.905 135.047 1.00 54.35  ? 131 HIS B O   1 
ATOM   776  C  CB  . HIS A 1 110 ? -14.378 -39.237 132.630 1.00 51.47  ? 131 HIS B CB  1 
ATOM   777  C  CG  . HIS A 1 110 ? -15.063 -38.048 133.248 1.00 51.27  ? 131 HIS B CG  1 
ATOM   778  N  ND1 . HIS A 1 110 ? -15.980 -37.245 132.604 1.00 49.54  ? 131 HIS B ND1 1 
ATOM   779  C  CD2 . HIS A 1 110 ? -14.928 -37.525 134.486 1.00 48.54  ? 131 HIS B CD2 1 
ATOM   780  C  CE1 . HIS A 1 110 ? -16.394 -36.292 133.433 1.00 45.67  ? 131 HIS B CE1 1 
ATOM   781  N  NE2 . HIS A 1 110 ? -15.767 -36.443 134.581 1.00 44.78  ? 131 HIS B NE2 1 
ATOM   782  N  N   . HIS A 1 111 ? -16.942 -41.252 134.228 1.00 60.00  ? 132 HIS B N   1 
ATOM   783  C  CA  . HIS A 1 111 ? -17.465 -41.716 135.502 1.00 65.98  ? 132 HIS B CA  1 
ATOM   784  C  C   . HIS A 1 111 ? -17.035 -43.165 135.720 1.00 64.73  ? 132 HIS B C   1 
ATOM   785  O  O   . HIS A 1 111 ? -16.959 -43.942 134.775 1.00 62.03  ? 132 HIS B O   1 
ATOM   786  C  CB  . HIS A 1 111 ? -18.995 -41.628 135.562 1.00 73.29  ? 132 HIS B CB  1 
ATOM   787  C  CG  . HIS A 1 111 ? -19.577 -40.248 135.524 1.00 80.81  ? 132 HIS B CG  1 
ATOM   788  N  ND1 . HIS A 1 111 ? -19.209 -39.269 134.625 1.00 84.22  ? 132 HIS B ND1 1 
ATOM   789  C  CD2 . HIS A 1 111 ? -20.554 -39.712 136.273 1.00 80.49  ? 132 HIS B CD2 1 
ATOM   790  C  CE1 . HIS A 1 111 ? -19.946 -38.186 134.821 1.00 88.07  ? 132 HIS B CE1 1 
ATOM   791  N  NE2 . HIS A 1 111 ? -20.764 -38.432 135.827 1.00 86.49  ? 132 HIS B NE2 1 
ATOM   792  N  N   . ALA A 1 112 ? -16.766 -43.524 136.978 1.00 69.18  ? 133 ALA B N   1 
ATOM   793  C  CA  . ALA A 1 112 ? -16.510 -44.909 137.348 1.00 70.33  ? 133 ALA B CA  1 
ATOM   794  C  C   . ALA A 1 112 ? -17.821 -45.699 137.365 1.00 69.63  ? 133 ALA B C   1 
ATOM   795  O  O   . ALA A 1 112 ? -17.849 -46.862 136.978 1.00 65.92  ? 133 ALA B O   1 
ATOM   796  C  CB  . ALA A 1 112 ? -15.812 -44.976 138.692 1.00 67.29  ? 133 ALA B CB  1 
ATOM   797  N  N   . SER A 1 113 ? -18.912 -45.041 137.784 1.00 69.36  ? 134 SER B N   1 
ATOM   798  C  CA  . SER A 1 113 ? -20.217 -45.659 137.966 1.00 70.48  ? 134 SER B CA  1 
ATOM   799  C  C   . SER A 1 113 ? -20.917 -45.902 136.630 1.00 73.12  ? 134 SER B C   1 
ATOM   800  O  O   . SER A 1 113 ? -22.146 -45.821 136.558 1.00 79.30  ? 134 SER B O   1 
ATOM   801  C  CB  . SER A 1 113 ? -21.086 -44.778 138.833 1.00 71.41  ? 134 SER B CB  1 
ATOM   802  O  OG  . SER A 1 113 ? -20.297 -44.071 139.771 1.00 78.00  ? 134 SER B OG  1 
ATOM   803  N  N   . ASN A 1 114 ? -20.146 -46.217 135.578 1.00 68.15  ? 135 ASN B N   1 
ATOM   804  C  CA  . ASN A 1 114 ? -20.700 -46.426 134.254 1.00 63.67  ? 135 ASN B CA  1 
ATOM   805  C  C   . ASN A 1 114 ? -21.352 -47.803 134.212 1.00 59.81  ? 135 ASN B C   1 
ATOM   806  O  O   . ASN A 1 114 ? -20.740 -48.780 134.639 1.00 63.27  ? 135 ASN B O   1 
ATOM   807  C  CB  . ASN A 1 114 ? -19.626 -46.302 133.181 1.00 63.94  ? 135 ASN B CB  1 
ATOM   808  C  CG  . ASN A 1 114 ? -20.225 -46.087 131.815 1.00 64.29  ? 135 ASN B CG  1 
ATOM   809  O  OD1 . ASN A 1 114 ? -20.405 -47.068 131.091 1.00 63.48  ? 135 ASN B OD1 1 
ATOM   810  N  ND2 . ASN A 1 114 ? -20.676 -44.878 131.516 1.00 61.35  ? 135 ASN B ND2 1 
ATOM   811  N  N   . ASP A 1 115 ? -22.577 -47.877 133.671 1.00 57.15  ? 136 ASP B N   1 
ATOM   812  C  CA  . ASP A 1 115 ? -23.290 -49.138 133.548 1.00 53.40  ? 136 ASP B CA  1 
ATOM   813  C  C   . ASP A 1 115 ? -22.808 -49.904 132.314 1.00 51.02  ? 136 ASP B C   1 
ATOM   814  O  O   . ASP A 1 115 ? -23.447 -50.877 131.932 1.00 54.88  ? 136 ASP B O   1 
ATOM   815  C  CB  . ASP A 1 115 ? -24.795 -48.912 133.528 1.00 54.59  ? 136 ASP B CB  1 
ATOM   816  C  CG  . ASP A 1 115 ? -25.370 -48.226 134.757 1.00 60.41  ? 136 ASP B CG  1 
ATOM   817  O  OD1 . ASP A 1 115 ? -24.592 -47.950 135.701 1.00 64.45  ? 136 ASP B OD1 1 
ATOM   818  O  OD2 . ASP A 1 115 ? -26.594 -47.970 134.752 1.00 60.74  ? 136 ASP B OD2 1 
ATOM   819  N  N   . LEU A 1 116 ? -21.680 -49.473 131.720 1.00 51.20  ? 137 LEU B N   1 
ATOM   820  C  CA  . LEU A 1 116 ? -21.076 -50.039 130.518 1.00 48.80  ? 137 LEU B CA  1 
ATOM   821  C  C   . LEU A 1 116 ? -22.146 -50.548 129.551 1.00 47.77  ? 137 LEU B C   1 
ATOM   822  O  O   . LEU A 1 116 ? -22.104 -51.706 129.151 1.00 48.45  ? 137 LEU B O   1 
ATOM   823  C  CB  . LEU A 1 116 ? -20.051 -51.108 130.903 1.00 44.25  ? 137 LEU B CB  1 
ATOM   824  C  CG  . LEU A 1 116 ? -18.857 -50.600 131.719 1.00 41.75  ? 137 LEU B CG  1 
ATOM   825  N  N   . PHE A 1 117 ? -23.044 -49.644 129.120 1.00 45.25  ? 138 PHE B N   1 
ATOM   826  C  CA  . PHE A 1 117 ? -24.315 -50.011 128.519 1.00 43.78  ? 138 PHE B CA  1 
ATOM   827  C  C   . PHE A 1 117 ? -24.283 -49.862 126.997 1.00 43.24  ? 138 PHE B C   1 
ATOM   828  O  O   . PHE A 1 117 ? -25.274 -49.466 126.401 1.00 42.18  ? 138 PHE B O   1 
ATOM   829  C  CB  . PHE A 1 117 ? -25.425 -49.153 129.143 1.00 45.76  ? 138 PHE B CB  1 
ATOM   830  C  CG  . PHE A 1 117 ? -25.382 -47.660 128.823 1.00 51.36  ? 138 PHE B CG  1 
ATOM   831  C  CD1 . PHE A 1 117 ? -25.925 -47.157 127.644 1.00 49.87  ? 138 PHE B CD1 1 
ATOM   832  C  CD2 . PHE A 1 117 ? -24.800 -46.752 129.704 1.00 57.48  ? 138 PHE B CD2 1 
ATOM   833  C  CE1 . PHE A 1 117 ? -25.855 -45.807 127.346 1.00 52.09  ? 138 PHE B CE1 1 
ATOM   834  C  CE2 . PHE A 1 117 ? -24.740 -45.398 129.401 1.00 56.38  ? 138 PHE B CE2 1 
ATOM   835  C  CZ  . PHE A 1 117 ? -25.266 -44.935 128.223 1.00 54.45  ? 138 PHE B CZ  1 
ATOM   836  N  N   . GLY A 1 118 ? -23.181 -50.239 126.348 1.00 43.12  ? 139 GLY B N   1 
ATOM   837  C  CA  . GLY A 1 118 ? -23.087 -50.113 124.904 1.00 43.83  ? 139 GLY B CA  1 
ATOM   838  C  C   . GLY A 1 118 ? -22.256 -51.236 124.303 1.00 46.95  ? 139 GLY B C   1 
ATOM   839  O  O   . GLY A 1 118 ? -21.644 -52.007 125.032 1.00 50.86  ? 139 GLY B O   1 
ATOM   840  N  N   . THR A 1 119 ? -22.251 -51.311 122.967 1.00 51.67  ? 140 THR B N   1 
ATOM   841  C  CA  . THR A 1 119 ? -21.492 -52.323 122.248 1.00 50.54  ? 140 THR B CA  1 
ATOM   842  C  C   . THR A 1 119 ? -20.015 -52.144 122.594 1.00 55.66  ? 140 THR B C   1 
ATOM   843  O  O   . THR A 1 119 ? -19.363 -53.094 123.018 1.00 58.70  ? 140 THR B O   1 
ATOM   844  C  CB  . THR A 1 119 ? -21.797 -52.251 120.749 1.00 49.43  ? 140 THR B CB  1 
ATOM   845  O  OG1 . THR A 1 119 ? -21.487 -50.959 120.241 1.00 49.16  ? 140 THR B OG1 1 
ATOM   846  C  CG2 . THR A 1 119 ? -23.264 -52.506 120.452 1.00 48.35  ? 140 THR B CG2 1 
ATOM   847  N  N   . ALA A 1 120 ? -19.540 -50.897 122.478 1.00 60.21  ? 141 ALA B N   1 
ATOM   848  C  CA  . ALA A 1 120 ? -18.161 -50.517 122.741 1.00 57.69  ? 141 ALA B CA  1 
ATOM   849  C  C   . ALA A 1 120 ? -18.151 -49.441 123.820 1.00 54.87  ? 141 ALA B C   1 
ATOM   850  O  O   . ALA A 1 120 ? -18.766 -48.398 123.640 1.00 48.72  ? 141 ALA B O   1 
ATOM   851  C  CB  . ALA A 1 120 ? -17.532 -50.016 121.456 1.00 57.40  ? 141 ALA B CB  1 
ATOM   852  N  N   . ASN A 1 121 ? -17.470 -49.713 124.938 1.00 61.18  ? 142 ASN B N   1 
ATOM   853  C  CA  . ASN A 1 121 ? -17.461 -48.821 126.089 1.00 61.57  ? 142 ASN B CA  1 
ATOM   854  C  C   . ASN A 1 121 ? -16.039 -48.341 126.365 1.00 62.71  ? 142 ASN B C   1 
ATOM   855  O  O   . ASN A 1 121 ? -15.210 -49.079 126.903 1.00 66.11  ? 142 ASN B O   1 
ATOM   856  C  CB  . ASN A 1 121 ? -18.043 -49.482 127.334 1.00 58.85  ? 142 ASN B CB  1 
ATOM   857  C  CG  . ASN A 1 121 ? -19.502 -49.829 127.180 1.00 56.16  ? 142 ASN B CG  1 
ATOM   858  O  OD1 . ASN A 1 121 ? -19.960 -50.774 127.816 1.00 63.15  ? 142 ASN B OD1 1 
ATOM   859  N  ND2 . ASN A 1 121 ? -20.243 -49.124 126.344 1.00 56.08  ? 142 ASN B ND2 1 
ATOM   860  N  N   . PHE A 1 122 ? -15.792 -47.075 126.004 1.00 61.71  ? 143 PHE B N   1 
ATOM   861  C  CA  . PHE A 1 122 ? -14.559 -46.385 126.339 1.00 55.46  ? 143 PHE B CA  1 
ATOM   862  C  C   . PHE A 1 122 ? -14.743 -45.616 127.645 1.00 53.32  ? 143 PHE B C   1 
ATOM   863  O  O   . PHE A 1 122 ? -15.195 -44.470 127.644 1.00 53.27  ? 143 PHE B O   1 
ATOM   864  C  CB  . PHE A 1 122 ? -14.190 -45.485 125.160 1.00 52.26  ? 143 PHE B CB  1 
ATOM   865  C  CG  . PHE A 1 122 ? -12.868 -44.750 125.302 1.00 49.19  ? 143 PHE B CG  1 
ATOM   866  C  CD1 . PHE A 1 122 ? -11.868 -45.205 126.157 1.00 45.94  ? 143 PHE B CD1 1 
ATOM   867  C  CD2 . PHE A 1 122 ? -12.630 -43.605 124.555 1.00 47.82  ? 143 PHE B CD2 1 
ATOM   868  C  CE1 . PHE A 1 122 ? -10.671 -44.525 126.260 1.00 44.80  ? 143 PHE B CE1 1 
ATOM   869  C  CE2 . PHE A 1 122 ? -11.428 -42.936 124.658 1.00 45.44  ? 143 PHE B CE2 1 
ATOM   870  C  CZ  . PHE A 1 122 ? -10.453 -43.396 125.508 1.00 46.97  ? 143 PHE B CZ  1 
ATOM   871  N  N   . ILE A 1 123 ? -14.409 -46.283 128.754 1.00 51.19  ? 144 ILE B N   1 
ATOM   872  C  CA  . ILE A 1 123 ? -14.508 -45.713 130.089 1.00 55.29  ? 144 ILE B CA  1 
ATOM   873  C  C   . ILE A 1 123 ? -13.087 -45.408 130.569 1.00 56.06  ? 144 ILE B C   1 
ATOM   874  O  O   . ILE A 1 123 ? -12.173 -46.160 130.251 1.00 63.11  ? 144 ILE B O   1 
ATOM   875  C  CB  . ILE A 1 123 ? -15.295 -46.683 131.003 1.00 56.50  ? 144 ILE B CB  1 
ATOM   876  C  CG1 . ILE A 1 123 ? -16.814 -46.412 130.924 1.00 56.38  ? 144 ILE B CG1 1 
ATOM   877  C  CG2 . ILE A 1 123 ? -14.834 -46.672 132.467 1.00 55.06  ? 144 ILE B CG2 1 
ATOM   878  C  CD1 . ILE A 1 123 ? -17.376 -46.195 129.530 1.00 54.75  ? 144 ILE B CD1 1 
ATOM   879  N  N   . ASP A 1 124 ? -12.916 -44.314 131.328 1.00 57.52  ? 145 ASP B N   1 
ATOM   880  C  CA  . ASP A 1 124 ? -11.612 -43.900 131.835 1.00 55.77  ? 145 ASP B CA  1 
ATOM   881  C  C   . ASP A 1 124 ? -11.773 -42.905 132.985 1.00 57.29  ? 145 ASP B C   1 
ATOM   882  O  O   . ASP A 1 124 ? -11.708 -41.695 132.767 1.00 56.24  ? 145 ASP B O   1 
ATOM   883  C  CB  . ASP A 1 124 ? -10.746 -43.287 130.745 1.00 53.50  ? 145 ASP B CB  1 
ATOM   884  C  CG  . ASP A 1 124 ? -9.375  -42.817 131.204 1.00 53.44  ? 145 ASP B CG  1 
ATOM   885  O  OD1 . ASP A 1 124 ? -9.070  -43.012 132.402 1.00 49.34  ? 145 ASP B OD1 1 
ATOM   886  O  OD2 . ASP A 1 124 ? -8.627  -42.276 130.358 1.00 56.17  ? 145 ASP B OD2 1 
ATOM   887  N  N   . PRO A 1 125 ? -11.979 -43.362 134.247 1.00 62.98  ? 146 PRO B N   1 
ATOM   888  C  CA  . PRO A 1 125 ? -12.224 -42.447 135.361 1.00 67.87  ? 146 PRO B CA  1 
ATOM   889  C  C   . PRO A 1 125 ? -10.993 -41.684 135.847 1.00 66.86  ? 146 PRO B C   1 
ATOM   890  O  O   . PRO A 1 125 ? -11.090 -40.921 136.810 1.00 66.99  ? 146 PRO B O   1 
ATOM   891  C  CB  . PRO A 1 125 ? -12.831 -43.344 136.450 1.00 66.65  ? 146 PRO B CB  1 
ATOM   892  C  CG  . PRO A 1 125 ? -13.098 -44.679 135.757 1.00 66.52  ? 146 PRO B CG  1 
ATOM   893  C  CD  . PRO A 1 125 ? -12.082 -44.770 134.660 1.00 65.60  ? 146 PRO B CD  1 
ATOM   894  N  N   . SER A 1 126 ? -9.848  -41.903 135.180 1.00 65.28  ? 147 SER B N   1 
ATOM   895  C  CA  . SER A 1 126 ? -8.653  -41.117 135.413 1.00 65.87  ? 147 SER B CA  1 
ATOM   896  C  C   . SER A 1 126 ? -8.842  -39.739 134.788 1.00 64.65  ? 147 SER B C   1 
ATOM   897  O  O   . SER A 1 126 ? -8.596  -38.736 135.451 1.00 75.14  ? 147 SER B O   1 
ATOM   898  C  CB  . SER A 1 126 ? -7.417  -41.819 134.882 1.00 68.47  ? 147 SER B CB  1 
ATOM   899  O  OG  . SER A 1 126 ? -7.175  -41.527 133.510 1.00 72.47  ? 147 SER B OG  1 
ATOM   900  N  N   . ALA A 1 127 ? -9.318  -39.710 133.530 1.00 60.34  ? 148 ALA B N   1 
ATOM   901  C  CA  . ALA A 1 127 ? -9.382  -38.497 132.721 1.00 57.44  ? 148 ALA B CA  1 
ATOM   902  C  C   . ALA A 1 127 ? -10.267 -37.426 133.363 1.00 52.31  ? 148 ALA B C   1 
ATOM   903  O  O   . ALA A 1 127 ? -11.351 -37.723 133.876 1.00 42.80  ? 148 ALA B O   1 
ATOM   904  C  CB  . ALA A 1 127 ? -9.861  -38.846 131.337 1.00 56.48  ? 148 ALA B CB  1 
ATOM   905  N  N   . ASP A 1 128 ? -9.780  -36.173 133.309 1.00 47.73  ? 149 ASP B N   1 
ATOM   906  C  CA  . ASP A 1 128 ? -10.348 -35.087 134.094 1.00 45.85  ? 149 ASP B CA  1 
ATOM   907  C  C   . ASP A 1 128 ? -11.718 -34.711 133.556 1.00 46.24  ? 149 ASP B C   1 
ATOM   908  O  O   . ASP A 1 128 ? -12.593 -34.312 134.324 1.00 51.81  ? 149 ASP B O   1 
ATOM   909  C  CB  . ASP A 1 128 ? -9.477  -33.846 134.075 1.00 44.33  ? 149 ASP B CB  1 
ATOM   910  C  CG  . ASP A 1 128 ? -8.054  -34.043 134.560 1.00 44.70  ? 149 ASP B CG  1 
ATOM   911  O  OD1 . ASP A 1 128 ? -7.653  -35.194 134.750 1.00 48.48  ? 149 ASP B OD1 1 
ATOM   912  O  OD2 . ASP A 1 128 ? -7.358  -33.038 134.743 1.00 44.49  ? 149 ASP B OD2 1 
ATOM   913  N  N   . SER A 1 129 ? -11.866 -34.818 132.228 1.00 42.86  ? 150 SER B N   1 
ATOM   914  C  CA  . SER A 1 129 ? -13.128 -34.558 131.553 1.00 38.59  ? 150 SER B CA  1 
ATOM   915  C  C   . SER A 1 129 ? -13.347 -35.575 130.436 1.00 37.21  ? 150 SER B C   1 
ATOM   916  O  O   . SER A 1 129 ? -12.427 -36.279 130.031 1.00 34.33  ? 150 SER B O   1 
ATOM   917  C  CB  . SER A 1 129 ? -13.183 -33.150 131.024 1.00 34.96  ? 150 SER B CB  1 
ATOM   918  O  OG  . SER A 1 129 ? -12.341 -32.989 129.891 1.00 31.76  ? 150 SER B OG  1 
ATOM   919  N  N   . THR A 1 130 ? -14.592 -35.634 129.958 1.00 35.67  ? 151 THR B N   1 
ATOM   920  C  CA  . THR A 1 130 ? -14.933 -36.426 128.792 1.00 37.35  ? 151 THR B CA  1 
ATOM   921  C  C   . THR A 1 130 ? -14.229 -35.844 127.563 1.00 40.46  ? 151 THR B C   1 
ATOM   922  O  O   . THR A 1 130 ? -13.786 -36.604 126.705 1.00 42.53  ? 151 THR B O   1 
ATOM   923  C  CB  . THR A 1 130 ? -16.453 -36.482 128.637 1.00 37.27  ? 151 THR B CB  1 
ATOM   924  O  OG1 . THR A 1 130 ? -16.948 -37.076 129.833 1.00 38.18  ? 151 THR B OG1 1 
ATOM   925  C  CG2 . THR A 1 130 ? -16.903 -37.318 127.449 1.00 35.74  ? 151 THR B CG2 1 
ATOM   926  N  N   . THR A 1 131 ? -14.098 -34.508 127.481 1.00 40.50  ? 152 THR B N   1 
ATOM   927  C  CA  . THR A 1 131 ? -13.392 -33.884 126.368 1.00 39.25  ? 152 THR B CA  1 
ATOM   928  C  C   . THR A 1 131 ? -11.923 -34.319 126.347 1.00 36.88  ? 152 THR B C   1 
ATOM   929  O  O   . THR A 1 131 ? -11.310 -34.335 125.283 1.00 34.74  ? 152 THR B O   1 
ATOM   930  C  CB  . THR A 1 131 ? -13.501 -32.362 126.421 1.00 40.69  ? 152 THR B CB  1 
ATOM   931  O  OG1 . THR A 1 131 ? -12.989 -31.926 127.678 1.00 40.45  ? 152 THR B OG1 1 
ATOM   932  C  CG2 . THR A 1 131 ? -14.921 -31.862 126.232 1.00 40.91  ? 152 THR B CG2 1 
ATOM   933  N  N   . THR A 1 132 ? -11.361 -34.657 127.517 1.00 35.74  ? 153 THR B N   1 
ATOM   934  C  CA  . THR A 1 132 ? -10.010 -35.195 127.608 1.00 35.65  ? 153 THR B CA  1 
ATOM   935  C  C   . THR A 1 132 ? -9.919  -36.517 126.843 1.00 35.72  ? 153 THR B C   1 
ATOM   936  O  O   . THR A 1 132 ? -8.929  -36.771 126.173 1.00 36.25  ? 153 THR B O   1 
ATOM   937  C  CB  . THR A 1 132 ? -9.618  -35.394 129.073 1.00 35.89  ? 153 THR B CB  1 
ATOM   938  O  OG1 . THR A 1 132 ? -9.938  -34.178 129.737 1.00 35.50  ? 153 THR B OG1 1 
ATOM   939  C  CG2 . THR A 1 132 ? -8.151  -35.733 129.259 1.00 35.07  ? 153 THR B CG2 1 
ATOM   940  N  N   . MET A 1 133 ? -10.948 -37.364 126.963 1.00 36.59  ? 154 MET B N   1 
ATOM   941  C  CA  . MET A 1 133 ? -10.986 -38.663 126.305 1.00 35.07  ? 154 MET B CA  1 
ATOM   942  C  C   . MET A 1 133 ? -11.189 -38.498 124.801 1.00 33.26  ? 154 MET B C   1 
ATOM   943  O  O   . MET A 1 133 ? -10.672 -39.277 124.012 1.00 32.90  ? 154 MET B O   1 
ATOM   944  C  CB  . MET A 1 133 ? -12.097 -39.529 126.908 1.00 37.11  ? 154 MET B CB  1 
ATOM   945  C  CG  . MET A 1 133 ? -11.815 -39.929 128.343 1.00 40.45  ? 154 MET B CG  1 
ATOM   946  S  SD  . MET A 1 133 ? -13.258 -40.618 129.165 1.00 44.10  ? 154 MET B SD  1 
ATOM   947  C  CE  . MET A 1 133 ? -13.402 -42.098 128.157 1.00 45.01  ? 154 MET B CE  1 
ATOM   948  N  N   . VAL A 1 134 ? -11.921 -37.457 124.410 1.00 33.54  ? 155 VAL B N   1 
ATOM   949  C  CA  . VAL A 1 134 ? -12.095 -37.126 123.008 1.00 33.68  ? 155 VAL B CA  1 
ATOM   950  C  C   . VAL A 1 134 ? -10.731 -36.790 122.406 1.00 37.08  ? 155 VAL B C   1 
ATOM   951  O  O   . VAL A 1 134 ? -10.452 -37.148 121.265 1.00 37.01  ? 155 VAL B O   1 
ATOM   952  C  CB  . VAL A 1 134 ? -13.098 -35.970 122.825 1.00 32.33  ? 155 VAL B CB  1 
ATOM   953  C  CG1 . VAL A 1 134 ? -13.094 -35.432 121.396 1.00 32.44  ? 155 VAL B CG1 1 
ATOM   954  C  CG2 . VAL A 1 134 ? -14.502 -36.372 123.267 1.00 31.37  ? 155 VAL B CG2 1 
ATOM   955  N  N   . ALA A 1 135 ? -9.885  -36.102 123.182 1.00 42.23  ? 156 ALA B N   1 
ATOM   956  C  CA  . ALA A 1 135 ? -8.569  -35.701 122.706 1.00 44.41  ? 156 ALA B CA  1 
ATOM   957  C  C   . ALA A 1 135 ? -7.698  -36.929 122.443 1.00 47.76  ? 156 ALA B C   1 
ATOM   958  O  O   . ALA A 1 135 ? -6.952  -36.953 121.473 1.00 50.63  ? 156 ALA B O   1 
ATOM   959  C  CB  . ALA A 1 135 ? -7.915  -34.748 123.686 1.00 42.29  ? 156 ALA B CB  1 
ATOM   960  N  N   . GLU A 1 136 ? -7.800  -37.948 123.304 1.00 48.76  ? 157 GLU B N   1 
ATOM   961  C  CA  . GLU A 1 136 ? -7.028  -39.166 123.132 1.00 50.69  ? 157 GLU B CA  1 
ATOM   962  C  C   . GLU A 1 136 ? -7.456  -39.864 121.846 1.00 50.89  ? 157 GLU B C   1 
ATOM   963  O  O   . GLU A 1 136 ? -6.611  -40.376 121.115 1.00 53.30  ? 157 GLU B O   1 
ATOM   964  C  CB  . GLU A 1 136 ? -7.203  -40.127 124.304 1.00 53.07  ? 157 GLU B CB  1 
ATOM   965  C  CG  . GLU A 1 136 ? -6.150  -41.227 124.307 1.00 57.29  ? 157 GLU B CG  1 
ATOM   966  C  CD  . GLU A 1 136 ? -6.227  -42.125 125.513 1.00 60.02  ? 157 GLU B CD  1 
ATOM   967  O  OE1 . GLU A 1 136 ? -6.944  -41.786 126.475 1.00 57.74  ? 157 GLU B OE1 1 
ATOM   968  O  OE2 . GLU A 1 136 ? -5.556  -43.168 125.460 1.00 68.39  ? 157 GLU B OE2 1 
ATOM   969  N  N   . ILE A 1 137 ? -8.771  -39.871 121.589 1.00 48.45  ? 158 ILE B N   1 
ATOM   970  C  CA  . ILE A 1 137 ? -9.333  -40.463 120.384 1.00 45.37  ? 158 ILE B CA  1 
ATOM   971  C  C   . ILE A 1 137 ? -8.720  -39.791 119.161 1.00 43.68  ? 158 ILE B C   1 
ATOM   972  O  O   . ILE A 1 137 ? -8.229  -40.469 118.266 1.00 38.18  ? 158 ILE B O   1 
ATOM   973  C  CB  . ILE A 1 137 ? -10.872 -40.373 120.382 1.00 44.24  ? 158 ILE B CB  1 
ATOM   974  C  CG1 . ILE A 1 137 ? -11.471 -41.325 121.396 1.00 47.40  ? 158 ILE B CG1 1 
ATOM   975  C  CG2 . ILE A 1 137 ? -11.454 -40.638 118.995 1.00 41.16  ? 158 ILE B CG2 1 
ATOM   976  C  CD1 . ILE A 1 137 ? -12.952 -41.110 121.674 1.00 49.80  ? 158 ILE B CD1 1 
ATOM   977  N  N   . LEU A 1 138 ? -8.727  -38.459 119.140 1.00 45.84  ? 159 LEU B N   1 
ATOM   978  C  CA  . LEU A 1 138 ? -8.255  -37.728 117.977 1.00 52.70  ? 159 LEU B CA  1 
ATOM   979  C  C   . LEU A 1 138 ? -6.752  -37.944 117.772 1.00 55.72  ? 159 LEU B C   1 
ATOM   980  O  O   . LEU A 1 138 ? -6.251  -37.765 116.665 1.00 56.01  ? 159 LEU B O   1 
ATOM   981  C  CB  . LEU A 1 138 ? -8.609  -36.251 118.146 1.00 53.03  ? 159 LEU B CB  1 
ATOM   982  C  CG  . LEU A 1 138 ? -10.103 -35.930 118.252 1.00 52.25  ? 159 LEU B CG  1 
ATOM   983  C  CD1 . LEU A 1 138 ? -10.352 -34.451 118.535 1.00 50.71  ? 159 LEU B CD1 1 
ATOM   984  C  CD2 . LEU A 1 138 ? -10.818 -36.377 116.988 1.00 55.29  ? 159 LEU B CD2 1 
ATOM   985  N  N   . ASP A 1 139 ? -6.032  -38.326 118.836 1.00 51.54  ? 160 ASP B N   1 
ATOM   986  C  CA  . ASP A 1 139 ? -4.611  -38.631 118.749 1.00 52.13  ? 160 ASP B CA  1 
ATOM   987  C  C   . ASP A 1 139 ? -4.399  -40.032 118.178 1.00 51.73  ? 160 ASP B C   1 
ATOM   988  O  O   . ASP A 1 139 ? -3.543  -40.229 117.317 1.00 54.78  ? 160 ASP B O   1 
ATOM   989  C  CB  . ASP A 1 139 ? -3.936  -38.455 120.099 1.00 55.85  ? 160 ASP B CB  1 
ATOM   990  C  CG  . ASP A 1 139 ? -3.797  -37.017 120.590 1.00 55.29  ? 160 ASP B CG  1 
ATOM   991  O  OD1 . ASP A 1 139 ? -4.211  -36.085 119.857 1.00 52.81  ? 160 ASP B OD1 1 
ATOM   992  O  OD2 . ASP A 1 139 ? -3.273  -36.840 121.712 1.00 52.09  ? 160 ASP B OD2 1 
ATOM   993  N  N   . ALA A 1 140 ? -5.178  -41.003 118.674 1.00 50.39  ? 161 ALA B N   1 
ATOM   994  C  CA  . ALA A 1 140 ? -5.221  -42.343 118.103 1.00 45.71  ? 161 ALA B CA  1 
ATOM   995  C  C   . ALA A 1 140 ? -5.538  -42.280 116.607 1.00 42.97  ? 161 ALA B C   1 
ATOM   996  O  O   . ALA A 1 140 ? -4.751  -42.726 115.778 1.00 43.51  ? 161 ALA B O   1 
ATOM   997  C  CB  . ALA A 1 140 ? -6.227  -43.176 118.860 1.00 42.45  ? 161 ALA B CB  1 
ATOM   998  N  N   . TRP A 1 141 ? -6.675  -41.659 116.277 1.00 43.23  ? 162 TRP B N   1 
ATOM   999  C  CA  . TRP A 1 141 ? -7.137  -41.466 114.909 1.00 43.63  ? 162 TRP B CA  1 
ATOM   1000 C  C   . TRP A 1 141 ? -6.170  -40.615 114.082 1.00 41.88  ? 162 TRP B C   1 
ATOM   1001 O  O   . TRP A 1 141 ? -6.286  -40.545 112.862 1.00 46.03  ? 162 TRP B O   1 
ATOM   1002 C  CB  . TRP A 1 141 ? -8.518  -40.808 114.965 1.00 44.64  ? 162 TRP B CB  1 
ATOM   1003 C  CG  . TRP A 1 141 ? -9.339  -40.926 113.716 1.00 47.60  ? 162 TRP B CG  1 
ATOM   1004 C  CD1 . TRP A 1 141 ? -9.018  -41.428 112.488 1.00 49.13  ? 162 TRP B CD1 1 
ATOM   1005 C  CD2 . TRP A 1 141 ? -10.682 -40.425 113.609 1.00 50.26  ? 162 TRP B CD2 1 
ATOM   1006 N  NE1 . TRP A 1 141 ? -10.082 -41.299 111.632 1.00 51.31  ? 162 TRP B NE1 1 
ATOM   1007 C  CE2 . TRP A 1 141 ? -11.111 -40.684 112.294 1.00 50.56  ? 162 TRP B CE2 1 
ATOM   1008 C  CE3 . TRP A 1 141 ? -11.547 -39.797 114.509 1.00 54.00  ? 162 TRP B CE3 1 
ATOM   1009 C  CZ2 . TRP A 1 141 ? -12.376 -40.317 111.860 1.00 58.26  ? 162 TRP B CZ2 1 
ATOM   1010 C  CZ3 . TRP A 1 141 ? -12.799 -39.438 114.078 1.00 58.12  ? 162 TRP B CZ3 1 
ATOM   1011 C  CH2 . TRP A 1 141 ? -13.204 -39.695 112.768 1.00 62.24  ? 162 TRP B CH2 1 
ATOM   1012 N  N   . GLY A 1 142 ? -5.233  -39.929 114.739 1.00 40.59  ? 163 GLY B N   1 
ATOM   1013 C  CA  . GLY A 1 142 ? -4.252  -39.120 114.035 1.00 36.52  ? 163 GLY B CA  1 
ATOM   1014 C  C   . GLY A 1 142 ? -4.904  -37.938 113.330 1.00 34.13  ? 163 GLY B C   1 
ATOM   1015 O  O   . GLY A 1 142 ? -4.401  -37.483 112.313 1.00 29.59  ? 163 GLY B O   1 
ATOM   1016 N  N   . LYS A 1 143 ? -6.022  -37.448 113.878 1.00 38.18  ? 164 LYS B N   1 
ATOM   1017 C  CA  . LYS A 1 143 ? -6.597  -36.188 113.427 1.00 41.65  ? 164 LYS B CA  1 
ATOM   1018 C  C   . LYS A 1 143 ? -6.008  -35.060 114.278 1.00 41.76  ? 164 LYS B C   1 
ATOM   1019 O  O   . LYS A 1 143 ? -6.027  -35.118 115.511 1.00 38.38  ? 164 LYS B O   1 
ATOM   1020 C  CB  . LYS A 1 143 ? -8.128  -36.150 113.523 1.00 45.30  ? 164 LYS B CB  1 
ATOM   1021 C  CG  . LYS A 1 143 ? -8.933  -37.215 112.777 1.00 51.64  ? 164 LYS B CG  1 
ATOM   1022 C  CD  . LYS A 1 143 ? -8.823  -37.127 111.256 1.00 58.03  ? 164 LYS B CD  1 
ATOM   1023 C  CE  . LYS A 1 143 ? -9.451  -38.300 110.559 1.00 60.82  ? 164 LYS B CE  1 
ATOM   1024 N  NZ  . LYS A 1 143 ? -9.423  -38.192 109.098 1.00 61.76  ? 164 LYS B NZ  1 
ATOM   1025 N  N   . PRO A 1 144 ? -5.508  -33.962 113.659 1.00 40.89  ? 165 PRO B N   1 
ATOM   1026 C  CA  . PRO A 1 144 ? -5.050  -32.810 114.419 1.00 37.32  ? 165 PRO B CA  1 
ATOM   1027 C  C   . PRO A 1 144 ? -6.203  -32.079 115.101 1.00 34.69  ? 165 PRO B C   1 
ATOM   1028 O  O   . PRO A 1 144 ? -7.351  -32.188 114.688 1.00 31.94  ? 165 PRO B O   1 
ATOM   1029 C  CB  . PRO A 1 144 ? -4.380  -31.905 113.393 1.00 38.90  ? 165 PRO B CB  1 
ATOM   1030 C  CG  . PRO A 1 144 ? -4.418  -32.667 112.084 1.00 44.06  ? 165 PRO B CG  1 
ATOM   1031 C  CD  . PRO A 1 144 ? -5.452  -33.746 112.205 1.00 45.06  ? 165 PRO B CD  1 
ATOM   1032 N  N   . ILE A 1 145 ? -5.873  -31.330 116.155 1.00 33.66  ? 166 ILE B N   1 
ATOM   1033 C  CA  . ILE A 1 145 ? -6.837  -30.533 116.884 1.00 30.06  ? 166 ILE B CA  1 
ATOM   1034 C  C   . ILE A 1 145 ? -6.708  -29.100 116.401 1.00 31.14  ? 166 ILE B C   1 
ATOM   1035 O  O   . ILE A 1 145 ? -5.799  -28.394 116.825 1.00 30.28  ? 166 ILE B O   1 
ATOM   1036 C  CB  . ILE A 1 145 ? -6.603  -30.676 118.395 1.00 27.88  ? 166 ILE B CB  1 
ATOM   1037 C  CG1 . ILE A 1 145 ? -6.902  -32.106 118.849 1.00 26.99  ? 166 ILE B CG1 1 
ATOM   1038 C  CG2 . ILE A 1 145 ? -7.436  -29.662 119.176 1.00 28.24  ? 166 ILE B CG2 1 
ATOM   1039 C  CD1 . ILE A 1 145 ? -6.367  -32.444 120.230 1.00 26.74  ? 166 ILE B CD1 1 
ATOM   1040 N  N   . ASP A 1 146 ? -7.616  -28.700 115.497 1.00 34.09  ? 167 ASP B N   1 
ATOM   1041 C  CA  . ASP A 1 146 ? -7.698  -27.313 115.067 1.00 36.26  ? 167 ASP B CA  1 
ATOM   1042 C  C   . ASP A 1 146 ? -8.151  -26.470 116.262 1.00 36.78  ? 167 ASP B C   1 
ATOM   1043 O  O   . ASP A 1 146 ? -8.548  -27.003 117.299 1.00 39.31  ? 167 ASP B O   1 
ATOM   1044 C  CB  . ASP A 1 146 ? -8.541  -27.166 113.809 1.00 38.56  ? 167 ASP B CB  1 
ATOM   1045 C  CG  . ASP A 1 146 ? -10.045 -27.296 113.990 1.00 44.99  ? 167 ASP B CG  1 
ATOM   1046 O  OD1 . ASP A 1 146 ? -10.544 -26.770 115.000 1.00 47.77  ? 167 ASP B OD1 1 
ATOM   1047 O  OD2 . ASP A 1 146 ? -10.716 -27.904 113.113 1.00 54.99  ? 167 ASP B OD2 1 
ATOM   1048 N  N   . PRO A 1 147 ? -8.063  -25.124 116.192 1.00 33.53  ? 168 PRO B N   1 
ATOM   1049 C  CA  . PRO A 1 147 ? -8.412  -24.284 117.331 1.00 31.35  ? 168 PRO B CA  1 
ATOM   1050 C  C   . PRO A 1 147 ? -9.879  -24.362 117.744 1.00 28.76  ? 168 PRO B C   1 
ATOM   1051 O  O   . PRO A 1 147 ? -10.172 -24.216 118.923 1.00 25.41  ? 168 PRO B O   1 
ATOM   1052 C  CB  . PRO A 1 147 ? -7.990  -22.882 116.887 1.00 32.02  ? 168 PRO B CB  1 
ATOM   1053 C  CG  . PRO A 1 147 ? -7.036  -23.130 115.729 1.00 32.24  ? 168 PRO B CG  1 
ATOM   1054 C  CD  . PRO A 1 147 ? -7.580  -24.338 115.048 1.00 32.81  ? 168 PRO B CD  1 
ATOM   1055 N  N   . ARG A 1 148 ? -10.786 -24.590 116.776 1.00 29.34  ? 169 ARG B N   1 
ATOM   1056 C  CA  . ARG A 1 148 ? -12.228 -24.622 117.028 1.00 26.71  ? 169 ARG B CA  1 
ATOM   1057 C  C   . ARG A 1 148 ? -12.564 -25.870 117.856 1.00 25.58  ? 169 ARG B C   1 
ATOM   1058 O  O   . ARG A 1 148 ? -13.458 -25.848 118.703 1.00 25.46  ? 169 ARG B O   1 
ATOM   1059 C  CB  . ARG A 1 148 ? -13.049 -24.467 115.732 1.00 22.48  ? 169 ARG B CB  1 
ATOM   1060 N  N   . VAL A 1 149 ? -11.821 -26.959 117.638 1.00 24.56  ? 170 VAL B N   1 
ATOM   1061 C  CA  . VAL A 1 149 ? -12.021 -28.177 118.403 1.00 25.54  ? 170 VAL B CA  1 
ATOM   1062 C  C   . VAL A 1 149 ? -11.354 -28.014 119.762 1.00 28.35  ? 170 VAL B C   1 
ATOM   1063 O  O   . VAL A 1 149 ? -11.874 -28.520 120.759 1.00 31.25  ? 170 VAL B O   1 
ATOM   1064 C  CB  . VAL A 1 149 ? -11.512 -29.422 117.649 1.00 25.29  ? 170 VAL B CB  1 
ATOM   1065 C  CG1 . VAL A 1 149 ? -11.496 -30.677 118.517 1.00 24.26  ? 170 VAL B CG1 1 
ATOM   1066 C  CG2 . VAL A 1 149 ? -12.353 -29.675 116.397 1.00 26.26  ? 170 VAL B CG2 1 
ATOM   1067 N  N   . ALA A 1 150 ? -10.208 -27.314 119.793 1.00 29.34  ? 171 ALA B N   1 
ATOM   1068 C  CA  . ALA A 1 150 ? -9.503  -27.032 121.037 1.00 29.62  ? 171 ALA B CA  1 
ATOM   1069 C  C   . ALA A 1 150 ? -10.407 -26.259 122.000 1.00 31.82  ? 171 ALA B C   1 
ATOM   1070 O  O   . ALA A 1 150 ? -10.477 -26.580 123.182 1.00 30.44  ? 171 ALA B O   1 
ATOM   1071 C  CB  . ALA A 1 150 ? -8.226  -26.273 120.754 1.00 28.37  ? 171 ALA B CB  1 
ATOM   1072 N  N   . HIS A 1 151 ? -11.095 -25.239 121.477 1.00 32.13  ? 172 HIS B N   1 
ATOM   1073 C  CA  . HIS A 1 151 ? -12.086 -24.482 122.226 1.00 34.19  ? 172 HIS B CA  1 
ATOM   1074 C  C   . HIS A 1 151 ? -13.042 -25.438 122.938 1.00 34.62  ? 172 HIS B C   1 
ATOM   1075 O  O   . HIS A 1 151 ? -13.252 -25.323 124.147 1.00 37.74  ? 172 HIS B O   1 
ATOM   1076 C  CB  . HIS A 1 151 ? -12.818 -23.506 121.290 1.00 36.20  ? 172 HIS B CB  1 
ATOM   1077 C  CG  . HIS A 1 151 ? -13.702 -22.486 121.956 1.00 36.77  ? 172 HIS B CG  1 
ATOM   1078 N  ND1 . HIS A 1 151 ? -14.093 -21.345 121.281 1.00 35.13  ? 172 HIS B ND1 1 
ATOM   1079 C  CD2 . HIS A 1 151 ? -14.303 -22.427 123.165 1.00 37.99  ? 172 HIS B CD2 1 
ATOM   1080 C  CE1 . HIS A 1 151 ? -14.907 -20.631 122.051 1.00 37.30  ? 172 HIS B CE1 1 
ATOM   1081 N  NE2 . HIS A 1 151 ? -15.042 -21.268 123.207 1.00 39.13  ? 172 HIS B NE2 1 
ATOM   1082 N  N   . CYS A 1 152 ? -13.631 -26.369 122.176 1.00 32.74  ? 173 CYS B N   1 
ATOM   1083 C  CA  . CYS A 1 152 ? -14.617 -27.297 122.713 1.00 32.76  ? 173 CYS B CA  1 
ATOM   1084 C  C   . CYS A 1 152 ? -14.014 -28.153 123.833 1.00 34.23  ? 173 CYS B C   1 
ATOM   1085 O  O   . CYS A 1 152 ? -14.620 -28.331 124.889 1.00 32.42  ? 173 CYS B O   1 
ATOM   1086 C  CB  . CYS A 1 152 ? -15.188 -28.174 121.605 1.00 33.59  ? 173 CYS B CB  1 
ATOM   1087 S  SG  . CYS A 1 152 ? -16.398 -27.339 120.537 1.00 33.19  ? 173 CYS B SG  1 
ATOM   1088 N  N   . ILE A 1 153 ? -12.803 -28.671 123.611 1.00 33.47  ? 174 ILE B N   1 
ATOM   1089 C  CA  . ILE A 1 153 ? -12.184 -29.575 124.565 1.00 33.67  ? 174 ILE B CA  1 
ATOM   1090 C  C   . ILE A 1 153 ? -11.843 -28.841 125.863 1.00 33.78  ? 174 ILE B C   1 
ATOM   1091 O  O   . ILE A 1 153 ? -12.026 -29.403 126.941 1.00 34.19  ? 174 ILE B O   1 
ATOM   1092 C  CB  . ILE A 1 153 ? -10.952 -30.246 123.936 1.00 35.76  ? 174 ILE B CB  1 
ATOM   1093 C  CG1 . ILE A 1 153 ? -11.353 -31.109 122.738 1.00 34.89  ? 174 ILE B CG1 1 
ATOM   1094 C  CG2 . ILE A 1 153 ? -10.173 -31.049 124.975 1.00 36.84  ? 174 ILE B CG2 1 
ATOM   1095 C  CD1 . ILE A 1 153 ? -10.186 -31.629 121.922 1.00 34.15  ? 174 ILE B CD1 1 
ATOM   1096 N  N   . TYR A 1 154 ? -11.318 -27.608 125.741 1.00 32.54  ? 175 TYR B N   1 
ATOM   1097 C  CA  . TYR A 1 154 ? -10.964 -26.760 126.873 1.00 29.83  ? 175 TYR B CA  1 
ATOM   1098 C  C   . TYR A 1 154 ? -12.200 -26.565 127.747 1.00 27.54  ? 175 TYR B C   1 
ATOM   1099 O  O   . TYR A 1 154 ? -12.150 -26.794 128.957 1.00 27.69  ? 175 TYR B O   1 
ATOM   1100 C  CB  . TYR A 1 154 ? -10.375 -25.402 126.445 1.00 30.20  ? 175 TYR B CB  1 
ATOM   1101 C  CG  . TYR A 1 154 ? -10.014 -24.465 127.598 1.00 29.61  ? 175 TYR B CG  1 
ATOM   1102 C  CD1 . TYR A 1 154 ? -8.793  -24.557 128.253 1.00 28.36  ? 175 TYR B CD1 1 
ATOM   1103 C  CD2 . TYR A 1 154 ? -10.919 -23.521 128.069 1.00 31.81  ? 175 TYR B CD2 1 
ATOM   1104 C  CE1 . TYR A 1 154 ? -8.492  -23.758 129.344 1.00 30.29  ? 175 TYR B CE1 1 
ATOM   1105 C  CE2 . TYR A 1 154 ? -10.625 -22.700 129.154 1.00 32.56  ? 175 TYR B CE2 1 
ATOM   1106 C  CZ  . TYR A 1 154 ? -9.404  -22.815 129.796 1.00 31.76  ? 175 TYR B CZ  1 
ATOM   1107 O  OH  . TYR A 1 154 ? -9.115  -21.987 130.856 1.00 30.16  ? 175 TYR B OH  1 
ATOM   1108 N  N   . ALA A 1 155 ? -13.307 -26.164 127.120 1.00 26.45  ? 176 ALA B N   1 
ATOM   1109 C  CA  . ALA A 1 155 ? -14.542 -25.887 127.839 1.00 28.44  ? 176 ALA B CA  1 
ATOM   1110 C  C   . ALA A 1 155 ? -14.861 -26.994 128.840 1.00 29.55  ? 176 ALA B C   1 
ATOM   1111 O  O   . ALA A 1 155 ? -15.251 -26.722 129.970 1.00 33.10  ? 176 ALA B O   1 
ATOM   1112 C  CB  . ALA A 1 155 ? -15.683 -25.707 126.871 1.00 28.58  ? 176 ALA B CB  1 
ATOM   1113 N  N   . GLY A 1 156 ? -14.705 -28.246 128.415 1.00 29.41  ? 177 GLY B N   1 
ATOM   1114 C  CA  . GLY A 1 156 ? -15.034 -29.360 129.281 1.00 29.82  ? 177 GLY B CA  1 
ATOM   1115 C  C   . GLY A 1 156 ? -14.007 -29.538 130.392 1.00 27.44  ? 177 GLY B C   1 
ATOM   1116 O  O   . GLY A 1 156 ? -14.369 -29.750 131.552 1.00 26.34  ? 177 GLY B O   1 
ATOM   1117 N  N   . LEU A 1 157 ? -12.736 -29.465 129.992 1.00 26.15  ? 178 LEU B N   1 
ATOM   1118 C  CA  . LEU A 1 157 ? -11.602 -29.718 130.865 1.00 25.98  ? 178 LEU B CA  1 
ATOM   1119 C  C   . LEU A 1 157 ? -11.571 -28.716 132.016 1.00 26.73  ? 178 LEU B C   1 
ATOM   1120 O  O   . LEU A 1 157 ? -11.326 -29.087 133.171 1.00 25.46  ? 178 LEU B O   1 
ATOM   1121 C  CB  . LEU A 1 157 ? -10.349 -29.624 130.003 1.00 25.86  ? 178 LEU B CB  1 
ATOM   1122 C  CG  . LEU A 1 157 ? -9.026  -29.617 130.769 1.00 27.50  ? 178 LEU B CG  1 
ATOM   1123 C  CD1 . LEU A 1 157 ? -8.846  -30.896 131.586 1.00 27.07  ? 178 LEU B CD1 1 
ATOM   1124 C  CD2 . LEU A 1 157 ? -7.855  -29.383 129.812 1.00 28.49  ? 178 LEU B CD2 1 
ATOM   1125 N  N   . ALA A 1 158 ? -11.816 -27.445 131.672 1.00 28.12  ? 179 ALA B N   1 
ATOM   1126 C  CA  . ALA A 1 158 ? -11.838 -26.363 132.642 1.00 29.96  ? 179 ALA B CA  1 
ATOM   1127 C  C   . ALA A 1 158 ? -12.970 -26.566 133.644 1.00 29.52  ? 179 ALA B C   1 
ATOM   1128 O  O   . ALA A 1 158 ? -12.754 -26.518 134.846 1.00 28.17  ? 179 ALA B O   1 
ATOM   1129 C  CB  . ALA A 1 158 ? -11.990 -25.039 131.916 1.00 31.61  ? 179 ALA B CB  1 
ATOM   1130 N  N   . THR A 1 159 ? -14.182 -26.792 133.131 1.00 32.41  ? 180 THR B N   1 
ATOM   1131 C  CA  . THR A 1 159 ? -15.365 -26.863 133.969 1.00 32.21  ? 180 THR B CA  1 
ATOM   1132 C  C   . THR A 1 159 ? -15.297 -28.077 134.892 1.00 34.30  ? 180 THR B C   1 
ATOM   1133 O  O   . THR A 1 159 ? -15.502 -27.931 136.090 1.00 37.37  ? 180 THR B O   1 
ATOM   1134 C  CB  . THR A 1 159 ? -16.624 -26.845 133.108 1.00 30.49  ? 180 THR B CB  1 
ATOM   1135 O  OG1 . THR A 1 159 ? -16.397 -27.797 132.070 1.00 29.56  ? 180 THR B OG1 1 
ATOM   1136 C  CG2 . THR A 1 159 ? -16.895 -25.463 132.539 1.00 29.80  ? 180 THR B CG2 1 
ATOM   1137 N  N   . ASP A 1 160 ? -14.964 -29.259 134.370 1.00 36.32  ? 181 ASP B N   1 
ATOM   1138 C  CA  . ASP A 1 160 ? -15.007 -30.463 135.188 1.00 40.84  ? 181 ASP B CA  1 
ATOM   1139 C  C   . ASP A 1 160 ? -13.949 -30.473 136.294 1.00 44.47  ? 181 ASP B C   1 
ATOM   1140 O  O   . ASP A 1 160 ? -14.000 -31.346 137.162 1.00 50.61  ? 181 ASP B O   1 
ATOM   1141 C  CB  . ASP A 1 160 ? -14.891 -31.724 134.345 1.00 43.16  ? 181 ASP B CB  1 
ATOM   1142 C  CG  . ASP A 1 160 ? -16.206 -32.312 133.860 1.00 45.82  ? 181 ASP B CG  1 
ATOM   1143 O  OD1 . ASP A 1 160 ? -17.267 -31.679 134.079 1.00 47.16  ? 181 ASP B OD1 1 
ATOM   1144 O  OD2 . ASP A 1 160 ? -16.161 -33.412 133.280 1.00 52.74  ? 181 ASP B OD2 1 
ATOM   1145 N  N   . THR A 1 161 ? -12.977 -29.543 136.247 1.00 45.48  ? 182 THR B N   1 
ATOM   1146 C  CA  . THR A 1 161 ? -11.898 -29.506 137.226 1.00 41.18  ? 182 THR B CA  1 
ATOM   1147 C  C   . THR A 1 161 ? -12.076 -28.333 138.188 1.00 34.84  ? 182 THR B C   1 
ATOM   1148 O  O   . THR A 1 161 ? -11.174 -28.049 138.969 1.00 35.40  ? 182 THR B O   1 
ATOM   1149 C  CB  . THR A 1 161 ? -10.551 -29.421 136.509 1.00 42.49  ? 182 THR B CB  1 
ATOM   1150 O  OG1 . THR A 1 161 ? -10.644 -28.319 135.608 1.00 39.04  ? 182 THR B OG1 1 
ATOM   1151 C  CG2 . THR A 1 161 ? -10.209 -30.698 135.765 1.00 43.83  ? 182 THR B CG2 1 
ATOM   1152 N  N   . GLY A 1 162 ? -13.235 -27.668 138.153 1.00 31.52  ? 183 GLY B N   1 
ATOM   1153 C  CA  . GLY A 1 162 ? -13.450 -26.483 138.964 1.00 31.69  ? 183 GLY B CA  1 
ATOM   1154 C  C   . GLY A 1 162 ? -12.376 -25.430 138.687 1.00 31.81  ? 183 GLY B C   1 
ATOM   1155 O  O   . GLY A 1 162 ? -11.760 -24.891 139.612 1.00 30.14  ? 183 GLY B O   1 
ATOM   1156 N  N   . SER A 1 163 ? -12.172 -25.153 137.394 1.00 29.27  ? 184 SER B N   1 
ATOM   1157 C  CA  . SER A 1 163 ? -11.081 -24.315 136.927 1.00 29.29  ? 184 SER B CA  1 
ATOM   1158 C  C   . SER A 1 163 ? -9.753  -24.796 137.510 1.00 29.96  ? 184 SER B C   1 
ATOM   1159 O  O   . SER A 1 163 ? -8.998  -24.017 138.089 1.00 34.61  ? 184 SER B O   1 
ATOM   1160 C  CB  . SER A 1 163 ? -11.326 -22.872 137.207 1.00 28.92  ? 184 SER B CB  1 
ATOM   1161 O  OG  . SER A 1 163 ? -10.578 -22.099 136.281 1.00 31.73  ? 184 SER B OG  1 
ATOM   1162 N  N   . PHE A 1 164 ? -9.488  -26.093 137.321 1.00 28.11  ? 185 PHE B N   1 
ATOM   1163 C  CA  . PHE A 1 164 ? -8.190  -26.697 137.564 1.00 27.81  ? 185 PHE B CA  1 
ATOM   1164 C  C   . PHE A 1 164 ? -7.869  -26.715 139.055 1.00 30.69  ? 185 PHE B C   1 
ATOM   1165 O  O   . PHE A 1 164 ? -6.710  -26.635 139.449 1.00 35.09  ? 185 PHE B O   1 
ATOM   1166 C  CB  . PHE A 1 164 ? -7.119  -25.964 136.751 1.00 25.75  ? 185 PHE B CB  1 
ATOM   1167 C  CG  . PHE A 1 164 ? -7.368  -25.970 135.251 1.00 24.60  ? 185 PHE B CG  1 
ATOM   1168 C  CD1 . PHE A 1 164 ? -8.115  -24.963 134.648 1.00 24.97  ? 185 PHE B CD1 1 
ATOM   1169 C  CD2 . PHE A 1 164 ? -6.846  -26.973 134.448 1.00 24.14  ? 185 PHE B CD2 1 
ATOM   1170 C  CE1 . PHE A 1 164 ? -8.330  -24.949 133.281 1.00 24.46  ? 185 PHE B CE1 1 
ATOM   1171 C  CE2 . PHE A 1 164 ? -7.077  -26.964 133.081 1.00 23.91  ? 185 PHE B CE2 1 
ATOM   1172 C  CZ  . PHE A 1 164 ? -7.800  -25.944 132.499 1.00 24.26  ? 185 PHE B CZ  1 
ATOM   1173 N  N   . ARG A 1 165 ? -8.898  -26.825 139.890 1.00 31.98  ? 186 ARG B N   1 
ATOM   1174 C  CA  . ARG A 1 165 ? -8.682  -26.979 141.317 1.00 33.95  ? 186 ARG B CA  1 
ATOM   1175 C  C   . ARG A 1 165 ? -8.264  -28.415 141.636 1.00 35.64  ? 186 ARG B C   1 
ATOM   1176 O  O   . ARG A 1 165 ? -7.389  -28.648 142.470 1.00 35.05  ? 186 ARG B O   1 
ATOM   1177 C  CB  . ARG A 1 165 ? -9.959  -26.573 142.052 1.00 33.84  ? 186 ARG B CB  1 
ATOM   1178 C  CG  . ARG A 1 165 ? -10.192 -25.071 142.123 1.00 32.90  ? 186 ARG B CG  1 
ATOM   1179 C  CD  . ARG A 1 165 ? -11.480 -24.850 142.893 1.00 34.90  ? 186 ARG B CD  1 
ATOM   1180 N  NE  . ARG A 1 165 ? -11.723 -23.473 143.325 1.00 34.41  ? 186 ARG B NE  1 
ATOM   1181 C  CZ  . ARG A 1 165 ? -12.091 -22.493 142.516 1.00 38.48  ? 186 ARG B CZ  1 
ATOM   1182 N  NH1 . ARG A 1 165 ? -12.157 -22.657 141.207 1.00 40.69  ? 186 ARG B NH1 1 
ATOM   1183 N  NH2 . ARG A 1 165 ? -12.398 -21.320 143.020 1.00 40.94  ? 186 ARG B NH2 1 
ATOM   1184 N  N   . TRP A 1 166 ? -8.913  -29.380 140.978 1.00 36.22  ? 187 TRP B N   1 
ATOM   1185 C  CA  . TRP A 1 166 ? -8.618  -30.788 141.189 1.00 35.63  ? 187 TRP B CA  1 
ATOM   1186 C  C   . TRP A 1 166 ? -8.266  -31.440 139.853 1.00 34.49  ? 187 TRP B C   1 
ATOM   1187 O  O   . TRP A 1 166 ? -8.506  -32.620 139.641 1.00 33.60  ? 187 TRP B O   1 
ATOM   1188 C  CB  . TRP A 1 166 ? -9.791  -31.495 141.892 1.00 35.24  ? 187 TRP B CB  1 
ATOM   1189 C  CG  . TRP A 1 166 ? -11.127 -31.206 141.268 1.00 33.87  ? 187 TRP B CG  1 
ATOM   1190 C  CD1 . TRP A 1 166 ? -11.649 -31.746 140.131 1.00 32.45  ? 187 TRP B CD1 1 
ATOM   1191 C  CD2 . TRP A 1 166 ? -12.096 -30.246 141.743 1.00 32.94  ? 187 TRP B CD2 1 
ATOM   1192 N  NE1 . TRP A 1 166 ? -12.884 -31.207 139.876 1.00 31.12  ? 187 TRP B NE1 1 
ATOM   1193 C  CE2 . TRP A 1 166 ? -13.178 -30.277 140.836 1.00 29.52  ? 187 TRP B CE2 1 
ATOM   1194 C  CE3 . TRP A 1 166 ? -12.143 -29.364 142.832 1.00 31.02  ? 187 TRP B CE3 1 
ATOM   1195 C  CZ2 . TRP A 1 166 ? -14.294 -29.466 140.996 1.00 28.76  ? 187 TRP B CZ2 1 
ATOM   1196 C  CZ3 . TRP A 1 166 ? -13.251 -28.561 142.982 1.00 30.31  ? 187 TRP B CZ3 1 
ATOM   1197 C  CH2 . TRP A 1 166 ? -14.309 -28.613 142.078 1.00 29.34  ? 187 TRP B CH2 1 
ATOM   1198 N  N   . ALA A 1 167 ? -7.657  -30.663 138.958 1.00 33.47  ? 188 ALA B N   1 
ATOM   1199 C  CA  . ALA A 1 167 ? -7.103  -31.218 137.741 1.00 33.40  ? 188 ALA B CA  1 
ATOM   1200 C  C   . ALA A 1 167 ? -5.978  -32.188 138.080 1.00 33.79  ? 188 ALA B C   1 
ATOM   1201 O  O   . ALA A 1 167 ? -5.410  -32.144 139.160 1.00 35.87  ? 188 ALA B O   1 
ATOM   1202 C  CB  . ALA A 1 167 ? -6.598  -30.094 136.866 1.00 36.08  ? 188 ALA B CB  1 
ATOM   1203 N  N   . SER A 1 168 ? -5.662  -33.066 137.127 1.00 37.13  ? 189 SER B N   1 
ATOM   1204 C  CA  . SER A 1 168 ? -4.542  -33.989 137.229 1.00 34.41  ? 189 SER B CA  1 
ATOM   1205 C  C   . SER A 1 168 ? -3.355  -33.436 136.448 1.00 31.65  ? 189 SER B C   1 
ATOM   1206 O  O   . SER A 1 168 ? -3.474  -32.462 135.719 1.00 32.18  ? 189 SER B O   1 
ATOM   1207 C  CB  . SER A 1 168 ? -4.937  -35.331 136.695 1.00 34.43  ? 189 SER B CB  1 
ATOM   1208 O  OG  . SER A 1 168 ? -5.203  -35.217 135.304 1.00 36.06  ? 189 SER B OG  1 
ATOM   1209 N  N   . VAL A 1 169 ? -2.213  -34.106 136.563 1.00 32.65  ? 190 VAL B N   1 
ATOM   1210 C  CA  . VAL A 1 169 ? -1.049  -33.757 135.768 1.00 34.75  ? 190 VAL B CA  1 
ATOM   1211 C  C   . VAL A 1 169 ? -1.448  -33.757 134.292 1.00 33.00  ? 190 VAL B C   1 
ATOM   1212 O  O   . VAL A 1 169 ? -1.001  -32.907 133.539 1.00 35.15  ? 190 VAL B O   1 
ATOM   1213 C  CB  . VAL A 1 169 ? 0.130   -34.715 136.055 1.00 36.67  ? 190 VAL B CB  1 
ATOM   1214 C  CG1 . VAL A 1 169 ? 1.379   -34.394 135.227 1.00 34.38  ? 190 VAL B CG1 1 
ATOM   1215 C  CG2 . VAL A 1 169 ? 0.453   -34.770 137.552 1.00 36.35  ? 190 VAL B CG2 1 
ATOM   1216 N  N   . ARG A 1 170 ? -2.307  -34.694 133.880 1.00 32.08  ? 191 ARG B N   1 
ATOM   1217 C  CA  . ARG A 1 170 ? -2.644  -34.846 132.475 1.00 33.48  ? 191 ARG B CA  1 
ATOM   1218 C  C   . ARG A 1 170 ? -3.494  -33.674 132.003 1.00 29.23  ? 191 ARG B C   1 
ATOM   1219 O  O   . ARG A 1 170 ? -3.317  -33.171 130.890 1.00 25.41  ? 191 ARG B O   1 
ATOM   1220 C  CB  . ARG A 1 170 ? -3.404  -36.164 132.275 1.00 37.12  ? 191 ARG B CB  1 
ATOM   1221 C  CG  . ARG A 1 170 ? -3.850  -36.430 130.841 1.00 39.08  ? 191 ARG B CG  1 
ATOM   1222 C  CD  . ARG A 1 170 ? -3.894  -37.927 130.562 1.00 42.72  ? 191 ARG B CD  1 
ATOM   1223 N  NE  . ARG A 1 170 ? -5.115  -38.342 129.868 1.00 44.47  ? 191 ARG B NE  1 
ATOM   1224 C  CZ  . ARG A 1 170 ? -6.046  -39.165 130.355 1.00 48.75  ? 191 ARG B CZ  1 
ATOM   1225 N  NH1 . ARG A 1 170 ? -6.018  -39.590 131.621 1.00 50.55  ? 191 ARG B NH1 1 
ATOM   1226 N  NH2 . ARG A 1 170 ? -7.028  -39.541 129.556 1.00 49.95  ? 191 ARG B NH2 1 
ATOM   1227 N  N   . GLY A 1 171 ? -4.410  -33.259 132.876 1.00 27.88  ? 192 GLY B N   1 
ATOM   1228 C  CA  . GLY A 1 171 ? -5.310  -32.164 132.572 1.00 29.31  ? 192 GLY B CA  1 
ATOM   1229 C  C   . GLY A 1 171 ? -4.589  -30.818 132.486 1.00 29.71  ? 192 GLY B C   1 
ATOM   1230 O  O   . GLY A 1 171 ? -4.920  -30.002 131.625 1.00 30.48  ? 192 GLY B O   1 
ATOM   1231 N  N   . TYR A 1 172 ? -3.627  -30.594 133.394 1.00 28.95  ? 193 TYR B N   1 
ATOM   1232 C  CA  . TYR A 1 172 ? -2.806  -29.391 133.368 1.00 27.12  ? 193 TYR B CA  1 
ATOM   1233 C  C   . TYR A 1 172 ? -2.047  -29.324 132.045 1.00 27.28  ? 193 TYR B C   1 
ATOM   1234 O  O   . TYR A 1 172 ? -2.041  -28.291 131.380 1.00 27.19  ? 193 TYR B O   1 
ATOM   1235 C  CB  . TYR A 1 172 ? -1.845  -29.307 134.563 1.00 25.04  ? 193 TYR B CB  1 
ATOM   1236 C  CG  . TYR A 1 172 ? -2.454  -28.769 135.851 1.00 24.39  ? 193 TYR B CG  1 
ATOM   1237 C  CD1 . TYR A 1 172 ? -2.986  -27.488 135.908 1.00 24.40  ? 193 TYR B CD1 1 
ATOM   1238 C  CD2 . TYR A 1 172 ? -2.489  -29.530 137.016 1.00 25.47  ? 193 TYR B CD2 1 
ATOM   1239 C  CE1 . TYR A 1 172 ? -3.554  -26.992 137.073 1.00 25.53  ? 193 TYR B CE1 1 
ATOM   1240 C  CE2 . TYR A 1 172 ? -3.048  -29.045 138.189 1.00 25.14  ? 193 TYR B CE2 1 
ATOM   1241 C  CZ  . TYR A 1 172 ? -3.586  -27.770 138.220 1.00 25.23  ? 193 TYR B CZ  1 
ATOM   1242 O  OH  . TYR A 1 172 ? -4.132  -27.252 139.366 1.00 23.48  ? 193 TYR B OH  1 
ATOM   1243 N  N   . ARG A 1 173 ? -1.435  -30.440 131.653 1.00 28.52  ? 194 ARG B N   1 
ATOM   1244 C  CA  . ARG A 1 173 ? -0.583  -30.456 130.479 1.00 32.94  ? 194 ARG B CA  1 
ATOM   1245 C  C   . ARG A 1 173 ? -1.425  -30.328 129.215 1.00 35.01  ? 194 ARG B C   1 
ATOM   1246 O  O   . ARG A 1 173 ? -0.960  -29.783 128.220 1.00 34.31  ? 194 ARG B O   1 
ATOM   1247 C  CB  . ARG A 1 173 ? 0.258   -31.734 130.420 1.00 35.97  ? 194 ARG B CB  1 
ATOM   1248 C  CG  . ARG A 1 173 ? 1.253   -31.843 131.563 1.00 39.20  ? 194 ARG B CG  1 
ATOM   1249 C  CD  . ARG A 1 173 ? 2.350   -32.818 131.274 1.00 46.49  ? 194 ARG B CD  1 
ATOM   1250 N  NE  . ARG A 1 173 ? 3.542   -32.129 130.754 1.00 54.53  ? 194 ARG B NE  1 
ATOM   1251 C  CZ  . ARG A 1 173 ? 4.099   -32.286 129.549 1.00 52.27  ? 194 ARG B CZ  1 
ATOM   1252 N  NH1 . ARG A 1 173 ? 3.440   -32.895 128.584 1.00 54.05  ? 194 ARG B NH1 1 
ATOM   1253 N  NH2 . ARG A 1 173 ? 5.308   -31.811 129.296 1.00 49.08  ? 194 ARG B NH2 1 
ATOM   1254 N  N   . LEU A 1 174 ? -2.652  -30.859 129.250 1.00 36.97  ? 195 LEU B N   1 
ATOM   1255 C  CA  . LEU A 1 174 ? -3.534  -30.774 128.097 1.00 36.71  ? 195 LEU B CA  1 
ATOM   1256 C  C   . LEU A 1 174 ? -3.915  -29.315 127.874 1.00 33.13  ? 195 LEU B C   1 
ATOM   1257 O  O   . LEU A 1 174 ? -3.843  -28.814 126.753 1.00 33.30  ? 195 LEU B O   1 
ATOM   1258 C  CB  . LEU A 1 174 ? -4.769  -31.662 128.261 1.00 37.39  ? 195 LEU B CB  1 
ATOM   1259 C  CG  . LEU A 1 174 ? -5.882  -31.483 127.220 1.00 35.36  ? 195 LEU B CG  1 
ATOM   1260 C  CD1 . LEU A 1 174 ? -5.445  -31.613 125.773 1.00 33.96  ? 195 LEU B CD1 1 
ATOM   1261 C  CD2 . LEU A 1 174 ? -6.965  -32.495 127.501 1.00 35.70  ? 195 LEU B CD2 1 
ATOM   1262 N  N   . ALA A 1 175 ? -4.318  -28.638 128.951 1.00 30.53  ? 196 ALA B N   1 
ATOM   1263 C  CA  . ALA A 1 175 ? -4.608  -27.217 128.868 1.00 30.56  ? 196 ALA B CA  1 
ATOM   1264 C  C   . ALA A 1 175 ? -3.439  -26.483 128.221 1.00 28.64  ? 196 ALA B C   1 
ATOM   1265 O  O   . ALA A 1 175 ? -3.616  -25.755 127.247 1.00 27.83  ? 196 ALA B O   1 
ATOM   1266 C  CB  . ALA A 1 175 ? -4.924  -26.668 130.235 1.00 31.24  ? 196 ALA B CB  1 
ATOM   1267 N  N   . ALA A 1 176 ? -2.236  -26.693 128.750 1.00 29.47  ? 197 ALA B N   1 
ATOM   1268 C  CA  . ALA A 1 176 ? -1.060  -26.102 128.142 1.00 34.00  ? 197 ALA B CA  1 
ATOM   1269 C  C   . ALA A 1 176 ? -1.150  -26.214 126.618 1.00 37.40  ? 197 ALA B C   1 
ATOM   1270 O  O   . ALA A 1 176 ? -1.123  -25.201 125.916 1.00 39.72  ? 197 ALA B O   1 
ATOM   1271 C  CB  . ALA A 1 176 ? 0.182   -26.781 128.670 1.00 35.96  ? 197 ALA B CB  1 
ATOM   1272 N  N   . ARG A 1 177 ? -1.291  -27.460 126.139 1.00 37.57  ? 198 ARG B N   1 
ATOM   1273 C  CA  . ARG A 1 177 ? -1.334  -27.787 124.722 1.00 36.64  ? 198 ARG B CA  1 
ATOM   1274 C  C   . ARG A 1 177 ? -2.465  -27.044 124.016 1.00 37.22  ? 198 ARG B C   1 
ATOM   1275 O  O   . ARG A 1 177 ? -2.257  -26.499 122.934 1.00 36.27  ? 198 ARG B O   1 
ATOM   1276 C  CB  . ARG A 1 177 ? -1.512  -29.304 124.569 1.00 36.60  ? 198 ARG B CB  1 
ATOM   1277 C  CG  . ARG A 1 177 ? -1.787  -29.768 123.147 1.00 37.88  ? 198 ARG B CG  1 
ATOM   1278 C  CD  . ARG A 1 177 ? -2.060  -31.248 123.048 1.00 37.66  ? 198 ARG B CD  1 
ATOM   1279 N  NE  . ARG A 1 177 ? -2.357  -31.686 121.677 1.00 38.06  ? 198 ARG B NE  1 
ATOM   1280 C  CZ  . ARG A 1 177 ? -2.713  -32.933 121.356 1.00 38.70  ? 198 ARG B CZ  1 
ATOM   1281 N  NH1 . ARG A 1 177 ? -2.651  -33.892 122.267 1.00 39.22  ? 198 ARG B NH1 1 
ATOM   1282 N  NH2 . ARG A 1 177 ? -3.124  -33.224 120.134 1.00 38.13  ? 198 ARG B NH2 1 
ATOM   1283 N  N   . LEU A 1 178 ? -3.659  -27.068 124.629 1.00 40.24  ? 199 LEU B N   1 
ATOM   1284 C  CA  . LEU A 1 178 ? -4.850  -26.457 124.062 1.00 43.56  ? 199 LEU B CA  1 
ATOM   1285 C  C   . LEU A 1 178 ? -4.652  -24.951 123.886 1.00 43.06  ? 199 LEU B C   1 
ATOM   1286 O  O   . LEU A 1 178 ? -5.106  -24.391 122.895 1.00 42.90  ? 199 LEU B O   1 
ATOM   1287 C  CB  . LEU A 1 178 ? -6.077  -26.729 124.933 1.00 45.65  ? 199 LEU B CB  1 
ATOM   1288 C  CG  . LEU A 1 178 ? -6.620  -28.160 124.952 1.00 50.30  ? 199 LEU B CG  1 
ATOM   1289 C  CD1 . LEU A 1 178 ? -7.790  -28.233 125.939 1.00 51.77  ? 199 LEU B CD1 1 
ATOM   1290 C  CD2 . LEU A 1 178 ? -7.056  -28.663 123.579 1.00 51.73  ? 199 LEU B CD2 1 
ATOM   1291 N  N   . VAL A 1 179 ? -4.012  -24.288 124.857 1.00 43.64  ? 200 VAL B N   1 
ATOM   1292 C  CA  . VAL A 1 179 ? -3.782  -22.855 124.757 1.00 46.22  ? 200 VAL B CA  1 
ATOM   1293 C  C   . VAL A 1 179 ? -2.724  -22.592 123.676 1.00 46.73  ? 200 VAL B C   1 
ATOM   1294 O  O   . VAL A 1 179 ? -2.814  -21.584 122.970 1.00 41.10  ? 200 VAL B O   1 
ATOM   1295 C  CB  . VAL A 1 179 ? -3.417  -22.217 126.115 1.00 47.12  ? 200 VAL B CB  1 
ATOM   1296 C  CG1 . VAL A 1 179 ? -3.060  -20.738 125.990 1.00 48.71  ? 200 VAL B CG1 1 
ATOM   1297 C  CG2 . VAL A 1 179 ? -4.537  -22.384 127.137 1.00 45.47  ? 200 VAL B CG2 1 
ATOM   1298 N  N   . GLU A 1 180 ? -1.758  -23.517 123.511 1.00 43.96  ? 201 GLU B N   1 
ATOM   1299 C  CA  . GLU A 1 180 ? -0.727  -23.385 122.491 1.00 42.87  ? 201 GLU B CA  1 
ATOM   1300 C  C   . GLU A 1 180 ? -1.316  -23.445 121.083 1.00 37.86  ? 201 GLU B C   1 
ATOM   1301 O  O   . GLU A 1 180 ? -0.842  -22.743 120.204 1.00 36.59  ? 201 GLU B O   1 
ATOM   1302 C  CB  . GLU A 1 180 ? 0.387   -24.423 122.627 1.00 48.00  ? 201 GLU B CB  1 
ATOM   1303 C  CG  . GLU A 1 180 ? 1.742   -23.820 122.262 1.00 57.11  ? 201 GLU B CG  1 
ATOM   1304 C  CD  . GLU A 1 180 ? 2.989   -24.590 122.681 1.00 66.48  ? 201 GLU B CD  1 
ATOM   1305 O  OE1 . GLU A 1 180 ? 2.899   -25.798 123.015 1.00 65.57  ? 201 GLU B OE1 1 
ATOM   1306 O  OE2 . GLU A 1 180 ? 4.059   -23.939 122.691 1.00 76.31  ? 201 GLU B OE2 1 
ATOM   1307 N  N   . ILE A 1 181 ? -2.311  -24.304 120.866 1.00 38.18  ? 202 ILE B N   1 
ATOM   1308 C  CA  . ILE A 1 181 ? -3.053  -24.324 119.619 1.00 39.27  ? 202 ILE B CA  1 
ATOM   1309 C  C   . ILE A 1 181 ? -3.797  -23.003 119.416 1.00 41.88  ? 202 ILE B C   1 
ATOM   1310 O  O   . ILE A 1 181 ? -4.200  -22.691 118.294 1.00 41.25  ? 202 ILE B O   1 
ATOM   1311 C  CB  . ILE A 1 181 ? -4.017  -25.524 119.594 1.00 39.19  ? 202 ILE B CB  1 
ATOM   1312 C  CG1 . ILE A 1 181 ? -3.246  -26.842 119.683 1.00 37.15  ? 202 ILE B CG1 1 
ATOM   1313 C  CG2 . ILE A 1 181 ? -4.946  -25.485 118.380 1.00 40.51  ? 202 ILE B CG2 1 
ATOM   1314 C  CD1 . ILE A 1 181 ? -4.054  -27.983 120.274 1.00 36.31  ? 202 ILE B CD1 1 
ATOM   1315 N  N   . GLY A 1 182 ? -4.040  -22.271 120.510 1.00 42.92  ? 203 GLY B N   1 
ATOM   1316 C  CA  . GLY A 1 182 ? -4.479  -20.889 120.416 1.00 40.72  ? 203 GLY B CA  1 
ATOM   1317 C  C   . GLY A 1 182 ? -5.915  -20.721 120.897 1.00 36.35  ? 203 GLY B C   1 
ATOM   1318 O  O   . GLY A 1 182 ? -6.750  -20.161 120.210 1.00 40.17  ? 203 GLY B O   1 
ATOM   1319 N  N   . VAL A 1 183 ? -6.182  -21.198 122.105 1.00 34.09  ? 204 VAL B N   1 
ATOM   1320 C  CA  . VAL A 1 183 ? -7.463  -21.027 122.770 1.00 33.07  ? 204 VAL B CA  1 
ATOM   1321 C  C   . VAL A 1 183 ? -7.353  -19.843 123.719 1.00 31.85  ? 204 VAL B C   1 
ATOM   1322 O  O   . VAL A 1 183 ? -6.420  -19.779 124.514 1.00 31.45  ? 204 VAL B O   1 
ATOM   1323 C  CB  . VAL A 1 183 ? -7.861  -22.278 123.572 1.00 33.57  ? 204 VAL B CB  1 
ATOM   1324 C  CG1 . VAL A 1 183 ? -9.041  -21.984 124.492 1.00 34.47  ? 204 VAL B CG1 1 
ATOM   1325 C  CG2 . VAL A 1 183 ? -8.155  -23.453 122.663 1.00 33.31  ? 204 VAL B CG2 1 
ATOM   1326 N  N   . ASP A 1 184 ? -8.354  -18.969 123.698 1.00 33.03  ? 205 ASP B N   1 
ATOM   1327 C  CA  . ASP A 1 184 ? -8.366  -17.844 124.614 1.00 36.94  ? 205 ASP B CA  1 
ATOM   1328 C  C   . ASP A 1 184 ? -8.966  -18.267 125.951 1.00 35.10  ? 205 ASP B C   1 
ATOM   1329 O  O   . ASP A 1 184 ? -10.159 -18.090 126.188 1.00 33.96  ? 205 ASP B O   1 
ATOM   1330 C  CB  . ASP A 1 184 ? -9.081  -16.650 124.010 1.00 39.70  ? 205 ASP B CB  1 
ATOM   1331 C  CG  . ASP A 1 184 ? -9.037  -15.382 124.844 1.00 43.79  ? 205 ASP B CG  1 
ATOM   1332 O  OD1 . ASP A 1 184 ? -8.480  -15.418 125.981 1.00 48.27  ? 205 ASP B OD1 1 
ATOM   1333 O  OD2 . ASP A 1 184 ? -9.558  -14.375 124.340 1.00 46.28  ? 205 ASP B OD2 1 
ATOM   1334 N  N   . ASN A 1 185 ? -8.116  -18.805 126.830 1.00 34.48  ? 206 ASN B N   1 
ATOM   1335 C  CA  . ASN A 1 185 ? -8.600  -19.404 128.063 1.00 35.98  ? 206 ASN B CA  1 
ATOM   1336 C  C   . ASN A 1 185 ? -9.289  -18.348 128.924 1.00 34.88  ? 206 ASN B C   1 
ATOM   1337 O  O   . ASN A 1 185 ? -10.299 -18.633 129.553 1.00 36.33  ? 206 ASN B O   1 
ATOM   1338 C  CB  . ASN A 1 185 ? -7.512  -20.175 128.801 1.00 36.86  ? 206 ASN B CB  1 
ATOM   1339 C  CG  . ASN A 1 185 ? -6.285  -19.354 129.092 1.00 36.13  ? 206 ASN B CG  1 
ATOM   1340 O  OD1 . ASN A 1 185 ? -5.884  -18.519 128.280 1.00 36.04  ? 206 ASN B OD1 1 
ATOM   1341 N  ND2 . ASN A 1 185 ? -5.674  -19.600 130.237 1.00 37.18  ? 206 ASN B ND2 1 
ATOM   1342 N  N   . ALA A 1 186 ? -8.748  -17.134 128.922 1.00 33.25  ? 207 ALA B N   1 
ATOM   1343 C  CA  . ALA A 1 186 ? -9.343  -16.019 129.639 1.00 32.16  ? 207 ALA B CA  1 
ATOM   1344 C  C   . ALA A 1 186 ? -10.817 -15.864 129.289 1.00 29.35  ? 207 ALA B C   1 
ATOM   1345 O  O   . ALA A 1 186 ? -11.660 -15.881 130.186 1.00 31.59  ? 207 ALA B O   1 
ATOM   1346 C  CB  . ALA A 1 186 ? -8.592  -14.748 129.321 1.00 34.78  ? 207 ALA B CB  1 
ATOM   1347 N  N   . THR A 1 187 ? -11.106 -15.684 127.990 1.00 26.41  ? 208 THR B N   1 
ATOM   1348 C  CA  . THR A 1 187 ? -12.454 -15.381 127.530 1.00 26.55  ? 208 THR B CA  1 
ATOM   1349 C  C   . THR A 1 187 ? -13.382 -16.570 127.749 1.00 28.33  ? 208 THR B C   1 
ATOM   1350 O  O   . THR A 1 187 ? -14.513 -16.420 128.198 1.00 27.85  ? 208 THR B O   1 
ATOM   1351 C  CB  . THR A 1 187 ? -12.460 -15.053 126.044 1.00 25.25  ? 208 THR B CB  1 
ATOM   1352 O  OG1 . THR A 1 187 ? -11.359 -14.172 125.901 1.00 25.12  ? 208 THR B OG1 1 
ATOM   1353 C  CG2 . THR A 1 187 ? -13.782 -14.468 125.592 1.00 24.75  ? 208 THR B CG2 1 
ATOM   1354 N  N   . VAL A 1 188 ? -12.908 -17.752 127.366 1.00 29.22  ? 209 VAL B N   1 
ATOM   1355 C  CA  . VAL A 1 188 ? -13.739 -18.929 127.454 1.00 30.92  ? 209 VAL B CA  1 
ATOM   1356 C  C   . VAL A 1 188 ? -14.162 -19.125 128.907 1.00 32.17  ? 209 VAL B C   1 
ATOM   1357 O  O   . VAL A 1 188 ? -15.332 -19.367 129.184 1.00 35.45  ? 209 VAL B O   1 
ATOM   1358 C  CB  . VAL A 1 188 ? -13.017 -20.151 126.868 1.00 30.79  ? 209 VAL B CB  1 
ATOM   1359 C  CG1 . VAL A 1 188 ? -13.778 -21.435 127.144 1.00 31.22  ? 209 VAL B CG1 1 
ATOM   1360 C  CG2 . VAL A 1 188 ? -12.815 -19.980 125.372 1.00 30.28  ? 209 VAL B CG2 1 
ATOM   1361 N  N   . SER A 1 189 ? -13.219 -18.992 129.834 1.00 31.80  ? 210 SER B N   1 
ATOM   1362 C  CA  . SER A 1 189 ? -13.522 -19.139 131.247 1.00 33.04  ? 210 SER B CA  1 
ATOM   1363 C  C   . SER A 1 189 ? -14.525 -18.075 131.710 1.00 32.83  ? 210 SER B C   1 
ATOM   1364 O  O   . SER A 1 189 ? -15.495 -18.400 132.394 1.00 29.03  ? 210 SER B O   1 
ATOM   1365 C  CB  . SER A 1 189 ? -12.249 -19.144 132.073 1.00 34.97  ? 210 SER B CB  1 
ATOM   1366 O  OG  . SER A 1 189 ? -11.511 -20.353 131.910 1.00 37.24  ? 210 SER B OG  1 
ATOM   1367 N  N   . ARG A 1 190 ? -14.337 -16.814 131.310 1.00 36.30  ? 211 ARG B N   1 
ATOM   1368 C  CA  . ARG A 1 190 ? -15.265 -15.772 131.729 1.00 44.89  ? 211 ARG B CA  1 
ATOM   1369 C  C   . ARG A 1 190 ? -16.685 -16.102 131.250 1.00 46.53  ? 211 ARG B C   1 
ATOM   1370 O  O   . ARG A 1 190 ? -17.662 -15.867 131.968 1.00 38.84  ? 211 ARG B O   1 
ATOM   1371 C  CB  . ARG A 1 190 ? -14.844 -14.368 131.266 1.00 51.43  ? 211 ARG B CB  1 
ATOM   1372 C  CG  . ARG A 1 190 ? -15.807 -13.255 131.665 1.00 56.39  ? 211 ARG B CG  1 
ATOM   1373 C  CD  . ARG A 1 190 ? -15.364 -11.871 131.199 1.00 56.49  ? 211 ARG B CD  1 
ATOM   1374 N  NE  . ARG A 1 190 ? -14.133 -11.435 131.860 1.00 61.75  ? 211 ARG B NE  1 
ATOM   1375 C  CZ  . ARG A 1 190 ? -13.992 -11.237 133.175 1.00 72.99  ? 211 ARG B CZ  1 
ATOM   1376 N  NH1 . ARG A 1 190 ? -14.976 -11.489 134.031 1.00 75.10  ? 211 ARG B NH1 1 
ATOM   1377 N  NH2 . ARG A 1 190 ? -12.849 -10.762 133.644 1.00 74.47  ? 211 ARG B NH2 1 
ATOM   1378 N  N   . THR A 1 191 ? -16.788 -16.637 130.022 1.00 48.42  ? 212 THR B N   1 
ATOM   1379 C  CA  . THR A 1 191 ? -18.064 -16.942 129.388 1.00 45.12  ? 212 THR B CA  1 
ATOM   1380 C  C   . THR A 1 191 ? -18.760 -18.085 130.116 1.00 43.27  ? 212 THR B C   1 
ATOM   1381 O  O   . THR A 1 191 ? -19.961 -18.022 130.347 1.00 46.15  ? 212 THR B O   1 
ATOM   1382 C  CB  . THR A 1 191 ? -17.841 -17.322 127.923 1.00 46.56  ? 212 THR B CB  1 
ATOM   1383 O  OG1 . THR A 1 191 ? -17.247 -16.200 127.283 1.00 46.62  ? 212 THR B OG1 1 
ATOM   1384 C  CG2 . THR A 1 191 ? -19.122 -17.681 127.194 1.00 48.63  ? 212 THR B CG2 1 
ATOM   1385 N  N   . LEU A 1 192 ? -18.010 -19.147 130.427 1.00 39.17  ? 213 LEU B N   1 
ATOM   1386 C  CA  . LEU A 1 192 ? -18.598 -20.356 130.981 1.00 38.00  ? 213 LEU B CA  1 
ATOM   1387 C  C   . LEU A 1 192 ? -18.873 -20.174 132.472 1.00 36.32  ? 213 LEU B C   1 
ATOM   1388 O  O   . LEU A 1 192 ? -19.907 -20.597 132.959 1.00 39.16  ? 213 LEU B O   1 
ATOM   1389 C  CB  . LEU A 1 192 ? -17.699 -21.566 130.722 1.00 40.04  ? 213 LEU B CB  1 
ATOM   1390 C  CG  . LEU A 1 192 ? -17.343 -21.864 129.259 1.00 41.29  ? 213 LEU B CG  1 
ATOM   1391 C  CD1 . LEU A 1 192 ? -16.509 -23.129 129.182 1.00 39.96  ? 213 LEU B CD1 1 
ATOM   1392 C  CD2 . LEU A 1 192 ? -18.550 -21.961 128.327 1.00 44.51  ? 213 LEU B CD2 1 
ATOM   1393 N  N   . MET A 1 193 ? -17.959 -19.544 133.210 1.00 36.70  ? 214 MET B N   1 
ATOM   1394 C  CA  . MET A 1 193 ? -17.988 -19.646 134.660 1.00 36.32  ? 214 MET B CA  1 
ATOM   1395 C  C   . MET A 1 193 ? -18.425 -18.349 135.330 1.00 37.40  ? 214 MET B C   1 
ATOM   1396 O  O   . MET A 1 193 ? -19.119 -18.408 136.348 1.00 42.95  ? 214 MET B O   1 
ATOM   1397 C  CB  . MET A 1 193 ? -16.609 -20.050 135.174 1.00 37.74  ? 214 MET B CB  1 
ATOM   1398 C  CG  . MET A 1 193 ? -16.328 -21.520 134.970 1.00 41.76  ? 214 MET B CG  1 
ATOM   1399 S  SD  . MET A 1 193 ? -14.623 -21.903 135.390 1.00 51.88  ? 214 MET B SD  1 
ATOM   1400 C  CE  . MET A 1 193 ? -13.732 -21.935 133.829 1.00 52.52  ? 214 MET B CE  1 
ATOM   1401 N  N   . ASP A 1 194 ? -18.021 -17.207 134.750 1.00 37.63  ? 215 ASP B N   1 
ATOM   1402 C  CA  . ASP A 1 194 ? -18.034 -15.919 135.427 1.00 38.54  ? 215 ASP B CA  1 
ATOM   1403 C  C   . ASP A 1 194 ? -18.896 -14.896 134.686 1.00 42.18  ? 215 ASP B C   1 
ATOM   1404 O  O   . ASP A 1 194 ? -18.531 -13.716 134.603 1.00 39.64  ? 215 ASP B O   1 
ATOM   1405 C  CB  . ASP A 1 194 ? -16.638 -15.330 135.493 1.00 37.62  ? 215 ASP B CB  1 
ATOM   1406 C  CG  . ASP A 1 194 ? -15.563 -16.270 136.007 1.00 35.84  ? 215 ASP B CG  1 
ATOM   1407 O  OD1 . ASP A 1 194 ? -15.890 -17.065 136.916 1.00 33.58  ? 215 ASP B OD1 1 
ATOM   1408 O  OD2 . ASP A 1 194 ? -14.406 -16.144 135.529 1.00 32.69  ? 215 ASP B OD2 1 
ATOM   1409 N  N   . SER A 1 195 ? -20.042 -15.339 134.153 1.00 43.10  ? 216 SER B N   1 
ATOM   1410 C  CA  . SER A 1 195 ? -20.877 -14.438 133.379 1.00 40.55  ? 216 SER B CA  1 
ATOM   1411 C  C   . SER A 1 195 ? -22.338 -14.566 133.798 1.00 38.43  ? 216 SER B C   1 
ATOM   1412 O  O   . SER A 1 195 ? -22.980 -15.580 133.542 1.00 35.79  ? 216 SER B O   1 
ATOM   1413 C  CB  . SER A 1 195 ? -20.693 -14.643 131.913 1.00 37.78  ? 216 SER B CB  1 
ATOM   1414 O  OG  . SER A 1 195 ? -21.298 -13.566 131.219 1.00 36.54  ? 216 SER B OG  1 
ATOM   1415 N  N   . HIS A 1 196 ? -22.839 -13.508 134.445 1.00 39.07  ? 217 HIS B N   1 
ATOM   1416 C  CA  . HIS A 1 196 ? -24.164 -13.501 135.038 1.00 40.91  ? 217 HIS B CA  1 
ATOM   1417 C  C   . HIS A 1 196 ? -24.750 -12.096 134.923 1.00 38.51  ? 217 HIS B C   1 
ATOM   1418 O  O   . HIS A 1 196 ? -24.034 -11.110 135.074 1.00 37.69  ? 217 HIS B O   1 
ATOM   1419 C  CB  . HIS A 1 196 ? -24.128 -13.897 136.523 1.00 40.55  ? 217 HIS B CB  1 
ATOM   1420 C  CG  . HIS A 1 196 ? -23.613 -15.267 136.817 1.00 40.27  ? 217 HIS B CG  1 
ATOM   1421 N  ND1 . HIS A 1 196 ? -22.381 -15.474 137.399 1.00 43.56  ? 217 HIS B ND1 1 
ATOM   1422 C  CD2 . HIS A 1 196 ? -24.157 -16.478 136.672 1.00 39.83  ? 217 HIS B CD2 1 
ATOM   1423 C  CE1 . HIS A 1 196 ? -22.184 -16.772 137.582 1.00 43.28  ? 217 HIS B CE1 1 
ATOM   1424 N  NE2 . HIS A 1 196 ? -23.248 -17.402 137.142 1.00 42.87  ? 217 HIS B NE2 1 
ATOM   1425 N  N   . PRO A 1 197 ? -26.074 -11.951 134.686 1.00 33.58  ? 218 PRO B N   1 
ATOM   1426 C  CA  . PRO A 1 197 ? -26.688 -10.645 134.653 1.00 31.61  ? 218 PRO B CA  1 
ATOM   1427 C  C   . PRO A 1 197 ? -26.715 -10.014 136.038 1.00 31.10  ? 218 PRO B C   1 
ATOM   1428 O  O   . PRO A 1 197 ? -26.533 -10.678 137.061 1.00 27.68  ? 218 PRO B O   1 
ATOM   1429 C  CB  . PRO A 1 197 ? -28.080 -10.928 134.101 1.00 31.40  ? 218 PRO B CB  1 
ATOM   1430 C  CG  . PRO A 1 197 ? -28.369 -12.302 134.649 1.00 31.67  ? 218 PRO B CG  1 
ATOM   1431 C  CD  . PRO A 1 197 ? -27.066 -13.025 134.527 1.00 33.86  ? 218 PRO B CD  1 
ATOM   1432 N  N   . PHE A 1 198 ? -26.968 -8.709  136.041 1.00 30.12  ? 219 PHE B N   1 
ATOM   1433 C  CA  . PHE A 1 198 ? -26.904 -7.971  137.275 1.00 30.10  ? 219 PHE B CA  1 
ATOM   1434 C  C   . PHE A 1 198 ? -27.880 -8.604  138.270 1.00 31.31  ? 219 PHE B C   1 
ATOM   1435 O  O   . PHE A 1 198 ? -27.599 -8.597  139.464 1.00 32.48  ? 219 PHE B O   1 
ATOM   1436 C  CB  . PHE A 1 198 ? -27.101 -6.490  136.942 1.00 28.54  ? 219 PHE B CB  1 
ATOM   1437 C  CG  . PHE A 1 198 ? -27.259 -5.687  138.218 1.00 25.75  ? 219 PHE B CG  1 
ATOM   1438 C  CD1 . PHE A 1 198 ? -26.204 -5.571  139.118 1.00 24.88  ? 219 PHE B CD1 1 
ATOM   1439 C  CD2 . PHE A 1 198 ? -28.484 -5.120  138.540 1.00 22.88  ? 219 PHE B CD2 1 
ATOM   1440 C  CE1 . PHE A 1 198 ? -26.372 -4.863  140.301 1.00 25.73  ? 219 PHE B CE1 1 
ATOM   1441 C  CE2 . PHE A 1 198 ? -28.640 -4.395  139.707 1.00 22.70  ? 219 PHE B CE2 1 
ATOM   1442 C  CZ  . PHE A 1 198 ? -27.593 -4.275  140.594 1.00 24.55  ? 219 PHE B CZ  1 
ATOM   1443 N  N   . THR A 1 199 ? -28.986 -9.196  137.789 1.00 30.02  ? 220 THR B N   1 
ATOM   1444 C  CA  . THR A 1 199 ? -30.033 -9.688  138.682 1.00 29.92  ? 220 THR B CA  1 
ATOM   1445 C  C   . THR A 1 199 ? -29.513 -10.817 139.574 1.00 30.17  ? 220 THR B C   1 
ATOM   1446 O  O   . THR A 1 199 ? -30.147 -11.157 140.578 1.00 31.60  ? 220 THR B O   1 
ATOM   1447 C  CB  . THR A 1 199 ? -31.266 -10.163 137.918 1.00 29.74  ? 220 THR B CB  1 
ATOM   1448 O  OG1 . THR A 1 199 ? -30.717 -11.111 137.019 1.00 32.53  ? 220 THR B OG1 1 
ATOM   1449 C  CG2 . THR A 1 199 ? -31.969 -9.076  137.134 1.00 29.63  ? 220 THR B CG2 1 
ATOM   1450 N  N   . TRP A 1 200 ? -28.373 -11.399 139.203 1.00 29.51  ? 221 TRP B N   1 
ATOM   1451 C  CA  . TRP A 1 200 ? -27.757 -12.441 140.006 1.00 31.24  ? 221 TRP B CA  1 
ATOM   1452 C  C   . TRP A 1 200 ? -27.534 -11.970 141.443 1.00 31.35  ? 221 TRP B C   1 
ATOM   1453 O  O   . TRP A 1 200 ? -27.709 -12.741 142.384 1.00 31.67  ? 221 TRP B O   1 
ATOM   1454 C  CB  . TRP A 1 200 ? -26.426 -12.898 139.388 1.00 32.39  ? 221 TRP B CB  1 
ATOM   1455 C  CG  . TRP A 1 200 ? -25.936 -14.197 139.962 1.00 32.05  ? 221 TRP B CG  1 
ATOM   1456 C  CD1 . TRP A 1 200 ? -26.702 -15.271 140.299 1.00 33.16  ? 221 TRP B CD1 1 
ATOM   1457 C  CD2 . TRP A 1 200 ? -24.579 -14.559 140.278 1.00 34.58  ? 221 TRP B CD2 1 
ATOM   1458 N  NE1 . TRP A 1 200 ? -25.927 -16.279 140.805 1.00 34.49  ? 221 TRP B NE1 1 
ATOM   1459 C  CE2 . TRP A 1 200 ? -24.621 -15.875 140.799 1.00 36.26  ? 221 TRP B CE2 1 
ATOM   1460 C  CE3 . TRP A 1 200 ? -23.344 -13.912 140.166 1.00 35.48  ? 221 TRP B CE3 1 
ATOM   1461 C  CZ2 . TRP A 1 200 ? -23.471 -16.545 141.210 1.00 39.43  ? 221 TRP B CZ2 1 
ATOM   1462 C  CZ3 . TRP A 1 200 ? -22.207 -14.579 140.568 1.00 37.00  ? 221 TRP B CZ3 1 
ATOM   1463 C  CH2 . TRP A 1 200 ? -22.271 -15.877 141.082 1.00 39.99  ? 221 TRP B CH2 1 
ATOM   1464 N  N   . LEU A 1 201 ? -27.120 -10.712 141.606 1.00 30.59  ? 222 LEU B N   1 
ATOM   1465 C  CA  . LEU A 1 201 ? -26.703 -10.236 142.909 1.00 30.24  ? 222 LEU B CA  1 
ATOM   1466 C  C   . LEU A 1 201 ? -27.926 -10.081 143.813 1.00 32.03  ? 222 LEU B C   1 
ATOM   1467 O  O   . LEU A 1 201 ? -27.918 -10.617 144.925 1.00 32.52  ? 222 LEU B O   1 
ATOM   1468 C  CB  . LEU A 1 201 ? -25.892 -8.952  142.782 1.00 31.64  ? 222 LEU B CB  1 
ATOM   1469 C  CG  . LEU A 1 201 ? -24.728 -8.998  141.789 1.00 33.93  ? 222 LEU B CG  1 
ATOM   1470 C  CD1 . LEU A 1 201 ? -24.068 -7.623  141.765 1.00 35.19  ? 222 LEU B CD1 1 
ATOM   1471 C  CD2 . LEU A 1 201 ? -23.693 -10.070 142.113 1.00 33.14  ? 222 LEU B CD2 1 
ATOM   1472 N  N   . PRO A 1 202 ? -29.018 -9.385  143.394 1.00 29.81  ? 223 PRO B N   1 
ATOM   1473 C  CA  . PRO A 1 202 ? -30.236 -9.371  144.194 1.00 30.17  ? 223 PRO B CA  1 
ATOM   1474 C  C   . PRO A 1 202 ? -30.685 -10.780 144.578 1.00 33.47  ? 223 PRO B C   1 
ATOM   1475 O  O   . PRO A 1 202 ? -30.998 -11.047 145.739 1.00 30.44  ? 223 PRO B O   1 
ATOM   1476 C  CB  . PRO A 1 202 ? -31.256 -8.673  143.293 1.00 29.26  ? 223 PRO B CB  1 
ATOM   1477 C  CG  . PRO A 1 202 ? -30.418 -7.851  142.343 1.00 28.70  ? 223 PRO B CG  1 
ATOM   1478 C  CD  . PRO A 1 202 ? -29.137 -8.594  142.159 1.00 28.85  ? 223 PRO B CD  1 
ATOM   1479 N  N   . LEU A 1 203 ? -30.679 -11.678 143.572 1.00 36.30  ? 224 LEU B N   1 
ATOM   1480 C  CA  . LEU A 1 203 ? -31.035 -13.078 143.752 1.00 35.07  ? 224 LEU B CA  1 
ATOM   1481 C  C   . LEU A 1 203 ? -30.172 -13.684 144.860 1.00 32.37  ? 224 LEU B C   1 
ATOM   1482 O  O   . LEU A 1 203 ? -30.699 -14.168 145.858 1.00 31.03  ? 224 LEU B O   1 
ATOM   1483 C  CB  . LEU A 1 203 ? -30.884 -13.812 142.416 1.00 35.73  ? 224 LEU B CB  1 
ATOM   1484 C  CG  . LEU A 1 203 ? -30.905 -15.346 142.429 1.00 36.85  ? 224 LEU B CG  1 
ATOM   1485 C  CD1 . LEU A 1 203 ? -32.193 -15.816 143.046 1.00 40.94  ? 224 LEU B CD1 1 
ATOM   1486 C  CD2 . LEU A 1 203 ? -30.759 -15.958 141.050 1.00 36.40  ? 224 LEU B CD2 1 
ATOM   1487 N  N   . LEU A 1 204 ? -28.846 -13.646 144.680 1.00 30.63  ? 225 LEU B N   1 
ATOM   1488 C  CA  . LEU A 1 204 ? -27.943 -14.197 145.671 1.00 31.57  ? 225 LEU B CA  1 
ATOM   1489 C  C   . LEU A 1 204 ? -28.305 -13.638 147.040 1.00 35.61  ? 225 LEU B C   1 
ATOM   1490 O  O   . LEU A 1 204 ? -28.225 -14.347 148.039 1.00 40.72  ? 225 LEU B O   1 
ATOM   1491 C  CB  . LEU A 1 204 ? -26.491 -13.897 145.332 1.00 30.49  ? 225 LEU B CB  1 
ATOM   1492 C  CG  . LEU A 1 204 ? -25.881 -14.758 144.228 1.00 31.89  ? 225 LEU B CG  1 
ATOM   1493 C  CD1 . LEU A 1 204 ? -24.604 -14.140 143.704 1.00 33.14  ? 225 LEU B CD1 1 
ATOM   1494 C  CD2 . LEU A 1 204 ? -25.604 -16.141 144.760 1.00 32.28  ? 225 LEU B CD2 1 
ATOM   1495 N  N   . SER A 1 205 ? -28.698 -12.364 147.084 1.00 36.94  ? 226 SER B N   1 
ATOM   1496 C  CA  . SER A 1 205 ? -28.976 -11.753 148.368 1.00 40.83  ? 226 SER B CA  1 
ATOM   1497 C  C   . SER A 1 205 ? -30.096 -12.527 149.053 1.00 39.70  ? 226 SER B C   1 
ATOM   1498 O  O   . SER A 1 205 ? -29.928 -12.979 150.185 1.00 41.46  ? 226 SER B O   1 
ATOM   1499 C  CB  . SER A 1 205 ? -29.296 -10.276 148.256 1.00 44.07  ? 226 SER B CB  1 
ATOM   1500 O  OG  . SER A 1 205 ? -29.223 -9.684  149.550 1.00 41.11  ? 226 SER B OG  1 
ATOM   1501 N  N   . ARG A 1 206 ? -31.218 -12.693 148.338 1.00 40.32  ? 227 ARG B N   1 
ATOM   1502 C  CA  . ARG A 1 206 ? -32.409 -13.331 148.886 1.00 38.96  ? 227 ARG B CA  1 
ATOM   1503 C  C   . ARG A 1 206 ? -32.054 -14.746 149.334 1.00 38.26  ? 227 ARG B C   1 
ATOM   1504 O  O   . ARG A 1 206 ? -32.271 -15.098 150.488 1.00 36.54  ? 227 ARG B O   1 
ATOM   1505 C  CB  . ARG A 1 206 ? -33.558 -13.368 147.868 1.00 38.26  ? 227 ARG B CB  1 
ATOM   1506 C  CG  . ARG A 1 206 ? -34.082 -11.988 147.504 1.00 39.51  ? 227 ARG B CG  1 
ATOM   1507 C  CD  . ARG A 1 206 ? -35.369 -12.016 146.669 1.00 40.97  ? 227 ARG B CD  1 
ATOM   1508 N  NE  . ARG A 1 206 ? -35.158 -12.392 145.267 1.00 43.45  ? 227 ARG B NE  1 
ATOM   1509 C  CZ  . ARG A 1 206 ? -34.622 -11.653 144.290 1.00 46.69  ? 227 ARG B CZ  1 
ATOM   1510 N  NH1 . ARG A 1 206 ? -34.244 -10.411 144.516 1.00 51.27  ? 227 ARG B NH1 1 
ATOM   1511 N  NH2 . ARG A 1 206 ? -34.469 -12.141 143.067 1.00 46.29  ? 227 ARG B NH2 1 
ATOM   1512 N  N   . VAL A 1 207 ? -31.455 -15.516 148.417 1.00 35.68  ? 228 VAL B N   1 
ATOM   1513 C  CA  . VAL A 1 207 ? -31.234 -16.932 148.622 1.00 35.87  ? 228 VAL B CA  1 
ATOM   1514 C  C   . VAL A 1 207 ? -30.305 -17.170 149.814 1.00 38.64  ? 228 VAL B C   1 
ATOM   1515 O  O   . VAL A 1 207 ? -30.646 -17.932 150.722 1.00 37.00  ? 228 VAL B O   1 
ATOM   1516 C  CB  . VAL A 1 207 ? -30.707 -17.546 147.314 1.00 34.87  ? 228 VAL B CB  1 
ATOM   1517 C  CG1 . VAL A 1 207 ? -30.188 -18.976 147.494 1.00 34.02  ? 228 VAL B CG1 1 
ATOM   1518 C  CG2 . VAL A 1 207 ? -31.779 -17.491 146.232 1.00 34.53  ? 228 VAL B CG2 1 
ATOM   1519 N  N   . LEU A 1 208 ? -29.144 -16.509 149.820 1.00 39.68  ? 229 LEU B N   1 
ATOM   1520 C  CA  . LEU A 1 208 ? -28.160 -16.707 150.873 1.00 41.47  ? 229 LEU B CA  1 
ATOM   1521 C  C   . LEU A 1 208 ? -28.691 -16.172 152.197 1.00 43.29  ? 229 LEU B C   1 
ATOM   1522 O  O   . LEU A 1 208 ? -28.191 -16.525 153.259 1.00 43.88  ? 229 LEU B O   1 
ATOM   1523 C  CB  . LEU A 1 208 ? -26.850 -16.030 150.496 1.00 41.89  ? 229 LEU B CB  1 
ATOM   1524 C  CG  . LEU A 1 208 ? -26.214 -16.523 149.199 1.00 42.76  ? 229 LEU B CG  1 
ATOM   1525 C  CD1 . LEU A 1 208 ? -25.172 -15.577 148.669 1.00 43.16  ? 229 LEU B CD1 1 
ATOM   1526 C  CD2 . LEU A 1 208 ? -25.598 -17.865 149.461 1.00 45.07  ? 229 LEU B CD2 1 
ATOM   1527 N  N   . GLY A 1 209 ? -29.685 -15.286 152.115 1.00 48.39  ? 230 GLY B N   1 
ATOM   1528 C  CA  . GLY A 1 209 ? -30.294 -14.721 153.308 1.00 51.22  ? 230 GLY B CA  1 
ATOM   1529 C  C   . GLY A 1 209 ? -31.002 -15.789 154.136 1.00 48.36  ? 230 GLY B C   1 
ATOM   1530 O  O   . GLY A 1 209 ? -31.174 -15.608 155.321 1.00 48.46  ? 230 GLY B O   1 
ATOM   1531 N  N   . SER A 1 210 ? -31.405 -16.885 153.484 1.00 48.14  ? 231 SER B N   1 
ATOM   1532 C  CA  . SER A 1 210 ? -32.104 -18.008 154.084 1.00 51.13  ? 231 SER B CA  1 
ATOM   1533 C  C   . SER A 1 210 ? -31.168 -19.192 154.367 1.00 47.48  ? 231 SER B C   1 
ATOM   1534 O  O   . SER A 1 210 ? -31.647 -20.296 154.622 1.00 42.51  ? 231 SER B O   1 
ATOM   1535 C  CB  . SER A 1 210 ? -33.203 -18.458 153.138 1.00 55.67  ? 231 SER B CB  1 
ATOM   1536 O  OG  . SER A 1 210 ? -32.675 -19.236 152.057 1.00 50.34  ? 231 SER B OG  1 
ATOM   1537 N  N   . ALA A 1 211 ? -29.844 -18.993 154.277 1.00 42.60  ? 232 ALA B N   1 
ATOM   1538 C  CA  . ALA A 1 211 ? -28.919 -20.086 154.514 1.00 43.88  ? 232 ALA B CA  1 
ATOM   1539 C  C   . ALA A 1 211 ? -29.102 -20.630 155.928 1.00 44.98  ? 232 ALA B C   1 
ATOM   1540 O  O   . ALA A 1 211 ? -29.410 -19.883 156.845 1.00 47.26  ? 232 ALA B O   1 
ATOM   1541 C  CB  . ALA A 1 211 ? -27.507 -19.636 154.274 1.00 45.93  ? 232 ALA B CB  1 
ATOM   1542 N  N   . GLN A 1 212 ? -28.914 -21.944 156.074 1.00 47.03  ? 233 GLN B N   1 
ATOM   1543 C  CA  . GLN A 1 212 ? -29.194 -22.669 157.302 1.00 45.25  ? 233 GLN B CA  1 
ATOM   1544 C  C   . GLN A 1 212 ? -28.025 -23.603 157.589 1.00 44.94  ? 233 GLN B C   1 
ATOM   1545 O  O   . GLN A 1 212 ? -27.505 -24.242 156.673 1.00 41.11  ? 233 GLN B O   1 
ATOM   1546 C  CB  . GLN A 1 212 ? -30.451 -23.520 157.134 1.00 46.35  ? 233 GLN B CB  1 
ATOM   1547 C  CG  . GLN A 1 212 ? -31.732 -22.704 156.986 1.00 47.01  ? 233 GLN B CG  1 
ATOM   1548 C  CD  . GLN A 1 212 ? -32.171 -22.083 158.284 1.00 46.45  ? 233 GLN B CD  1 
ATOM   1549 O  OE1 . GLN A 1 212 ? -32.188 -22.743 159.325 1.00 45.38  ? 233 GLN B OE1 1 
ATOM   1550 N  NE2 . GLN A 1 212 ? -32.508 -20.804 158.242 1.00 49.15  ? 233 GLN B NE2 1 
ATOM   1551 N  N   . LEU A 1 213 ? -27.610 -23.646 158.859 1.00 47.70  ? 234 LEU B N   1 
ATOM   1552 C  CA  . LEU A 1 213 ? -26.554 -24.532 159.314 1.00 47.97  ? 234 LEU B CA  1 
ATOM   1553 C  C   . LEU A 1 213 ? -27.147 -25.504 160.332 1.00 52.22  ? 234 LEU B C   1 
ATOM   1554 O  O   . LEU A 1 213 ? -27.616 -25.106 161.398 1.00 49.86  ? 234 LEU B O   1 
ATOM   1555 C  CB  . LEU A 1 213 ? -25.387 -23.737 159.899 1.00 45.79  ? 234 LEU B CB  1 
ATOM   1556 C  CG  . LEU A 1 213 ? -24.223 -24.559 160.465 1.00 46.57  ? 234 LEU B CG  1 
ATOM   1557 C  CD1 . LEU A 1 213 ? -23.618 -25.504 159.422 1.00 45.53  ? 234 LEU B CD1 1 
ATOM   1558 C  CD2 . LEU A 1 213 ? -23.173 -23.621 161.070 1.00 47.45  ? 234 LEU B CD2 1 
ATOM   1559 N  N   . VAL A 1 214 ? -27.124 -26.788 159.969 1.00 56.19  ? 235 VAL B N   1 
ATOM   1560 C  CA  . VAL A 1 214 ? -27.522 -27.863 160.858 1.00 55.79  ? 235 VAL B CA  1 
ATOM   1561 C  C   . VAL A 1 214 ? -26.244 -28.523 161.358 1.00 55.16  ? 235 VAL B C   1 
ATOM   1562 O  O   . VAL A 1 214 ? -25.734 -29.434 160.710 1.00 55.64  ? 235 VAL B O   1 
ATOM   1563 C  CB  . VAL A 1 214 ? -28.431 -28.880 160.138 1.00 57.34  ? 235 VAL B CB  1 
ATOM   1564 C  CG1 . VAL A 1 214 ? -29.227 -29.720 161.137 1.00 57.26  ? 235 VAL B CG1 1 
ATOM   1565 C  CG2 . VAL A 1 214 ? -29.358 -28.223 159.118 1.00 55.57  ? 235 VAL B CG2 1 
ATOM   1566 N  N   . SER A 1 215 ? -25.729 -28.038 162.492 1.00 58.73  ? 236 SER B N   1 
ATOM   1567 C  CA  . SER A 1 215 ? -24.511 -28.564 163.102 1.00 61.25  ? 236 SER B CA  1 
ATOM   1568 C  C   . SER A 1 215 ? -24.571 -30.088 163.226 1.00 60.08  ? 236 SER B C   1 
ATOM   1569 O  O   . SER A 1 215 ? -23.588 -30.779 162.944 1.00 59.08  ? 236 SER B O   1 
ATOM   1570 C  CB  . SER A 1 215 ? -24.261 -27.977 164.485 1.00 60.54  ? 236 SER B CB  1 
ATOM   1571 O  OG  . SER A 1 215 ? -25.008 -26.793 164.736 1.00 59.05  ? 236 SER B OG  1 
ATOM   1572 N  N   . GLU A 1 216 ? -25.747 -30.583 163.655 1.00 57.15  ? 237 GLU B N   1 
ATOM   1573 C  CA  . GLU A 1 216 ? -25.950 -31.952 164.104 1.00 49.02  ? 237 GLU B CA  1 
ATOM   1574 C  C   . GLU A 1 216 ? -25.829 -32.941 162.947 1.00 43.57  ? 237 GLU B C   1 
ATOM   1575 O  O   . GLU A 1 216 ? -25.419 -34.082 163.159 1.00 45.40  ? 237 GLU B O   1 
ATOM   1576 C  CB  . GLU A 1 216 ? -27.337 -32.105 164.737 1.00 49.54  ? 237 GLU B CB  1 
ATOM   1577 C  CG  . GLU A 1 216 ? -27.576 -31.244 165.974 1.00 50.37  ? 237 GLU B CG  1 
ATOM   1578 C  CD  . GLU A 1 216 ? -27.963 -29.777 165.788 1.00 57.74  ? 237 GLU B CD  1 
ATOM   1579 O  OE1 . GLU A 1 216 ? -28.009 -29.230 164.655 1.00 62.60  ? 237 GLU B OE1 1 
ATOM   1580 O  OE2 . GLU A 1 216 ? -28.221 -29.154 166.841 1.00 61.38  ? 237 GLU B OE2 1 
ATOM   1581 N  N   . ALA A 1 217 ? -26.189 -32.497 161.734 1.00 40.26  ? 238 ALA B N   1 
ATOM   1582 C  CA  . ALA A 1 217 ? -26.309 -33.371 160.574 1.00 38.34  ? 238 ALA B CA  1 
ATOM   1583 C  C   . ALA A 1 217 ? -24.975 -34.015 160.201 1.00 37.09  ? 238 ALA B C   1 
ATOM   1584 O  O   . ALA A 1 217 ? -23.910 -33.624 160.674 1.00 33.57  ? 238 ALA B O   1 
ATOM   1585 C  CB  . ALA A 1 217 ? -26.868 -32.598 159.408 1.00 37.32  ? 238 ALA B CB  1 
ATOM   1586 N  N   . VAL A 1 218 ? -25.059 -35.027 159.335 1.00 40.87  ? 239 VAL B N   1 
ATOM   1587 C  CA  . VAL A 1 218 ? -23.885 -35.731 158.840 1.00 42.66  ? 239 VAL B CA  1 
ATOM   1588 C  C   . VAL A 1 218 ? -23.088 -36.250 160.037 1.00 41.12  ? 239 VAL B C   1 
ATOM   1589 O  O   . VAL A 1 218 ? -21.866 -36.164 160.062 1.00 37.71  ? 239 VAL B O   1 
ATOM   1590 C  CB  . VAL A 1 218 ? -23.039 -34.819 157.926 1.00 42.54  ? 239 VAL B CB  1 
ATOM   1591 C  CG1 . VAL A 1 218 ? -22.038 -35.609 157.095 1.00 43.10  ? 239 VAL B CG1 1 
ATOM   1592 C  CG2 . VAL A 1 218 ? -23.915 -33.992 156.997 1.00 40.85  ? 239 VAL B CG2 1 
ATOM   1593 N  N   . GLY A 1 219 ? -23.807 -36.786 161.026 1.00 39.85  ? 240 GLY B N   1 
ATOM   1594 C  CA  . GLY A 1 219 ? -23.215 -37.230 162.272 1.00 38.28  ? 240 GLY B CA  1 
ATOM   1595 C  C   . GLY A 1 219 ? -22.280 -36.183 162.870 1.00 39.22  ? 240 GLY B C   1 
ATOM   1596 O  O   . GLY A 1 219 ? -21.155 -36.516 163.223 1.00 40.97  ? 240 GLY B O   1 
ATOM   1597 N  N   . GLY A 1 220 ? -22.729 -34.920 162.950 1.00 39.19  ? 241 GLY B N   1 
ATOM   1598 C  CA  . GLY A 1 220 ? -22.017 -33.884 163.693 1.00 39.94  ? 241 GLY B CA  1 
ATOM   1599 C  C   . GLY A 1 220 ? -21.124 -32.986 162.826 1.00 43.69  ? 241 GLY B C   1 
ATOM   1600 O  O   . GLY A 1 220 ? -20.754 -31.884 163.242 1.00 44.86  ? 241 GLY B O   1 
ATOM   1601 N  N   . ARG A 1 221 ? -20.777 -33.448 161.616 1.00 46.40  ? 242 ARG B N   1 
ATOM   1602 C  CA  . ARG A 1 221 ? -19.831 -32.747 160.763 1.00 45.60  ? 242 ARG B CA  1 
ATOM   1603 C  C   . ARG A 1 221 ? -20.498 -31.589 160.034 1.00 45.66  ? 242 ARG B C   1 
ATOM   1604 O  O   . ARG A 1 221 ? -19.794 -30.767 159.461 1.00 56.48  ? 242 ARG B O   1 
ATOM   1605 C  CB  . ARG A 1 221 ? -19.190 -33.723 159.780 1.00 44.38  ? 242 ARG B CB  1 
ATOM   1606 C  CG  . ARG A 1 221 ? -18.234 -34.645 160.518 1.00 46.21  ? 242 ARG B CG  1 
ATOM   1607 C  CD  . ARG A 1 221 ? -17.886 -35.834 159.662 1.00 47.52  ? 242 ARG B CD  1 
ATOM   1608 N  NE  . ARG A 1 221 ? -19.068 -36.680 159.474 1.00 45.83  ? 242 ARG B NE  1 
ATOM   1609 C  CZ  . ARG A 1 221 ? -19.115 -37.767 158.713 1.00 46.36  ? 242 ARG B CZ  1 
ATOM   1610 N  NH1 . ARG A 1 221 ? -18.047 -38.179 158.059 1.00 44.77  ? 242 ARG B NH1 1 
ATOM   1611 N  NH2 . ARG A 1 221 ? -20.243 -38.447 158.601 1.00 48.61  ? 242 ARG B NH2 1 
ATOM   1612 N  N   . GLY A 1 222 ? -21.838 -31.569 160.022 1.00 42.50  ? 243 GLY B N   1 
ATOM   1613 C  CA  . GLY A 1 222 ? -22.619 -30.373 159.742 1.00 39.45  ? 243 GLY B CA  1 
ATOM   1614 C  C   . GLY A 1 222 ? -23.180 -30.363 158.320 1.00 38.71  ? 243 GLY B C   1 
ATOM   1615 O  O   . GLY A 1 222 ? -22.511 -30.763 157.374 1.00 39.65  ? 243 GLY B O   1 
ATOM   1616 N  N   . LEU A 1 223 ? -24.432 -29.919 158.192 1.00 40.66  ? 244 LEU B N   1 
ATOM   1617 C  CA  . LEU A 1 223 ? -25.061 -29.667 156.906 1.00 42.68  ? 244 LEU B CA  1 
ATOM   1618 C  C   . LEU A 1 223 ? -25.357 -28.174 156.808 1.00 42.17  ? 244 LEU B C   1 
ATOM   1619 O  O   . LEU A 1 223 ? -25.964 -27.597 157.710 1.00 37.70  ? 244 LEU B O   1 
ATOM   1620 C  CB  . LEU A 1 223 ? -26.358 -30.456 156.718 1.00 44.81  ? 244 LEU B CB  1 
ATOM   1621 C  CG  . LEU A 1 223 ? -27.218 -30.046 155.516 1.00 45.28  ? 244 LEU B CG  1 
ATOM   1622 C  CD1 . LEU A 1 223 ? -26.646 -30.577 154.224 1.00 44.82  ? 244 LEU B CD1 1 
ATOM   1623 C  CD2 . LEU A 1 223 ? -28.654 -30.481 155.663 1.00 47.92  ? 244 LEU B CD2 1 
ATOM   1624 N  N   . VAL A 1 224 ? -24.956 -27.585 155.678 1.00 43.12  ? 245 VAL B N   1 
ATOM   1625 C  CA  . VAL A 1 224 ? -25.352 -26.233 155.332 1.00 40.19  ? 245 VAL B CA  1 
ATOM   1626 C  C   . VAL A 1 224 ? -26.181 -26.333 154.057 1.00 37.84  ? 245 VAL B C   1 
ATOM   1627 O  O   . VAL A 1 224 ? -25.832 -27.096 153.152 1.00 35.26  ? 245 VAL B O   1 
ATOM   1628 C  CB  . VAL A 1 224 ? -24.123 -25.319 155.152 1.00 44.35  ? 245 VAL B CB  1 
ATOM   1629 C  CG1 . VAL A 1 224 ? -23.221 -25.779 154.005 1.00 43.91  ? 245 VAL B CG1 1 
ATOM   1630 C  CG2 . VAL A 1 224 ? -24.522 -23.854 154.972 1.00 45.67  ? 245 VAL B CG2 1 
ATOM   1631 N  N   . TYR A 1 225 ? -27.284 -25.580 153.993 1.00 34.57  ? 246 TYR B N   1 
ATOM   1632 C  CA  . TYR A 1 225 ? -28.103 -25.592 152.791 1.00 32.86  ? 246 TYR B CA  1 
ATOM   1633 C  C   . TYR A 1 225 ? -28.817 -24.253 152.625 1.00 31.16  ? 246 TYR B C   1 
ATOM   1634 O  O   . TYR A 1 225 ? -28.865 -23.432 153.533 1.00 26.43  ? 246 TYR B O   1 
ATOM   1635 C  CB  . TYR A 1 225 ? -29.120 -26.741 152.797 1.00 33.41  ? 246 TYR B CB  1 
ATOM   1636 C  CG  . TYR A 1 225 ? -30.286 -26.540 153.760 1.00 31.95  ? 246 TYR B CG  1 
ATOM   1637 C  CD1 . TYR A 1 225 ? -31.376 -25.757 153.385 1.00 31.55  ? 246 TYR B CD1 1 
ATOM   1638 C  CD2 . TYR A 1 225 ? -30.302 -27.108 155.032 1.00 29.13  ? 246 TYR B CD2 1 
ATOM   1639 C  CE1 . TYR A 1 225 ? -32.437 -25.531 154.246 1.00 30.92  ? 246 TYR B CE1 1 
ATOM   1640 C  CE2 . TYR A 1 225 ? -31.360 -26.891 155.902 1.00 29.43  ? 246 TYR B CE2 1 
ATOM   1641 C  CZ  . TYR A 1 225 ? -32.434 -26.108 155.502 1.00 30.04  ? 246 TYR B CZ  1 
ATOM   1642 O  OH  . TYR A 1 225 ? -33.510 -25.834 156.294 1.00 27.87  ? 246 TYR B OH  1 
ATOM   1643 N  N   . VAL A 1 226 ? -29.388 -24.086 151.431 1.00 31.89  ? 247 VAL B N   1 
ATOM   1644 C  CA  . VAL A 1 226 ? -30.045 -22.865 151.011 1.00 33.35  ? 247 VAL B CA  1 
ATOM   1645 C  C   . VAL A 1 226 ? -31.210 -23.251 150.089 1.00 34.53  ? 247 VAL B C   1 
ATOM   1646 O  O   . VAL A 1 226 ? -31.193 -24.328 149.500 1.00 34.68  ? 247 VAL B O   1 
ATOM   1647 C  CB  . VAL A 1 226 ? -28.918 -22.041 150.350 1.00 32.82  ? 247 VAL B CB  1 
ATOM   1648 C  CG1 . VAL A 1 226 ? -28.738 -22.360 148.874 1.00 30.93  ? 247 VAL B CG1 1 
ATOM   1649 C  CG2 . VAL A 1 226 ? -29.097 -20.552 150.553 1.00 34.55  ? 247 VAL B CG2 1 
ATOM   1650 N  N   . VAL A 1 227 ? -32.226 -22.391 149.967 1.00 32.62  ? 248 VAL B N   1 
ATOM   1651 C  CA  . VAL A 1 227 ? -33.443 -22.777 149.279 1.00 32.14  ? 248 VAL B CA  1 
ATOM   1652 C  C   . VAL A 1 227 ? -33.708 -21.799 148.137 1.00 34.09  ? 248 VAL B C   1 
ATOM   1653 O  O   . VAL A 1 227 ? -33.720 -20.596 148.358 1.00 37.25  ? 248 VAL B O   1 
ATOM   1654 C  CB  . VAL A 1 227 ? -34.609 -22.814 150.287 1.00 30.38  ? 248 VAL B CB  1 
ATOM   1655 C  CG1 . VAL A 1 227 ? -35.959 -23.062 149.624 1.00 29.44  ? 248 VAL B CG1 1 
ATOM   1656 C  CG2 . VAL A 1 227 ? -34.375 -23.854 151.373 1.00 29.98  ? 248 VAL B CG2 1 
ATOM   1657 N  N   . VAL A 1 228 ? -33.958 -22.326 146.930 1.00 33.37  ? 249 VAL B N   1 
ATOM   1658 C  CA  . VAL A 1 228 ? -34.375 -21.511 145.800 1.00 31.63  ? 249 VAL B CA  1 
ATOM   1659 C  C   . VAL A 1 228 ? -35.816 -21.862 145.437 1.00 33.39  ? 249 VAL B C   1 
ATOM   1660 O  O   . VAL A 1 228 ? -36.067 -22.878 144.801 1.00 36.00  ? 249 VAL B O   1 
ATOM   1661 C  CB  . VAL A 1 228 ? -33.433 -21.750 144.610 1.00 30.82  ? 249 VAL B CB  1 
ATOM   1662 C  CG1 . VAL A 1 228 ? -33.763 -20.854 143.422 1.00 29.32  ? 249 VAL B CG1 1 
ATOM   1663 C  CG2 . VAL A 1 228 ? -31.977 -21.595 145.016 1.00 32.12  ? 249 VAL B CG2 1 
ATOM   1664 N  N   . ASP A 1 229 ? -36.762 -21.010 145.825 1.00 34.10  ? 250 ASP B N   1 
ATOM   1665 C  CA  . ASP A 1 229 ? -38.159 -21.265 145.522 1.00 34.09  ? 250 ASP B CA  1 
ATOM   1666 C  C   . ASP A 1 229 ? -38.407 -21.300 144.002 1.00 35.07  ? 250 ASP B C   1 
ATOM   1667 O  O   . ASP A 1 229 ? -37.499 -21.161 143.165 1.00 30.99  ? 250 ASP B O   1 
ATOM   1668 C  CB  . ASP A 1 229 ? -39.047 -20.337 146.331 1.00 36.80  ? 250 ASP B CB  1 
ATOM   1669 C  CG  . ASP A 1 229 ? -39.311 -18.973 145.714 1.00 43.44  ? 250 ASP B CG  1 
ATOM   1670 O  OD1 . ASP A 1 229 ? -38.947 -18.777 144.532 1.00 46.35  ? 250 ASP B OD1 1 
ATOM   1671 O  OD2 . ASP A 1 229 ? -39.882 -18.124 146.424 1.00 54.16  ? 250 ASP B OD2 1 
ATOM   1672 N  N   . ASN A 1 230 ? -39.686 -21.537 143.673 1.00 37.54  ? 251 ASN B N   1 
ATOM   1673 C  CA  . ASN A 1 230 ? -40.139 -21.703 142.301 1.00 36.47  ? 251 ASN B CA  1 
ATOM   1674 C  C   . ASN A 1 230 ? -40.307 -20.333 141.641 1.00 32.09  ? 251 ASN B C   1 
ATOM   1675 O  O   . ASN A 1 230 ? -40.058 -20.205 140.445 1.00 32.28  ? 251 ASN B O   1 
ATOM   1676 C  CB  . ASN A 1 230 ? -41.399 -22.570 142.239 1.00 36.16  ? 251 ASN B CB  1 
ATOM   1677 C  CG  . ASN A 1 230 ? -41.906 -22.756 140.823 1.00 36.20  ? 251 ASN B CG  1 
ATOM   1678 O  OD1 . ASN A 1 230 ? -42.928 -22.182 140.428 1.00 34.91  ? 251 ASN B OD1 1 
ATOM   1679 N  ND2 . ASN A 1 230 ? -41.199 -23.531 140.020 1.00 38.37  ? 251 ASN B ND2 1 
ATOM   1680 N  N   . ARG A 1 231 ? -40.743 -19.326 142.414 1.00 29.25  ? 252 ARG B N   1 
ATOM   1681 C  CA  . ARG A 1 231 ? -40.829 -17.958 141.915 1.00 31.17  ? 252 ARG B CA  1 
ATOM   1682 C  C   . ARG A 1 231 ? -39.464 -17.563 141.350 1.00 32.41  ? 252 ARG B C   1 
ATOM   1683 O  O   . ARG A 1 231 ? -39.363 -17.035 140.234 1.00 30.86  ? 252 ARG B O   1 
ATOM   1684 C  CB  . ARG A 1 231 ? -41.275 -16.939 142.977 1.00 29.15  ? 252 ARG B CB  1 
ATOM   1685 N  N   . GLU A 1 232 ? -38.428 -17.889 142.138 1.00 31.53  ? 253 GLU B N   1 
ATOM   1686 C  CA  . GLU A 1 232 ? -37.043 -17.590 141.833 1.00 34.22  ? 253 GLU B CA  1 
ATOM   1687 C  C   . GLU A 1 232 ? -36.584 -18.384 140.612 1.00 36.08  ? 253 GLU B C   1 
ATOM   1688 O  O   . GLU A 1 232 ? -35.936 -17.830 139.716 1.00 40.60  ? 253 GLU B O   1 
ATOM   1689 C  CB  . GLU A 1 232 ? -36.244 -18.006 143.070 1.00 36.07  ? 253 GLU B CB  1 
ATOM   1690 C  CG  . GLU A 1 232 ? -35.165 -17.037 143.534 1.00 37.76  ? 253 GLU B CG  1 
ATOM   1691 C  CD  . GLU A 1 232 ? -35.697 -15.704 144.017 1.00 39.69  ? 253 GLU B CD  1 
ATOM   1692 O  OE1 . GLU A 1 232 ? -35.871 -15.453 145.245 1.00 39.33  ? 253 GLU B OE1 1 
ATOM   1693 O  OE2 . GLU A 1 232 ? -35.887 -14.874 143.100 1.00 39.42  ? 253 GLU B OE2 1 
ATOM   1694 N  N   . TRP A 1 233 ? -36.900 -19.687 140.617 1.00 35.88  ? 254 TRP B N   1 
ATOM   1695 C  CA  . TRP A 1 233 ? -36.395 -20.617 139.619 1.00 37.61  ? 254 TRP B CA  1 
ATOM   1696 C  C   . TRP A 1 233 ? -36.817 -20.197 138.212 1.00 35.56  ? 254 TRP B C   1 
ATOM   1697 O  O   . TRP A 1 233 ? -36.023 -20.221 137.263 1.00 35.02  ? 254 TRP B O   1 
ATOM   1698 C  CB  . TRP A 1 233 ? -36.882 -22.047 139.914 1.00 40.24  ? 254 TRP B CB  1 
ATOM   1699 C  CG  . TRP A 1 233 ? -36.629 -22.971 138.750 1.00 42.52  ? 254 TRP B CG  1 
ATOM   1700 C  CD1 . TRP A 1 233 ? -37.473 -23.250 137.711 1.00 44.76  ? 254 TRP B CD1 1 
ATOM   1701 C  CD2 . TRP A 1 233 ? -35.401 -23.667 138.457 1.00 44.11  ? 254 TRP B CD2 1 
ATOM   1702 N  NE1 . TRP A 1 233 ? -36.870 -24.086 136.809 1.00 43.55  ? 254 TRP B NE1 1 
ATOM   1703 C  CE2 . TRP A 1 233 ? -35.596 -24.349 137.235 1.00 43.32  ? 254 TRP B CE2 1 
ATOM   1704 C  CE3 . TRP A 1 233 ? -34.174 -23.790 139.113 1.00 46.66  ? 254 TRP B CE3 1 
ATOM   1705 C  CZ2 . TRP A 1 233 ? -34.609 -25.145 136.668 1.00 44.31  ? 254 TRP B CZ2 1 
ATOM   1706 C  CZ3 . TRP A 1 233 ? -33.191 -24.565 138.539 1.00 47.94  ? 254 TRP B CZ3 1 
ATOM   1707 C  CH2 . TRP A 1 233 ? -33.404 -25.219 137.328 1.00 46.55  ? 254 TRP B CH2 1 
ATOM   1708 N  N   . VAL A 1 234 ? -38.106 -19.880 138.093 1.00 35.20  ? 255 VAL B N   1 
ATOM   1709 C  CA  . VAL A 1 234 ? -38.694 -19.518 136.819 1.00 36.35  ? 255 VAL B CA  1 
ATOM   1710 C  C   . VAL A 1 234 ? -37.936 -18.323 136.257 1.00 35.40  ? 255 VAL B C   1 
ATOM   1711 O  O   . VAL A 1 234 ? -37.364 -18.406 135.167 1.00 31.35  ? 255 VAL B O   1 
ATOM   1712 C  CB  . VAL A 1 234 ? -40.187 -19.184 136.992 1.00 35.79  ? 255 VAL B CB  1 
ATOM   1713 C  CG1 . VAL A 1 234 ? -40.763 -18.525 135.738 1.00 36.57  ? 255 VAL B CG1 1 
ATOM   1714 C  CG2 . VAL A 1 234 ? -40.992 -20.404 137.397 1.00 34.96  ? 255 VAL B CG2 1 
ATOM   1715 N  N   . ALA A 1 235 ? -37.948 -17.254 137.071 1.00 35.96  ? 256 ALA B N   1 
ATOM   1716 C  CA  . ALA A 1 235 ? -37.429 -15.943 136.726 1.00 38.62  ? 256 ALA B CA  1 
ATOM   1717 C  C   . ALA A 1 235 ? -35.981 -16.030 136.240 1.00 39.43  ? 256 ALA B C   1 
ATOM   1718 O  O   . ALA A 1 235 ? -35.622 -15.380 135.250 1.00 36.98  ? 256 ALA B O   1 
ATOM   1719 C  CB  . ALA A 1 235 ? -37.552 -15.025 137.928 1.00 39.15  ? 256 ALA B CB  1 
ATOM   1720 N  N   . ALA A 1 236 ? -35.161 -16.822 136.944 1.00 38.46  ? 257 ALA B N   1 
ATOM   1721 C  CA  . ALA A 1 236 ? -33.748 -16.923 136.624 1.00 42.15  ? 257 ALA B CA  1 
ATOM   1722 C  C   . ALA A 1 236 ? -33.515 -17.954 135.515 1.00 48.11  ? 257 ALA B C   1 
ATOM   1723 O  O   . ALA A 1 236 ? -34.437 -18.684 135.124 1.00 53.80  ? 257 ALA B O   1 
ATOM   1724 C  CB  . ALA A 1 236 ? -32.964 -17.251 137.874 1.00 41.20  ? 257 ALA B CB  1 
ATOM   1725 N  N   . ARG A 1 237 ? -32.266 -17.977 135.027 1.00 45.17  ? 258 ARG B N   1 
ATOM   1726 C  CA  . ARG A 1 237 ? -31.797 -18.962 134.073 1.00 44.86  ? 258 ARG B CA  1 
ATOM   1727 C  C   . ARG A 1 237 ? -31.121 -20.115 134.809 1.00 48.25  ? 258 ARG B C   1 
ATOM   1728 O  O   . ARG A 1 237 ? -30.865 -20.025 136.003 1.00 48.49  ? 258 ARG B O   1 
ATOM   1729 C  CB  . ARG A 1 237 ? -30.735 -18.350 133.155 1.00 45.77  ? 258 ARG B CB  1 
ATOM   1730 C  CG  . ARG A 1 237 ? -31.150 -17.104 132.390 1.00 46.47  ? 258 ARG B CG  1 
ATOM   1731 C  CD  . ARG A 1 237 ? -30.006 -16.641 131.482 1.00 46.15  ? 258 ARG B CD  1 
ATOM   1732 N  NE  . ARG A 1 237 ? -28.778 -16.366 132.242 1.00 45.47  ? 258 ARG B NE  1 
ATOM   1733 C  CZ  . ARG A 1 237 ? -27.561 -16.285 131.713 1.00 46.69  ? 258 ARG B CZ  1 
ATOM   1734 N  NH1 . ARG A 1 237 ? -27.392 -16.447 130.410 1.00 51.25  ? 258 ARG B NH1 1 
ATOM   1735 N  NH2 . ARG A 1 237 ? -26.503 -16.101 132.479 1.00 44.77  ? 258 ARG B NH2 1 
ATOM   1736 N  N   . SER A 1 238 ? -30.813 -21.183 134.065 1.00 52.25  ? 259 SER B N   1 
ATOM   1737 C  CA  . SER A 1 238 ? -30.054 -22.309 134.574 1.00 50.50  ? 259 SER B CA  1 
ATOM   1738 C  C   . SER A 1 238 ? -28.746 -21.820 135.193 1.00 49.58  ? 259 SER B C   1 
ATOM   1739 O  O   . SER A 1 238 ? -28.490 -22.073 136.371 1.00 49.27  ? 259 SER B O   1 
ATOM   1740 C  CB  . SER A 1 238 ? -29.792 -23.313 133.472 1.00 49.57  ? 259 SER B CB  1 
ATOM   1741 N  N   . GLU A 1 239 ? -27.946 -21.092 134.391 1.00 50.06  ? 260 GLU B N   1 
ATOM   1742 C  CA  . GLU A 1 239 ? -26.602 -20.669 134.779 1.00 48.03  ? 260 GLU B CA  1 
ATOM   1743 C  C   . GLU A 1 239 ? -26.583 -20.029 136.170 1.00 45.25  ? 260 GLU B C   1 
ATOM   1744 O  O   . GLU A 1 239 ? -25.684 -20.315 136.960 1.00 44.07  ? 260 GLU B O   1 
ATOM   1745 C  CB  . GLU A 1 239 ? -25.965 -19.663 133.814 1.00 44.10  ? 260 GLU B CB  1 
ATOM   1746 C  CG  . GLU A 1 239 ? -25.462 -20.258 132.500 1.00 45.00  ? 260 GLU B CG  1 
ATOM   1747 C  CD  . GLU A 1 239 ? -26.473 -20.351 131.370 1.00 49.42  ? 260 GLU B CD  1 
ATOM   1748 O  OE1 . GLU A 1 239 ? -27.723 -20.154 131.544 1.00 45.11  ? 260 GLU B OE1 1 
ATOM   1749 O  OE2 . GLU A 1 239 ? -25.951 -20.634 130.262 1.00 53.84  ? 260 GLU B OE2 1 
ATOM   1750 N  N   . GLU A 1 240 ? -27.559 -19.160 136.464 1.00 41.11  ? 261 GLU B N   1 
ATOM   1751 C  CA  . GLU A 1 240 ? -27.534 -18.407 137.705 1.00 39.23  ? 261 GLU B CA  1 
ATOM   1752 C  C   . GLU A 1 240 ? -27.810 -19.314 138.897 1.00 39.15  ? 261 GLU B C   1 
ATOM   1753 O  O   . GLU A 1 240 ? -27.141 -19.203 139.922 1.00 45.21  ? 261 GLU B O   1 
ATOM   1754 C  CB  . GLU A 1 240 ? -28.540 -17.262 137.758 1.00 39.43  ? 261 GLU B CB  1 
ATOM   1755 C  CG  . GLU A 1 240 ? -28.006 -15.983 137.132 1.00 39.90  ? 261 GLU B CG  1 
ATOM   1756 C  CD  . GLU A 1 240 ? -27.986 -16.049 135.622 1.00 39.08  ? 261 GLU B CD  1 
ATOM   1757 O  OE1 . GLU A 1 240 ? -29.066 -15.880 135.025 1.00 35.67  ? 261 GLU B OE1 1 
ATOM   1758 O  OE2 . GLU A 1 240 ? -26.892 -16.266 135.064 1.00 43.26  ? 261 GLU B OE2 1 
ATOM   1759 N  N   . VAL A 1 241 ? -28.797 -20.199 138.768 1.00 34.50  ? 262 VAL B N   1 
ATOM   1760 C  CA  . VAL A 1 241 ? -29.214 -21.000 139.902 1.00 35.15  ? 262 VAL B CA  1 
ATOM   1761 C  C   . VAL A 1 241 ? -28.157 -22.062 140.220 1.00 35.27  ? 262 VAL B C   1 
ATOM   1762 O  O   . VAL A 1 241 ? -27.894 -22.362 141.383 1.00 32.10  ? 262 VAL B O   1 
ATOM   1763 C  CB  . VAL A 1 241 ? -30.589 -21.633 139.623 1.00 37.26  ? 262 VAL B CB  1 
ATOM   1764 C  CG1 . VAL A 1 241 ? -31.033 -22.531 140.774 1.00 40.27  ? 262 VAL B CG1 1 
ATOM   1765 C  CG2 . VAL A 1 241 ? -31.661 -20.587 139.369 1.00 36.47  ? 262 VAL B CG2 1 
ATOM   1766 N  N   . GLU A 1 242 ? -27.536 -22.624 139.182 1.00 38.32  ? 263 GLU B N   1 
ATOM   1767 C  CA  . GLU A 1 242 ? -26.756 -23.839 139.338 1.00 40.24  ? 263 GLU B CA  1 
ATOM   1768 C  C   . GLU A 1 242 ? -25.349 -23.519 139.819 1.00 36.13  ? 263 GLU B C   1 
ATOM   1769 O  O   . GLU A 1 242 ? -24.612 -24.430 140.192 1.00 36.86  ? 263 GLU B O   1 
ATOM   1770 C  CB  . GLU A 1 242 ? -26.820 -24.678 138.062 1.00 45.05  ? 263 GLU B CB  1 
ATOM   1771 C  CG  . GLU A 1 242 ? -28.142 -25.442 137.997 1.00 51.17  ? 263 GLU B CG  1 
ATOM   1772 C  CD  . GLU A 1 242 ? -28.462 -26.121 136.682 1.00 58.73  ? 263 GLU B CD  1 
ATOM   1773 O  OE1 . GLU A 1 242 ? -27.507 -26.637 136.059 1.00 65.74  ? 263 GLU B OE1 1 
ATOM   1774 O  OE2 . GLU A 1 242 ? -29.662 -26.163 136.309 1.00 63.53  ? 263 GLU B OE2 1 
ATOM   1775 N  N   . SER A 1 243 ? -25.009 -22.229 139.847 1.00 36.34  ? 264 SER B N   1 
ATOM   1776 C  CA  . SER A 1 243 ? -23.703 -21.797 140.317 1.00 38.84  ? 264 SER B CA  1 
ATOM   1777 C  C   . SER A 1 243 ? -23.793 -21.215 141.732 1.00 38.29  ? 264 SER B C   1 
ATOM   1778 O  O   . SER A 1 243 ? -22.791 -20.746 142.254 1.00 39.43  ? 264 SER B O   1 
ATOM   1779 C  CB  . SER A 1 243 ? -23.073 -20.838 139.329 1.00 38.76  ? 264 SER B CB  1 
ATOM   1780 O  OG  . SER A 1 243 ? -24.013 -19.849 138.940 1.00 42.05  ? 264 SER B OG  1 
ATOM   1781 N  N   . ILE A 1 244 ? -24.977 -21.294 142.363 1.00 36.24  ? 265 ILE B N   1 
ATOM   1782 C  CA  . ILE A 1 244 ? -25.148 -20.877 143.748 1.00 34.84  ? 265 ILE B CA  1 
ATOM   1783 C  C   . ILE A 1 244 ? -24.401 -21.810 144.709 1.00 37.15  ? 265 ILE B C   1 
ATOM   1784 O  O   . ILE A 1 244 ? -23.972 -21.403 145.792 1.00 38.50  ? 265 ILE B O   1 
ATOM   1785 C  CB  . ILE A 1 244 ? -26.636 -20.798 144.112 1.00 33.44  ? 265 ILE B CB  1 
ATOM   1786 C  CG1 . ILE A 1 244 ? -27.357 -19.767 143.255 1.00 35.75  ? 265 ILE B CG1 1 
ATOM   1787 C  CG2 . ILE A 1 244 ? -26.817 -20.502 145.599 1.00 35.01  ? 265 ILE B CG2 1 
ATOM   1788 C  CD1 . ILE A 1 244 ? -28.811 -19.532 143.624 1.00 36.76  ? 265 ILE B CD1 1 
ATOM   1789 N  N   . VAL A 1 245 ? -24.269 -23.081 144.335 1.00 37.65  ? 266 VAL B N   1 
ATOM   1790 C  CA  . VAL A 1 245 ? -23.698 -24.078 145.227 1.00 36.87  ? 266 VAL B CA  1 
ATOM   1791 C  C   . VAL A 1 245 ? -22.206 -23.841 145.460 1.00 38.45  ? 266 VAL B C   1 
ATOM   1792 O  O   . VAL A 1 245 ? -21.673 -24.251 146.484 1.00 39.38  ? 266 VAL B O   1 
ATOM   1793 C  CB  . VAL A 1 245 ? -23.940 -25.491 144.669 1.00 34.93  ? 266 VAL B CB  1 
ATOM   1794 C  CG1 . VAL A 1 245 ? -22.963 -25.821 143.542 1.00 33.22  ? 266 VAL B CG1 1 
ATOM   1795 C  CG2 . VAL A 1 245 ? -23.871 -26.528 145.775 1.00 35.82  ? 266 VAL B CG2 1 
ATOM   1796 N  N   . ASP A 1 246 ? -21.520 -23.219 144.496 1.00 40.30  ? 267 ASP B N   1 
ATOM   1797 C  CA  . ASP A 1 246 ? -20.083 -23.000 144.592 1.00 37.40  ? 267 ASP B CA  1 
ATOM   1798 C  C   . ASP A 1 246 ? -19.747 -21.991 145.681 1.00 36.04  ? 267 ASP B C   1 
ATOM   1799 O  O   . ASP A 1 246 ? -18.657 -22.044 146.245 1.00 33.70  ? 267 ASP B O   1 
ATOM   1800 C  CB  . ASP A 1 246 ? -19.494 -22.561 143.269 1.00 37.26  ? 267 ASP B CB  1 
ATOM   1801 C  CG  . ASP A 1 246 ? -19.592 -23.624 142.190 1.00 41.39  ? 267 ASP B CG  1 
ATOM   1802 O  OD1 . ASP A 1 246 ? -19.267 -24.789 142.522 1.00 44.57  ? 267 ASP B OD1 1 
ATOM   1803 O  OD2 . ASP A 1 246 ? -20.000 -23.278 141.045 1.00 42.67  ? 267 ASP B OD2 1 
ATOM   1804 N  N   . ILE A 1 247 ? -20.688 -21.084 145.967 1.00 36.99  ? 268 ILE B N   1 
ATOM   1805 C  CA  . ILE A 1 247 ? -20.560 -20.169 147.090 1.00 38.28  ? 268 ILE B CA  1 
ATOM   1806 C  C   . ILE A 1 247 ? -20.726 -20.937 148.401 1.00 38.84  ? 268 ILE B C   1 
ATOM   1807 O  O   . ILE A 1 247 ? -19.901 -20.789 149.310 1.00 37.32  ? 268 ILE B O   1 
ATOM   1808 C  CB  . ILE A 1 247 ? -21.565 -19.010 146.985 1.00 38.87  ? 268 ILE B CB  1 
ATOM   1809 C  CG1 . ILE A 1 247 ? -21.230 -18.094 145.818 1.00 41.20  ? 268 ILE B CG1 1 
ATOM   1810 C  CG2 . ILE A 1 247 ? -21.647 -18.230 148.298 1.00 39.76  ? 268 ILE B CG2 1 
ATOM   1811 C  CD1 . ILE A 1 247 ? -22.355 -17.151 145.438 1.00 43.35  ? 268 ILE B CD1 1 
ATOM   1812 N  N   . VAL A 1 248 ? -21.785 -21.758 148.487 1.00 35.88  ? 269 VAL B N   1 
ATOM   1813 C  CA  . VAL A 1 248 ? -22.201 -22.305 149.770 1.00 33.81  ? 269 VAL B CA  1 
ATOM   1814 C  C   . VAL A 1 248 ? -21.209 -23.360 150.262 1.00 32.43  ? 269 VAL B C   1 
ATOM   1815 O  O   . VAL A 1 248 ? -21.011 -23.484 151.466 1.00 33.39  ? 269 VAL B O   1 
ATOM   1816 C  CB  . VAL A 1 248 ? -23.634 -22.851 149.698 1.00 35.07  ? 269 VAL B CB  1 
ATOM   1817 C  CG1 . VAL A 1 248 ? -24.124 -23.316 151.065 1.00 36.38  ? 269 VAL B CG1 1 
ATOM   1818 C  CG2 . VAL A 1 248 ? -24.599 -21.818 149.131 1.00 36.07  ? 269 VAL B CG2 1 
ATOM   1819 N  N   . ARG A 1 249 ? -20.549 -24.078 149.341 1.00 32.94  ? 270 ARG B N   1 
ATOM   1820 C  CA  . ARG A 1 249 ? -19.640 -25.162 149.691 1.00 33.15  ? 270 ARG B CA  1 
ATOM   1821 C  C   . ARG A 1 249 ? -18.440 -24.636 150.474 1.00 31.16  ? 270 ARG B C   1 
ATOM   1822 O  O   . ARG A 1 249 ? -17.828 -25.371 151.242 1.00 33.34  ? 270 ARG B O   1 
ATOM   1823 C  CB  . ARG A 1 249 ? -19.164 -25.963 148.472 1.00 35.90  ? 270 ARG B CB  1 
ATOM   1824 C  CG  . ARG A 1 249 ? -18.304 -25.258 147.431 1.00 41.07  ? 270 ARG B CG  1 
ATOM   1825 C  CD  . ARG A 1 249 ? -18.012 -26.161 146.220 1.00 44.95  ? 270 ARG B CD  1 
ATOM   1826 N  NE  . ARG A 1 249 ? -17.069 -25.552 145.273 1.00 50.13  ? 270 ARG B NE  1 
ATOM   1827 C  CZ  . ARG A 1 249 ? -15.732 -25.488 145.373 1.00 52.19  ? 270 ARG B CZ  1 
ATOM   1828 N  NH1 . ARG A 1 249 ? -15.086 -26.116 146.346 1.00 49.39  ? 270 ARG B NH1 1 
ATOM   1829 N  NH2 . ARG A 1 249 ? -15.028 -24.831 144.452 1.00 50.87  ? 270 ARG B NH2 1 
ATOM   1830 N  N   . THR A 1 250 ? -18.131 -23.355 150.292 1.00 31.74  ? 271 THR B N   1 
ATOM   1831 C  CA  . THR A 1 250 ? -16.995 -22.726 150.941 1.00 33.00  ? 271 THR B CA  1 
ATOM   1832 C  C   . THR A 1 250 ? -17.146 -22.798 152.460 1.00 33.40  ? 271 THR B C   1 
ATOM   1833 O  O   . THR A 1 250 ? -16.136 -22.758 153.166 1.00 35.31  ? 271 THR B O   1 
ATOM   1834 C  CB  . THR A 1 250 ? -16.863 -21.272 150.482 1.00 33.66  ? 271 THR B CB  1 
ATOM   1835 O  OG1 . THR A 1 250 ? -18.041 -20.608 150.947 1.00 33.88  ? 271 THR B OG1 1 
ATOM   1836 C  CG2 . THR A 1 250 ? -16.693 -21.137 148.978 1.00 32.33  ? 271 THR B CG2 1 
ATOM   1837 N  N   . THR A 1 251 ? -18.395 -22.900 152.946 1.00 31.12  ? 272 THR B N   1 
ATOM   1838 C  CA  . THR A 1 251 ? -18.672 -22.954 154.373 1.00 31.12  ? 272 THR B CA  1 
ATOM   1839 C  C   . THR A 1 251 ? -17.749 -23.958 155.072 1.00 33.80  ? 272 THR B C   1 
ATOM   1840 O  O   . THR A 1 251 ? -17.555 -25.091 154.631 1.00 30.37  ? 272 THR B O   1 
ATOM   1841 C  CB  . THR A 1 251 ? -20.142 -23.278 154.632 1.00 30.45  ? 272 THR B CB  1 
ATOM   1842 O  OG1 . THR A 1 251 ? -20.968 -22.266 154.059 1.00 28.02  ? 272 THR B OG1 1 
ATOM   1843 C  CG2 . THR A 1 251 ? -20.444 -23.344 156.117 1.00 30.73  ? 272 THR B CG2 1 
ATOM   1844 N  N   . GLN A 1 252 ? -17.201 -23.520 156.208 1.00 39.38  ? 273 GLN B N   1 
ATOM   1845 C  CA  . GLN A 1 252 ? -16.150 -24.236 156.903 1.00 42.79  ? 273 GLN B CA  1 
ATOM   1846 C  C   . GLN A 1 252 ? -16.744 -25.258 157.861 1.00 46.81  ? 273 GLN B C   1 
ATOM   1847 O  O   . GLN A 1 252 ? -16.221 -26.364 157.973 1.00 52.75  ? 273 GLN B O   1 
ATOM   1848 C  CB  . GLN A 1 252 ? -15.285 -23.254 157.686 1.00 44.49  ? 273 GLN B CB  1 
ATOM   1849 C  CG  . GLN A 1 252 ? -14.373 -22.405 156.806 1.00 51.03  ? 273 GLN B CG  1 
ATOM   1850 C  CD  . GLN A 1 252 ? -13.743 -21.258 157.569 1.00 55.38  ? 273 GLN B CD  1 
ATOM   1851 O  OE1 . GLN A 1 252 ? -14.386 -20.239 157.833 1.00 58.88  ? 273 GLN B OE1 1 
ATOM   1852 N  NE2 . GLN A 1 252 ? -12.492 -21.422 157.975 1.00 57.13  ? 273 GLN B NE2 1 
ATOM   1853 N  N   . GLN A 1 253 ? -17.823 -24.882 158.555 1.00 46.63  ? 274 GLN B N   1 
ATOM   1854 C  CA  . GLN A 1 253 ? -18.326 -25.672 159.670 1.00 49.21  ? 274 GLN B CA  1 
ATOM   1855 C  C   . GLN A 1 253 ? -19.355 -26.680 159.161 1.00 49.68  ? 274 GLN B C   1 
ATOM   1856 O  O   . GLN A 1 253 ? -20.374 -26.911 159.814 1.00 45.49  ? 274 GLN B O   1 
ATOM   1857 C  CB  . GLN A 1 253 ? -18.910 -24.771 160.762 1.00 48.61  ? 274 GLN B CB  1 
ATOM   1858 C  CG  . GLN A 1 253 ? -18.055 -23.556 161.120 1.00 48.47  ? 274 GLN B CG  1 
ATOM   1859 C  CD  . GLN A 1 253 ? -18.438 -22.289 160.372 1.00 46.78  ? 274 GLN B CD  1 
ATOM   1860 O  OE1 . GLN A 1 253 ? -18.321 -22.201 159.145 1.00 47.80  ? 274 GLN B OE1 1 
ATOM   1861 N  NE2 . GLN A 1 253 ? -18.900 -21.278 161.093 1.00 44.46  ? 274 GLN B NE2 1 
ATOM   1862 N  N   . ALA A 1 254 ? -19.053 -27.304 158.012 1.00 51.53  ? 275 ALA B N   1 
ATOM   1863 C  CA  . ALA A 1 254 ? -20.024 -28.097 157.278 1.00 52.45  ? 275 ALA B CA  1 
ATOM   1864 C  C   . ALA A 1 254 ? -19.315 -29.079 156.343 1.00 52.26  ? 275 ALA B C   1 
ATOM   1865 O  O   . ALA A 1 254 ? -18.519 -28.676 155.497 1.00 51.19  ? 275 ALA B O   1 
ATOM   1866 C  CB  . ALA A 1 254 ? -20.968 -27.178 156.516 1.00 50.67  ? 275 ALA B CB  1 
ATOM   1867 N  N   . GLU A 1 255 ? -19.638 -30.370 156.491 1.00 51.69  ? 276 GLU B N   1 
ATOM   1868 C  CA  . GLU A 1 255 ? -19.075 -31.409 155.649 1.00 49.61  ? 276 GLU B CA  1 
ATOM   1869 C  C   . GLU A 1 255 ? -19.838 -31.488 154.332 1.00 46.15  ? 276 GLU B C   1 
ATOM   1870 O  O   . GLU A 1 255 ? -19.249 -31.786 153.282 1.00 49.49  ? 276 GLU B O   1 
ATOM   1871 C  CB  . GLU A 1 255 ? -19.117 -32.768 156.338 1.00 52.34  ? 276 GLU B CB  1 
ATOM   1872 C  CG  . GLU A 1 255 ? -18.732 -33.911 155.398 1.00 55.48  ? 276 GLU B CG  1 
ATOM   1873 C  CD  . GLU A 1 255 ? -17.374 -33.814 154.718 1.00 54.03  ? 276 GLU B CD  1 
ATOM   1874 O  OE1 . GLU A 1 255 ? -16.410 -33.549 155.468 1.00 54.66  ? 276 GLU B OE1 1 
ATOM   1875 O  OE2 . GLU A 1 255 ? -17.254 -34.026 153.489 1.00 52.92  ? 276 GLU B OE2 1 
ATOM   1876 N  N   . VAL A 1 256 ? -21.148 -31.219 154.399 1.00 40.90  ? 277 VAL B N   1 
ATOM   1877 C  CA  . VAL A 1 256 ? -21.989 -31.288 153.213 1.00 37.39  ? 277 VAL B CA  1 
ATOM   1878 C  C   . VAL A 1 256 ? -22.731 -29.972 153.019 1.00 33.30  ? 277 VAL B C   1 
ATOM   1879 O  O   . VAL A 1 256 ? -23.242 -29.394 153.981 1.00 29.12  ? 277 VAL B O   1 
ATOM   1880 C  CB  . VAL A 1 256 ? -22.973 -32.465 153.288 1.00 36.38  ? 277 VAL B CB  1 
ATOM   1881 C  CG1 . VAL A 1 256 ? -23.918 -32.481 152.105 1.00 37.36  ? 277 VAL B CG1 1 
ATOM   1882 C  CG2 . VAL A 1 256 ? -22.238 -33.790 153.378 1.00 36.25  ? 277 VAL B CG2 1 
ATOM   1883 N  N   . ALA A 1 257 ? -22.786 -29.549 151.745 1.00 32.55  ? 278 ALA B N   1 
ATOM   1884 C  CA  . ALA A 1 257 ? -23.475 -28.338 151.334 1.00 34.39  ? 278 ALA B CA  1 
ATOM   1885 C  C   . ALA A 1 257 ? -24.469 -28.672 150.230 1.00 32.36  ? 278 ALA B C   1 
ATOM   1886 O  O   . ALA A 1 257 ? -24.136 -29.390 149.292 1.00 29.05  ? 278 ALA B O   1 
ATOM   1887 C  CB  . ALA A 1 257 ? -22.481 -27.302 150.862 1.00 37.07  ? 278 ALA B CB  1 
ATOM   1888 N  N   . ALA A 1 258 ? -25.667 -28.092 150.344 1.00 30.96  ? 279 ALA B N   1 
ATOM   1889 C  CA  . ALA A 1 258 ? -26.804 -28.496 149.539 1.00 30.99  ? 279 ALA B CA  1 
ATOM   1890 C  C   . ALA A 1 258 ? -27.608 -27.274 149.130 1.00 30.45  ? 279 ALA B C   1 
ATOM   1891 O  O   . ALA A 1 258 ? -27.774 -26.352 149.919 1.00 29.22  ? 279 ALA B O   1 
ATOM   1892 C  CB  . ALA A 1 258 ? -27.667 -29.450 150.329 1.00 32.38  ? 279 ALA B CB  1 
ATOM   1893 N  N   . VAL A 1 259 ? -28.135 -27.317 147.908 1.00 30.92  ? 280 VAL B N   1 
ATOM   1894 C  CA  . VAL A 1 259 ? -28.988 -26.274 147.371 1.00 32.27  ? 280 VAL B CA  1 
ATOM   1895 C  C   . VAL A 1 259 ? -30.291 -26.914 146.915 1.00 33.49  ? 280 VAL B C   1 
ATOM   1896 O  O   . VAL A 1 259 ? -30.278 -27.724 145.992 1.00 37.67  ? 280 VAL B O   1 
ATOM   1897 C  CB  . VAL A 1 259 ? -28.291 -25.578 146.184 1.00 34.97  ? 280 VAL B CB  1 
ATOM   1898 C  CG1 . VAL A 1 259 ? -29.170 -24.517 145.538 1.00 35.32  ? 280 VAL B CG1 1 
ATOM   1899 C  CG2 . VAL A 1 259 ? -26.937 -24.990 146.567 1.00 34.33  ? 280 VAL B CG2 1 
ATOM   1900 N  N   . PHE A 1 260 ? -31.409 -26.541 147.546 1.00 34.90  ? 281 PHE B N   1 
ATOM   1901 C  CA  . PHE A 1 260 ? -32.714 -27.064 147.163 1.00 36.41  ? 281 PHE B CA  1 
ATOM   1902 C  C   . PHE A 1 260 ? -33.349 -26.110 146.151 1.00 36.42  ? 281 PHE B C   1 
ATOM   1903 O  O   . PHE A 1 260 ? -33.578 -24.940 146.460 1.00 37.97  ? 281 PHE B O   1 
ATOM   1904 C  CB  . PHE A 1 260 ? -33.603 -27.280 148.395 1.00 36.55  ? 281 PHE B CB  1 
ATOM   1905 C  CG  . PHE A 1 260 ? -33.084 -28.359 149.333 1.00 36.13  ? 281 PHE B CG  1 
ATOM   1906 C  CD1 . PHE A 1 260 ? -32.144 -28.060 150.305 1.00 38.09  ? 281 PHE B CD1 1 
ATOM   1907 C  CD2 . PHE A 1 260 ? -33.517 -29.673 149.231 1.00 37.58  ? 281 PHE B CD2 1 
ATOM   1908 C  CE1 . PHE A 1 260 ? -31.664 -29.045 151.156 1.00 40.34  ? 281 PHE B CE1 1 
ATOM   1909 C  CE2 . PHE A 1 260 ? -33.037 -30.653 150.088 1.00 38.54  ? 281 PHE B CE2 1 
ATOM   1910 C  CZ  . PHE A 1 260 ? -32.117 -30.340 151.052 1.00 39.18  ? 281 PHE B CZ  1 
ATOM   1911 N  N   . LYS A 1 261 ? -33.643 -26.644 144.955 1.00 34.27  ? 282 LYS B N   1 
ATOM   1912 C  CA  . LYS A 1 261 ? -34.135 -25.874 143.824 1.00 33.95  ? 282 LYS B CA  1 
ATOM   1913 C  C   . LYS A 1 261 ? -35.524 -26.384 143.425 1.00 32.90  ? 282 LYS B C   1 
ATOM   1914 O  O   . LYS A 1 261 ? -35.642 -27.473 142.873 1.00 28.78  ? 282 LYS B O   1 
ATOM   1915 C  CB  . LYS A 1 261 ? -33.153 -26.018 142.654 1.00 35.80  ? 282 LYS B CB  1 
ATOM   1916 C  CG  . LYS A 1 261 ? -31.713 -25.604 142.948 1.00 35.71  ? 282 LYS B CG  1 
ATOM   1917 C  CD  . LYS A 1 261 ? -30.713 -25.912 141.842 1.00 39.43  ? 282 LYS B CD  1 
ATOM   1918 C  CE  . LYS A 1 261 ? -30.413 -27.379 141.688 1.00 40.14  ? 282 LYS B CE  1 
ATOM   1919 N  NZ  . LYS A 1 261 ? -29.599 -27.666 140.506 1.00 41.76  ? 282 LYS B NZ  1 
ATOM   1920 N  N   . GLU A 1 262 ? -36.560 -25.579 143.707 1.00 32.97  ? 283 GLU B N   1 
ATOM   1921 C  CA  . GLU A 1 262 ? -37.950 -25.938 143.453 1.00 32.97  ? 283 GLU B CA  1 
ATOM   1922 C  C   . GLU A 1 262 ? -38.284 -25.676 141.985 1.00 30.26  ? 283 GLU B C   1 
ATOM   1923 O  O   . GLU A 1 262 ? -38.844 -24.642 141.657 1.00 30.55  ? 283 GLU B O   1 
ATOM   1924 C  CB  . GLU A 1 262 ? -38.861 -25.110 144.365 1.00 34.72  ? 283 GLU B CB  1 
ATOM   1925 C  CG  . GLU A 1 262 ? -40.241 -25.720 144.599 1.00 36.89  ? 283 GLU B CG  1 
ATOM   1926 C  CD  . GLU A 1 262 ? -41.205 -24.782 145.306 1.00 39.61  ? 283 GLU B CD  1 
ATOM   1927 O  OE1 . GLU A 1 262 ? -40.895 -23.578 145.387 1.00 40.51  ? 283 GLU B OE1 1 
ATOM   1928 O  OE2 . GLU A 1 262 ? -42.268 -25.240 145.780 1.00 42.34  ? 283 GLU B OE2 1 
ATOM   1929 N  N   . VAL A 1 263 ? -37.985 -26.655 141.127 1.00 29.31  ? 284 VAL B N   1 
ATOM   1930 C  CA  . VAL A 1 263 ? -38.009 -26.524 139.678 1.00 29.27  ? 284 VAL B CA  1 
ATOM   1931 C  C   . VAL A 1 263 ? -39.437 -26.418 139.150 1.00 29.70  ? 284 VAL B C   1 
ATOM   1932 O  O   . VAL A 1 263 ? -39.695 -25.712 138.182 1.00 29.88  ? 284 VAL B O   1 
ATOM   1933 C  CB  . VAL A 1 263 ? -37.330 -27.774 139.093 1.00 31.26  ? 284 VAL B CB  1 
ATOM   1934 C  CG1 . VAL A 1 263 ? -37.346 -27.759 137.567 1.00 35.61  ? 284 VAL B CG1 1 
ATOM   1935 C  CG2 . VAL A 1 263 ? -35.919 -27.941 139.631 1.00 32.72  ? 284 VAL B CG2 1 
ATOM   1936 N  N   . GLU A 1 264 ? -40.333 -27.228 139.710 1.00 31.81  ? 285 GLU B N   1 
ATOM   1937 C  CA  . GLU A 1 264 ? -41.767 -27.011 139.613 1.00 33.30  ? 285 GLU B CA  1 
ATOM   1938 C  C   . GLU A 1 264 ? -42.262 -26.968 141.050 1.00 29.39  ? 285 GLU B C   1 
ATOM   1939 O  O   . GLU A 1 264 ? -41.550 -27.400 141.956 1.00 28.81  ? 285 GLU B O   1 
ATOM   1940 C  CB  . GLU A 1 264 ? -42.503 -28.122 138.858 1.00 40.38  ? 285 GLU B CB  1 
ATOM   1941 C  CG  . GLU A 1 264 ? -42.053 -28.361 137.417 1.00 46.76  ? 285 GLU B CG  1 
ATOM   1942 C  CD  . GLU A 1 264 ? -42.751 -27.537 136.338 1.00 56.68  ? 285 GLU B CD  1 
ATOM   1943 O  OE1 . GLU A 1 264 ? -42.198 -27.519 135.225 1.00 63.41  ? 285 GLU B OE1 1 
ATOM   1944 O  OE2 . GLU A 1 264 ? -43.820 -26.921 136.567 1.00 63.95  ? 285 GLU B OE2 1 
ATOM   1945 N  N   . PRO A 1 265 ? -43.471 -26.441 141.328 1.00 25.84  ? 286 PRO B N   1 
ATOM   1946 C  CA  . PRO A 1 265 ? -43.973 -26.407 142.697 1.00 26.05  ? 286 PRO B CA  1 
ATOM   1947 C  C   . PRO A 1 265 ? -43.949 -27.782 143.359 1.00 27.17  ? 286 PRO B C   1 
ATOM   1948 O  O   . PRO A 1 265 ? -44.495 -28.731 142.804 1.00 26.00  ? 286 PRO B O   1 
ATOM   1949 C  CB  . PRO A 1 265 ? -45.370 -25.818 142.552 1.00 24.57  ? 286 PRO B CB  1 
ATOM   1950 C  CG  . PRO A 1 265 ? -45.299 -25.053 141.244 1.00 23.49  ? 286 PRO B CG  1 
ATOM   1951 C  CD  . PRO A 1 265 ? -44.396 -25.853 140.357 1.00 24.23  ? 286 PRO B CD  1 
ATOM   1952 N  N   . HIS A 1 266 ? -43.221 -27.868 144.485 1.00 29.42  ? 287 HIS B N   1 
ATOM   1953 C  CA  . HIS A 1 266 ? -43.116 -29.056 145.324 1.00 30.20  ? 287 HIS B CA  1 
ATOM   1954 C  C   . HIS A 1 266 ? -42.312 -30.170 144.654 1.00 29.79  ? 287 HIS B C   1 
ATOM   1955 O  O   . HIS A 1 266 ? -42.262 -31.278 145.187 1.00 30.90  ? 287 HIS B O   1 
ATOM   1956 C  CB  . HIS A 1 266 ? -44.498 -29.561 145.759 1.00 32.26  ? 287 HIS B CB  1 
ATOM   1957 C  CG  . HIS A 1 266 ? -45.384 -28.538 146.381 1.00 36.33  ? 287 HIS B CG  1 
ATOM   1958 N  ND1 . HIS A 1 266 ? -45.261 -28.173 147.708 1.00 40.63  ? 287 HIS B ND1 1 
ATOM   1959 C  CD2 . HIS A 1 266 ? -46.403 -27.811 145.885 1.00 37.80  ? 287 HIS B CD2 1 
ATOM   1960 C  CE1 . HIS A 1 266 ? -46.188 -27.262 148.002 1.00 40.49  ? 287 HIS B CE1 1 
ATOM   1961 N  NE2 . HIS A 1 266 ? -46.892 -27.028 146.908 1.00 39.99  ? 287 HIS B NE2 1 
ATOM   1962 N  N   . ARG A 1 267 ? -41.692 -29.887 143.502 1.00 31.46  ? 288 ARG B N   1 
ATOM   1963 C  CA  . ARG A 1 267 ? -40.733 -30.799 142.887 1.00 36.21  ? 288 ARG B CA  1 
ATOM   1964 C  C   . ARG A 1 267 ? -39.349 -30.162 142.979 1.00 34.95  ? 288 ARG B C   1 
ATOM   1965 O  O   . ARG A 1 267 ? -39.155 -29.080 142.444 1.00 32.76  ? 288 ARG B O   1 
ATOM   1966 C  CB  . ARG A 1 267 ? -41.114 -31.108 141.430 1.00 43.99  ? 288 ARG B CB  1 
ATOM   1967 C  CG  . ARG A 1 267 ? -42.624 -31.325 141.275 1.00 54.50  ? 288 ARG B CG  1 
ATOM   1968 C  CD  . ARG A 1 267 ? -43.134 -31.981 139.974 1.00 59.43  ? 288 ARG B CD  1 
ATOM   1969 N  NE  . ARG A 1 267 ? -42.371 -33.221 139.811 1.00 65.59  ? 288 ARG B NE  1 
ATOM   1970 C  CZ  . ARG A 1 267 ? -41.306 -33.321 139.030 1.00 72.24  ? 288 ARG B CZ  1 
ATOM   1971 N  NH1 . ARG A 1 267 ? -41.196 -32.496 137.997 1.00 77.57  ? 288 ARG B NH1 1 
ATOM   1972 N  NH2 . ARG A 1 267 ? -40.395 -34.261 139.266 1.00 67.75  ? 288 ARG B NH2 1 
ATOM   1973 N  N   . TRP A 1 268 ? -38.400 -30.841 143.641 1.00 34.84  ? 289 TRP B N   1 
ATOM   1974 C  CA  . TRP A 1 268 ? -37.088 -30.289 143.967 1.00 35.84  ? 289 TRP B CA  1 
ATOM   1975 C  C   . TRP A 1 268 ? -35.948 -31.002 143.239 1.00 34.82  ? 289 TRP B C   1 
ATOM   1976 O  O   . TRP A 1 268 ? -35.859 -32.229 143.282 1.00 34.72  ? 289 TRP B O   1 
ATOM   1977 C  CB  . TRP A 1 268 ? -36.838 -30.431 145.471 1.00 38.84  ? 289 TRP B CB  1 
ATOM   1978 C  CG  . TRP A 1 268 ? -37.865 -29.747 146.327 1.00 46.38  ? 289 TRP B CG  1 
ATOM   1979 C  CD1 . TRP A 1 268 ? -39.004 -30.287 146.847 1.00 49.19  ? 289 TRP B CD1 1 
ATOM   1980 C  CD2 . TRP A 1 268 ? -37.830 -28.371 146.763 1.00 51.36  ? 289 TRP B CD2 1 
ATOM   1981 N  NE1 . TRP A 1 268 ? -39.671 -29.352 147.594 1.00 53.76  ? 289 TRP B NE1 1 
ATOM   1982 C  CE2 . TRP A 1 268 ? -38.979 -28.165 147.554 1.00 53.06  ? 289 TRP B CE2 1 
ATOM   1983 C  CE3 . TRP A 1 268 ? -36.937 -27.314 146.574 1.00 52.06  ? 289 TRP B CE3 1 
ATOM   1984 C  CZ2 . TRP A 1 268 ? -39.266 -26.935 148.141 1.00 52.87  ? 289 TRP B CZ2 1 
ATOM   1985 C  CZ3 . TRP A 1 268 ? -37.216 -26.105 147.168 1.00 56.17  ? 289 TRP B CZ3 1 
ATOM   1986 C  CH2 . TRP A 1 268 ? -38.366 -25.918 147.938 1.00 52.55  ? 289 TRP B CH2 1 
ATOM   1987 N  N   . SER A 1 269 ? -35.037 -30.230 142.625 1.00 35.20  ? 290 SER B N   1 
ATOM   1988 C  CA  . SER A 1 269 ? -33.704 -30.730 142.300 1.00 33.42  ? 290 SER B CA  1 
ATOM   1989 C  C   . SER A 1 269 ? -32.736 -30.347 143.417 1.00 29.97  ? 290 SER B C   1 
ATOM   1990 O  O   . SER A 1 269 ? -32.740 -29.210 143.874 1.00 29.39  ? 290 SER B O   1 
ATOM   1991 C  CB  . SER A 1 269 ? -33.182 -30.236 140.971 1.00 32.74  ? 290 SER B CB  1 
ATOM   1992 O  OG  . SER A 1 269 ? -31.888 -30.788 140.758 1.00 35.23  ? 290 SER B OG  1 
ATOM   1993 N  N   . VAL A 1 270 ? -31.897 -31.295 143.831 1.00 28.86  ? 291 VAL B N   1 
ATOM   1994 C  CA  . VAL A 1 270 ? -31.022 -31.101 144.977 1.00 29.82  ? 291 VAL B CA  1 
ATOM   1995 C  C   . VAL A 1 270 ? -29.582 -31.260 144.514 1.00 32.78  ? 291 VAL B C   1 
ATOM   1996 O  O   . VAL A 1 270 ? -29.235 -32.321 144.002 1.00 36.89  ? 291 VAL B O   1 
ATOM   1997 C  CB  . VAL A 1 270 ? -31.351 -32.119 146.084 1.00 27.63  ? 291 VAL B CB  1 
ATOM   1998 C  CG1 . VAL A 1 270 ? -30.344 -32.055 147.216 1.00 28.83  ? 291 VAL B CG1 1 
ATOM   1999 C  CG2 . VAL A 1 270 ? -32.751 -31.923 146.629 1.00 27.31  ? 291 VAL B CG2 1 
ATOM   2000 N  N   . SER A 1 271 ? -28.768 -30.210 144.671 1.00 33.59  ? 292 SER B N   1 
ATOM   2001 C  CA  . SER A 1 271 ? -27.356 -30.280 144.323 1.00 37.43  ? 292 SER B CA  1 
ATOM   2002 C  C   . SER A 1 271 ? -26.534 -30.209 145.602 1.00 39.01  ? 292 SER B C   1 
ATOM   2003 O  O   . SER A 1 271 ? -26.785 -29.362 146.463 1.00 38.63  ? 292 SER B O   1 
ATOM   2004 C  CB  . SER A 1 271 ? -26.955 -29.196 143.359 1.00 40.94  ? 292 SER B CB  1 
ATOM   2005 O  OG  . SER A 1 271 ? -27.660 -29.310 142.128 1.00 46.81  ? 292 SER B OG  1 
ATOM   2006 N  N   . MET A 1 272 ? -25.580 -31.136 145.724 1.00 39.38  ? 293 MET B N   1 
ATOM   2007 C  CA  . MET A 1 272 ? -24.819 -31.312 146.950 1.00 38.51  ? 293 MET B CA  1 
ATOM   2008 C  C   . MET A 1 272 ? -23.328 -31.330 146.650 1.00 40.76  ? 293 MET B C   1 
ATOM   2009 O  O   . MET A 1 272 ? -22.914 -31.752 145.568 1.00 40.12  ? 293 MET B O   1 
ATOM   2010 C  CB  . MET A 1 272 ? -25.148 -32.649 147.622 1.00 36.85  ? 293 MET B CB  1 
ATOM   2011 C  CG  . MET A 1 272 ? -26.585 -32.781 148.060 1.00 36.90  ? 293 MET B CG  1 
ATOM   2012 S  SD  . MET A 1 272 ? -26.855 -34.378 148.846 1.00 40.19  ? 293 MET B SD  1 
ATOM   2013 C  CE  . MET A 1 272 ? -26.462 -35.561 147.545 1.00 41.37  ? 293 MET B CE  1 
ATOM   2014 N  N   . ARG A 1 273 ? -22.540 -30.892 147.640 1.00 44.13  ? 294 ARG B N   1 
ATOM   2015 C  CA  . ARG A 1 273 ? -21.087 -30.931 147.571 1.00 42.86  ? 294 ARG B CA  1 
ATOM   2016 C  C   . ARG A 1 273 ? -20.524 -31.333 148.932 1.00 41.16  ? 294 ARG B C   1 
ATOM   2017 O  O   . ARG A 1 273 ? -21.131 -31.080 149.979 1.00 37.06  ? 294 ARG B O   1 
ATOM   2018 C  CB  . ARG A 1 273 ? -20.567 -29.545 147.180 1.00 43.82  ? 294 ARG B CB  1 
ATOM   2019 C  CG  . ARG A 1 273 ? -20.975 -29.065 145.794 1.00 41.95  ? 294 ARG B CG  1 
ATOM   2020 C  CD  . ARG A 1 273 ? -20.337 -29.922 144.705 1.00 45.24  ? 294 ARG B CD  1 
ATOM   2021 N  NE  . ARG A 1 273 ? -20.569 -29.372 143.367 1.00 44.09  ? 294 ARG B NE  1 
ATOM   2022 C  CZ  . ARG A 1 273 ? -21.741 -29.277 142.760 1.00 43.49  ? 294 ARG B CZ  1 
ATOM   2023 N  NH1 . ARG A 1 273 ? -22.825 -29.835 143.269 1.00 45.56  ? 294 ARG B NH1 1 
ATOM   2024 N  NH2 . ARG A 1 273 ? -21.818 -28.630 141.612 1.00 41.99  ? 294 ARG B NH2 1 
ATOM   2025 N  N   . ALA A 1 274 ? -19.349 -31.963 148.909 1.00 39.90  ? 295 ALA B N   1 
ATOM   2026 C  CA  . ALA A 1 274 ? -18.737 -32.417 150.148 1.00 41.72  ? 295 ALA B CA  1 
ATOM   2027 C  C   . ALA A 1 274 ? -17.226 -32.496 149.995 1.00 40.95  ? 295 ALA B C   1 
ATOM   2028 O  O   . ALA A 1 274 ? -16.695 -32.406 148.885 1.00 40.80  ? 295 ALA B O   1 
ATOM   2029 C  CB  . ALA A 1 274 ? -19.299 -33.767 150.550 1.00 46.25  ? 295 ALA B CB  1 
ATOM   2030 N  N   . LYS A 1 275 ? -16.559 -32.699 151.138 1.00 43.97  ? 296 LYS B N   1 
ATOM   2031 C  CA  . LYS A 1 275 ? -15.107 -32.652 151.234 1.00 47.45  ? 296 LYS B CA  1 
ATOM   2032 C  C   . LYS A 1 275 ? -14.537 -34.066 151.201 1.00 46.71  ? 296 LYS B C   1 
ATOM   2033 O  O   . LYS A 1 275 ? -13.549 -34.320 150.517 1.00 43.03  ? 296 LYS B O   1 
ATOM   2034 C  CB  . LYS A 1 275 ? -14.721 -31.875 152.503 1.00 49.34  ? 296 LYS B CB  1 
ATOM   2035 C  CG  . LYS A 1 275 ? -15.098 -30.381 152.435 1.00 50.81  ? 296 LYS B CG  1 
ATOM   2036 C  CD  . LYS A 1 275 ? -15.331 -29.594 153.725 1.00 51.39  ? 296 LYS B CD  1 
ATOM   2037 C  CE  . LYS A 1 275 ? -15.519 -28.144 153.391 1.00 58.99  ? 296 LYS B CE  1 
ATOM   2038 N  NZ  . LYS A 1 275 ? -15.592 -27.273 154.569 1.00 65.84  ? 296 LYS B NZ  1 
ATOM   2039 N  N   . THR A 1 276 ? -15.168 -34.963 151.967 1.00 50.43  ? 297 THR B N   1 
ATOM   2040 C  CA  . THR A 1 276 ? -14.671 -36.310 152.201 1.00 52.91  ? 297 THR B CA  1 
ATOM   2041 C  C   . THR A 1 276 ? -15.794 -37.260 152.618 1.00 53.12  ? 297 THR B C   1 
ATOM   2042 O  O   . THR A 1 276 ? -15.585 -38.123 153.468 1.00 60.50  ? 297 THR B O   1 
ATOM   2043 C  CB  . THR A 1 276 ? -13.658 -36.237 153.339 1.00 51.56  ? 297 THR B CB  1 
ATOM   2044 O  OG1 . THR A 1 276 ? -14.469 -35.607 154.332 1.00 49.45  ? 297 THR B OG1 1 
ATOM   2045 C  CG2 . THR A 1 276 ? -12.417 -35.446 152.969 1.00 49.84  ? 297 THR B CG2 1 
ATOM   2046 N  N   . VAL A 1 277 ? -17.008 -37.082 152.089 1.00 54.81  ? 298 VAL B N   1 
ATOM   2047 C  CA  . VAL A 1 277 ? -18.076 -38.069 152.212 1.00 53.69  ? 298 VAL B CA  1 
ATOM   2048 C  C   . VAL A 1 277 ? -18.499 -38.492 150.801 1.00 52.53  ? 298 VAL B C   1 
ATOM   2049 O  O   . VAL A 1 277 ? -18.299 -37.746 149.842 1.00 53.18  ? 298 VAL B O   1 
ATOM   2050 C  CB  . VAL A 1 277 ? -19.236 -37.495 153.060 1.00 51.84  ? 298 VAL B CB  1 
ATOM   2051 C  CG1 . VAL A 1 277 ? -20.603 -38.094 152.754 1.00 53.30  ? 298 VAL B CG1 1 
ATOM   2052 C  CG2 . VAL A 1 277 ? -18.950 -37.617 154.555 1.00 49.94  ? 298 VAL B CG2 1 
ATOM   2053 N  N   . ASN A 1 278 ? -19.088 -39.691 150.683 1.00 49.22  ? 299 ASN B N   1 
ATOM   2054 C  CA  . ASN A 1 278 ? -19.561 -40.182 149.395 1.00 46.96  ? 299 ASN B CA  1 
ATOM   2055 C  C   . ASN A 1 278 ? -21.009 -39.737 149.177 1.00 42.73  ? 299 ASN B C   1 
ATOM   2056 O  O   . ASN A 1 278 ? -21.923 -40.172 149.877 1.00 37.32  ? 299 ASN B O   1 
ATOM   2057 C  CB  . ASN A 1 278 ? -19.412 -41.695 149.266 1.00 44.05  ? 299 ASN B CB  1 
ATOM   2058 C  CG  . ASN A 1 278 ? -19.739 -42.189 147.876 1.00 44.64  ? 299 ASN B CG  1 
ATOM   2059 O  OD1 . ASN A 1 278 ? -19.876 -41.396 146.941 1.00 42.43  ? 299 ASN B OD1 1 
ATOM   2060 N  ND2 . ASN A 1 278 ? -19.857 -43.497 147.703 1.00 47.44  ? 299 ASN B ND2 1 
ATOM   2061 N  N   . LEU A 1 279 ? -21.196 -38.886 148.164 1.00 43.35  ? 300 LEU B N   1 
ATOM   2062 C  CA  . LEU A 1 279 ? -22.496 -38.312 147.848 1.00 46.25  ? 300 LEU B CA  1 
ATOM   2063 C  C   . LEU A 1 279 ? -23.184 -39.111 146.741 1.00 46.08  ? 300 LEU B C   1 
ATOM   2064 O  O   . LEU A 1 279 ? -24.402 -39.002 146.598 1.00 43.22  ? 300 LEU B O   1 
ATOM   2065 C  CB  . LEU A 1 279 ? -22.352 -36.847 147.432 1.00 47.13  ? 300 LEU B CB  1 
ATOM   2066 C  CG  . LEU A 1 279 ? -21.956 -35.854 148.532 1.00 49.82  ? 300 LEU B CG  1 
ATOM   2067 C  CD1 . LEU A 1 279 ? -22.028 -34.441 147.982 1.00 48.16  ? 300 LEU B CD1 1 
ATOM   2068 C  CD2 . LEU A 1 279 ? -22.806 -35.987 149.792 1.00 51.55  ? 300 LEU B CD2 1 
ATOM   2069 N  N   . ALA A 1 280 ? -22.418 -39.884 145.950 1.00 41.02  ? 301 ALA B N   1 
ATOM   2070 C  CA  . ALA A 1 280 ? -23.018 -40.755 144.949 1.00 38.76  ? 301 ALA B CA  1 
ATOM   2071 C  C   . ALA A 1 280 ? -23.899 -41.802 145.632 1.00 35.35  ? 301 ALA B C   1 
ATOM   2072 O  O   . ALA A 1 280 ? -24.943 -42.180 145.116 1.00 30.13  ? 301 ALA B O   1 
ATOM   2073 C  CB  . ALA A 1 280 ? -21.945 -41.397 144.089 1.00 38.58  ? 301 ALA B CB  1 
ATOM   2074 N  N   . ALA A 1 281 ? -23.469 -42.255 146.812 1.00 36.02  ? 302 ALA B N   1 
ATOM   2075 C  CA  . ALA A 1 281 ? -24.253 -43.156 147.639 1.00 35.93  ? 302 ALA B CA  1 
ATOM   2076 C  C   . ALA A 1 281 ? -25.565 -42.483 148.013 1.00 36.72  ? 302 ALA B C   1 
ATOM   2077 O  O   . ALA A 1 281 ? -26.638 -43.051 147.829 1.00 44.39  ? 302 ALA B O   1 
ATOM   2078 C  CB  . ALA A 1 281 ? -23.474 -43.556 148.878 1.00 37.14  ? 302 ALA B CB  1 
ATOM   2079 N  N   . VAL A 1 282 ? -25.468 -41.251 148.519 1.00 36.63  ? 303 VAL B N   1 
ATOM   2080 C  CA  . VAL A 1 282 ? -26.633 -40.529 149.001 1.00 36.52  ? 303 VAL B CA  1 
ATOM   2081 C  C   . VAL A 1 282 ? -27.576 -40.221 147.834 1.00 39.91  ? 303 VAL B C   1 
ATOM   2082 O  O   . VAL A 1 282 ? -28.784 -40.339 147.969 1.00 45.32  ? 303 VAL B O   1 
ATOM   2083 C  CB  . VAL A 1 282 ? -26.182 -39.268 149.758 1.00 35.28  ? 303 VAL B CB  1 
ATOM   2084 C  CG1 . VAL A 1 282 ? -27.360 -38.545 150.377 1.00 35.47  ? 303 VAL B CG1 1 
ATOM   2085 C  CG2 . VAL A 1 282 ? -25.152 -39.577 150.843 1.00 34.45  ? 303 VAL B CG2 1 
ATOM   2086 N  N   . ALA A 1 283 ? -27.013 -39.873 146.675 1.00 43.69  ? 304 ALA B N   1 
ATOM   2087 C  CA  . ALA A 1 283 ? -27.776 -39.538 145.480 1.00 45.84  ? 304 ALA B CA  1 
ATOM   2088 C  C   . ALA A 1 283 ? -28.619 -40.709 144.994 1.00 42.62  ? 304 ALA B C   1 
ATOM   2089 O  O   . ALA A 1 283 ? -29.801 -40.528 144.720 1.00 42.16  ? 304 ALA B O   1 
ATOM   2090 C  CB  . ALA A 1 283 ? -26.841 -39.085 144.370 1.00 49.63  ? 304 ALA B CB  1 
ATOM   2091 N  N   . SER A 1 284 ? -28.001 -41.887 144.848 1.00 44.38  ? 305 SER B N   1 
ATOM   2092 C  CA  . SER A 1 284 ? -28.715 -43.069 144.383 1.00 51.96  ? 305 SER B CA  1 
ATOM   2093 C  C   . SER A 1 284 ? -29.842 -43.418 145.350 1.00 48.78  ? 305 SER B C   1 
ATOM   2094 O  O   . SER A 1 284 ? -30.897 -43.891 144.923 1.00 45.01  ? 305 SER B O   1 
ATOM   2095 C  CB  . SER A 1 284 ? -27.797 -44.256 144.197 1.00 55.90  ? 305 SER B CB  1 
ATOM   2096 O  OG  . SER A 1 284 ? -26.732 -43.964 143.305 1.00 60.07  ? 305 SER B OG  1 
ATOM   2097 N  N   . GLY A 1 285 ? -29.613 -43.128 146.640 1.00 46.49  ? 306 GLY B N   1 
ATOM   2098 C  CA  . GLY A 1 285 ? -30.613 -43.285 147.681 1.00 43.48  ? 306 GLY B CA  1 
ATOM   2099 C  C   . GLY A 1 285 ? -31.919 -42.570 147.352 1.00 42.59  ? 306 GLY B C   1 
ATOM   2100 O  O   . GLY A 1 285 ? -32.919 -42.831 148.014 1.00 43.58  ? 306 GLY B O   1 
ATOM   2101 N  N   . PHE A 1 286 ? -31.896 -41.661 146.358 1.00 41.36  ? 307 PHE B N   1 
ATOM   2102 C  CA  . PHE A 1 286 ? -33.086 -40.957 145.892 1.00 38.50  ? 307 PHE B CA  1 
ATOM   2103 C  C   . PHE A 1 286 ? -33.291 -41.173 144.393 1.00 35.12  ? 307 PHE B C   1 
ATOM   2104 O  O   . PHE A 1 286 ? -34.141 -40.523 143.801 1.00 33.10  ? 307 PHE B O   1 
ATOM   2105 C  CB  . PHE A 1 286 ? -32.985 -39.456 146.193 1.00 36.40  ? 307 PHE B CB  1 
ATOM   2106 C  CG  . PHE A 1 286 ? -33.033 -39.055 147.663 1.00 34.46  ? 307 PHE B CG  1 
ATOM   2107 C  CD1 . PHE A 1 286 ? -31.881 -39.047 148.437 1.00 33.74  ? 307 PHE B CD1 1 
ATOM   2108 C  CD2 . PHE A 1 286 ? -34.225 -38.628 148.254 1.00 33.44  ? 307 PHE B CD2 1 
ATOM   2109 C  CE1 . PHE A 1 286 ? -31.933 -38.687 149.783 1.00 36.29  ? 307 PHE B CE1 1 
ATOM   2110 C  CE2 . PHE A 1 286 ? -34.268 -38.245 149.592 1.00 33.69  ? 307 PHE B CE2 1 
ATOM   2111 C  CZ  . PHE A 1 286 ? -33.121 -38.278 150.360 1.00 35.60  ? 307 PHE B CZ  1 
ATOM   2112 N  N   . GLY A 1 287 ? -32.520 -42.093 143.797 1.00 34.08  ? 308 GLY B N   1 
ATOM   2113 C  CA  . GLY A 1 287 ? -32.612 -42.382 142.372 1.00 37.20  ? 308 GLY B CA  1 
ATOM   2114 C  C   . GLY A 1 287 ? -31.808 -41.404 141.515 1.00 36.35  ? 308 GLY B C   1 
ATOM   2115 O  O   . GLY A 1 287 ? -31.977 -41.349 140.301 1.00 33.82  ? 308 GLY B O   1 
ATOM   2116 N  N   . GLY A 1 288 ? -30.910 -40.655 142.162 1.00 37.96  ? 309 GLY B N   1 
ATOM   2117 C  CA  . GLY A 1 288 ? -30.015 -39.766 141.448 1.00 38.52  ? 309 GLY B CA  1 
ATOM   2118 C  C   . GLY A 1 288 ? -28.628 -40.374 141.283 1.00 40.69  ? 309 GLY B C   1 
ATOM   2119 O  O   . GLY A 1 288 ? -28.443 -41.577 141.434 1.00 43.81  ? 309 GLY B O   1 
ATOM   2120 N  N   . GLY A 1 289 ? -27.655 -39.511 140.966 1.00 42.97  ? 310 GLY B N   1 
ATOM   2121 C  CA  . GLY A 1 289 ? -26.299 -39.949 140.682 1.00 42.25  ? 310 GLY B CA  1 
ATOM   2122 C  C   . GLY A 1 289 ? -25.295 -38.806 140.773 1.00 41.37  ? 310 GLY B C   1 
ATOM   2123 O  O   . GLY A 1 289 ? -25.662 -37.677 141.085 1.00 39.83  ? 310 GLY B O   1 
ATOM   2124 N  N   . GLY A 1 290 ? -24.026 -39.135 140.505 1.00 44.70  ? 311 GLY B N   1 
ATOM   2125 C  CA  . GLY A 1 290 ? -22.952 -38.157 140.477 1.00 47.19  ? 311 GLY B CA  1 
ATOM   2126 C  C   . GLY A 1 290 ? -21.608 -38.784 140.839 1.00 48.56  ? 311 GLY B C   1 
ATOM   2127 O  O   . GLY A 1 290 ? -21.457 -39.999 140.797 1.00 46.31  ? 311 GLY B O   1 
ATOM   2128 N  N   . HIS A 1 291 ? -20.643 -37.917 141.178 1.00 54.36  ? 312 HIS B N   1 
ATOM   2129 C  CA  . HIS A 1 291 ? -19.347 -38.322 141.690 1.00 55.41  ? 312 HIS B CA  1 
ATOM   2130 C  C   . HIS A 1 291 ? -19.375 -38.340 143.216 1.00 49.00  ? 312 HIS B C   1 
ATOM   2131 O  O   . HIS A 1 291 ? -20.372 -37.992 143.838 1.00 43.14  ? 312 HIS B O   1 
ATOM   2132 C  CB  . HIS A 1 291 ? -18.282 -37.362 141.158 1.00 66.26  ? 312 HIS B CB  1 
ATOM   2133 C  CG  . HIS A 1 291 ? -18.101 -37.459 139.688 1.00 79.14  ? 312 HIS B CG  1 
ATOM   2134 N  ND1 . HIS A 1 291 ? -18.878 -36.794 138.767 1.00 85.73  ? 312 HIS B ND1 1 
ATOM   2135 C  CD2 . HIS A 1 291 ? -17.181 -38.144 138.986 1.00 86.49  ? 312 HIS B CD2 1 
ATOM   2136 C  CE1 . HIS A 1 291 ? -18.434 -37.079 137.549 1.00 93.38  ? 312 HIS B CE1 1 
ATOM   2137 N  NE2 . HIS A 1 291 ? -17.408 -37.903 137.658 1.00 91.67  ? 312 HIS B NE2 1 
ATOM   2138 N  N   . ARG A 1 292 ? -18.253 -38.756 143.806 1.00 50.70  ? 313 ARG B N   1 
ATOM   2139 C  CA  . ARG A 1 292 ? -18.117 -38.895 145.247 1.00 52.89  ? 313 ARG B CA  1 
ATOM   2140 C  C   . ARG A 1 292 ? -18.416 -37.580 145.974 1.00 47.79  ? 313 ARG B C   1 
ATOM   2141 O  O   . ARG A 1 292 ? -19.082 -37.620 147.004 1.00 43.88  ? 313 ARG B O   1 
ATOM   2142 C  CB  . ARG A 1 292 ? -16.702 -39.416 145.529 1.00 60.74  ? 313 ARG B CB  1 
ATOM   2143 C  CG  . ARG A 1 292 ? -16.387 -39.764 146.976 1.00 64.18  ? 313 ARG B CG  1 
ATOM   2144 C  CD  . ARG A 1 292 ? -14.877 -39.869 147.207 1.00 66.15  ? 313 ARG B CD  1 
ATOM   2145 N  NE  . ARG A 1 292 ? -14.542 -39.491 148.583 1.00 68.84  ? 313 ARG B NE  1 
ATOM   2146 C  CZ  . ARG A 1 292 ? -15.009 -40.091 149.668 1.00 74.78  ? 313 ARG B CZ  1 
ATOM   2147 N  NH1 . ARG A 1 292 ? -15.661 -41.238 149.577 1.00 79.40  ? 313 ARG B NH1 1 
ATOM   2148 N  NH2 . ARG A 1 292 ? -14.789 -39.552 150.852 1.00 74.04  ? 313 ARG B NH2 1 
ATOM   2149 N  N   . LEU A 1 293 ? -17.916 -36.443 145.443 1.00 43.30  ? 314 LEU B N   1 
ATOM   2150 C  CA  . LEU A 1 293 ? -17.918 -35.160 146.142 1.00 37.02  ? 314 LEU B CA  1 
ATOM   2151 C  C   . LEU A 1 293 ? -18.870 -34.153 145.495 1.00 32.84  ? 314 LEU B C   1 
ATOM   2152 O  O   . LEU A 1 293 ? -18.929 -32.992 145.909 1.00 28.93  ? 314 LEU B O   1 
ATOM   2153 C  CB  . LEU A 1 293 ? -16.492 -34.604 146.174 1.00 37.53  ? 314 LEU B CB  1 
ATOM   2154 C  CG  . LEU A 1 293 ? -15.463 -35.371 147.012 1.00 36.45  ? 314 LEU B CG  1 
ATOM   2155 C  CD1 . LEU A 1 293 ? -14.232 -34.491 147.156 1.00 36.55  ? 314 LEU B CD1 1 
ATOM   2156 C  CD2 . LEU A 1 293 ? -15.971 -35.801 148.395 1.00 35.83  ? 314 LEU B CD2 1 
ATOM   2157 N  N   . ALA A 1 294 ? -19.602 -34.601 144.471 1.00 32.45  ? 315 ALA B N   1 
ATOM   2158 C  CA  . ALA A 1 294 ? -20.575 -33.758 143.803 1.00 35.64  ? 315 ALA B CA  1 
ATOM   2159 C  C   . ALA A 1 294 ? -21.636 -34.628 143.137 1.00 37.84  ? 315 ALA B C   1 
ATOM   2160 O  O   . ALA A 1 294 ? -21.360 -35.285 142.138 1.00 40.02  ? 315 ALA B O   1 
ATOM   2161 C  CB  . ALA A 1 294 ? -19.881 -32.871 142.805 1.00 35.45  ? 315 ALA B CB  1 
ATOM   2162 N  N   . ALA A 1 295 ? -22.846 -34.620 143.707 1.00 40.05  ? 316 ALA B N   1 
ATOM   2163 C  CA  . ALA A 1 295 ? -23.945 -35.411 143.183 1.00 39.10  ? 316 ALA B CA  1 
ATOM   2164 C  C   . ALA A 1 295 ? -25.264 -34.709 143.470 1.00 37.80  ? 316 ALA B C   1 
ATOM   2165 O  O   . ALA A 1 295 ? -25.336 -33.800 144.307 1.00 40.93  ? 316 ALA B O   1 
ATOM   2166 C  CB  . ALA A 1 295 ? -23.923 -36.788 143.792 1.00 39.80  ? 316 ALA B CB  1 
ATOM   2167 N  N   . GLY A 1 296 ? -26.304 -35.160 142.764 1.00 34.57  ? 317 GLY B N   1 
ATOM   2168 C  CA  . GLY A 1 296 ? -27.626 -34.587 142.925 1.00 35.36  ? 317 GLY B CA  1 
ATOM   2169 C  C   . GLY A 1 296 ? -28.729 -35.618 142.688 1.00 35.64  ? 317 GLY B C   1 
ATOM   2170 O  O   . GLY A 1 296 ? -28.453 -36.762 142.323 1.00 32.53  ? 317 GLY B O   1 
ATOM   2171 N  N   . TYR A 1 297 ? -29.973 -35.176 142.911 1.00 34.09  ? 318 TYR B N   1 
ATOM   2172 C  CA  . TYR A 1 297 ? -31.124 -36.041 142.790 1.00 33.48  ? 318 TYR B CA  1 
ATOM   2173 C  C   . TYR A 1 297 ? -32.354 -35.189 142.539 1.00 33.54  ? 318 TYR B C   1 
ATOM   2174 O  O   . TYR A 1 297 ? -32.234 -34.011 142.246 1.00 38.85  ? 318 TYR B O   1 
ATOM   2175 C  CB  . TYR A 1 297 ? -31.218 -36.934 144.033 1.00 36.34  ? 318 TYR B CB  1 
ATOM   2176 C  CG  . TYR A 1 297 ? -31.475 -36.307 145.398 1.00 37.23  ? 318 TYR B CG  1 
ATOM   2177 C  CD1 . TYR A 1 297 ? -30.429 -35.909 146.219 1.00 38.07  ? 318 TYR B CD1 1 
ATOM   2178 C  CD2 . TYR A 1 297 ? -32.756 -36.234 145.931 1.00 38.89  ? 318 TYR B CD2 1 
ATOM   2179 C  CE1 . TYR A 1 297 ? -30.653 -35.397 147.492 1.00 38.34  ? 318 TYR B CE1 1 
ATOM   2180 C  CE2 . TYR A 1 297 ? -32.992 -35.737 147.206 1.00 39.84  ? 318 TYR B CE2 1 
ATOM   2181 C  CZ  . TYR A 1 297 ? -31.940 -35.316 147.994 1.00 37.96  ? 318 TYR B CZ  1 
ATOM   2182 O  OH  . TYR A 1 297 ? -32.228 -34.815 149.236 1.00 37.22  ? 318 TYR B OH  1 
ATOM   2183 N  N   . THR A 1 298 ? -33.521 -35.837 142.581 1.00 34.91  ? 319 THR B N   1 
ATOM   2184 C  CA  . THR A 1 298 ? -34.828 -35.206 142.518 1.00 33.88  ? 319 THR B CA  1 
ATOM   2185 C  C   . THR A 1 298 ? -35.727 -35.812 143.594 1.00 32.70  ? 319 THR B C   1 
ATOM   2186 O  O   . THR A 1 298 ? -35.632 -36.997 143.908 1.00 32.07  ? 319 THR B O   1 
ATOM   2187 C  CB  . THR A 1 298 ? -35.390 -35.460 141.125 1.00 34.22  ? 319 THR B CB  1 
ATOM   2188 O  OG1 . THR A 1 298 ? -34.631 -34.506 140.404 1.00 31.96  ? 319 THR B OG1 1 
ATOM   2189 C  CG2 . THR A 1 298 ? -36.895 -35.273 141.032 1.00 36.89  ? 319 THR B CG2 1 
ATOM   2190 N  N   . THR A 1 299 ? -36.605 -34.986 144.155 1.00 30.74  ? 320 THR B N   1 
ATOM   2191 C  CA  . THR A 1 299 ? -37.506 -35.443 145.192 1.00 29.83  ? 320 THR B CA  1 
ATOM   2192 C  C   . THR A 1 299 ? -38.717 -34.529 145.175 1.00 30.33  ? 320 THR B C   1 
ATOM   2193 O  O   . THR A 1 299 ? -38.759 -33.573 144.413 1.00 35.02  ? 320 THR B O   1 
ATOM   2194 C  CB  . THR A 1 299 ? -36.784 -35.464 146.535 1.00 29.68  ? 320 THR B CB  1 
ATOM   2195 O  OG1 . THR A 1 299 ? -37.628 -36.151 147.448 1.00 34.15  ? 320 THR B OG1 1 
ATOM   2196 C  CG2 . THR A 1 299 ? -36.484 -34.081 147.066 1.00 29.19  ? 320 THR B CG2 1 
ATOM   2197 N  N   . THR A 1 300 ? -39.733 -34.874 145.954 1.00 29.65  ? 321 THR B N   1 
ATOM   2198 C  CA  . THR A 1 300 ? -40.978 -34.131 145.914 1.00 31.12  ? 321 THR B CA  1 
ATOM   2199 C  C   . THR A 1 300 ? -41.507 -34.032 147.333 1.00 29.41  ? 321 THR B C   1 
ATOM   2200 O  O   . THR A 1 300 ? -41.200 -34.879 148.176 1.00 25.80  ? 321 THR B O   1 
ATOM   2201 C  CB  . THR A 1 300 ? -41.996 -34.828 145.013 1.00 35.79  ? 321 THR B CB  1 
ATOM   2202 O  OG1 . THR A 1 300 ? -42.066 -36.163 145.520 1.00 37.89  ? 321 THR B OG1 1 
ATOM   2203 C  CG2 . THR A 1 300 ? -41.613 -34.804 143.543 1.00 36.17  ? 321 THR B CG2 1 
ATOM   2204 N  N   . GLY A 1 301 ? -42.335 -33.009 147.551 1.00 28.55  ? 322 GLY B N   1 
ATOM   2205 C  CA  . GLY A 1 301 ? -42.896 -32.744 148.862 1.00 31.22  ? 322 GLY B CA  1 
ATOM   2206 C  C   . GLY A 1 301 ? -42.671 -31.291 149.260 1.00 35.31  ? 322 GLY B C   1 
ATOM   2207 O  O   . GLY A 1 301 ? -42.337 -30.451 148.418 1.00 33.87  ? 322 GLY B O   1 
ATOM   2208 N  N   . SER A 1 302 ? -42.895 -31.025 150.552 1.00 37.17  ? 323 SER B N   1 
ATOM   2209 C  CA  . SER A 1 302 ? -42.581 -29.736 151.133 1.00 38.80  ? 323 SER B CA  1 
ATOM   2210 C  C   . SER A 1 302 ? -41.069 -29.665 151.310 1.00 37.78  ? 323 SER B C   1 
ATOM   2211 O  O   . SER A 1 302 ? -40.396 -30.693 151.343 1.00 34.84  ? 323 SER B O   1 
ATOM   2212 C  CB  . SER A 1 302 ? -43.295 -29.535 152.451 1.00 38.60  ? 323 SER B CB  1 
ATOM   2213 O  OG  . SER A 1 302 ? -42.795 -30.417 153.451 1.00 33.50  ? 323 SER B OG  1 
ATOM   2214 N  N   . ILE A 1 303 ? -40.550 -28.446 151.443 1.00 37.58  ? 324 ILE B N   1 
ATOM   2215 C  CA  . ILE A 1 303 ? -39.130 -28.285 151.697 1.00 38.92  ? 324 ILE B CA  1 
ATOM   2216 C  C   . ILE A 1 303 ? -38.752 -29.029 152.981 1.00 36.31  ? 324 ILE B C   1 
ATOM   2217 O  O   . ILE A 1 303 ? -37.710 -29.671 153.033 1.00 35.18  ? 324 ILE B O   1 
ATOM   2218 C  CB  . ILE A 1 303 ? -38.740 -26.796 151.728 1.00 39.83  ? 324 ILE B CB  1 
ATOM   2219 C  CG1 . ILE A 1 303 ? -37.218 -26.619 151.895 1.00 42.31  ? 324 ILE B CG1 1 
ATOM   2220 C  CG2 . ILE A 1 303 ? -39.537 -26.032 152.784 1.00 36.99  ? 324 ILE B CG2 1 
ATOM   2221 C  CD1 . ILE A 1 303 ? -36.380 -27.172 150.747 1.00 43.14  ? 324 ILE B CD1 1 
ATOM   2222 N  N   . ASP A 1 304 ? -39.619 -28.981 153.998 1.00 39.37  ? 325 ASP B N   1 
ATOM   2223 C  CA  . ASP A 1 304 ? -39.340 -29.618 155.278 1.00 43.65  ? 325 ASP B CA  1 
ATOM   2224 C  C   . ASP A 1 304 ? -39.035 -31.094 155.045 1.00 40.31  ? 325 ASP B C   1 
ATOM   2225 O  O   . ASP A 1 304 ? -38.070 -31.612 155.603 1.00 36.98  ? 325 ASP B O   1 
ATOM   2226 C  CB  . ASP A 1 304 ? -40.475 -29.437 156.276 1.00 51.92  ? 325 ASP B CB  1 
ATOM   2227 C  CG  . ASP A 1 304 ? -40.995 -28.015 156.449 1.00 57.38  ? 325 ASP B CG  1 
ATOM   2228 O  OD1 . ASP A 1 304 ? -41.536 -27.449 155.473 1.00 65.67  ? 325 ASP B OD1 1 
ATOM   2229 O  OD2 . ASP A 1 304 ? -40.859 -27.482 157.562 1.00 58.40  ? 325 ASP B OD2 1 
ATOM   2230 N  N   . ASP A 1 305 ? -39.853 -31.737 154.198 1.00 39.21  ? 326 ASP B N   1 
ATOM   2231 C  CA  . ASP A 1 305 ? -39.682 -33.136 153.841 1.00 37.83  ? 326 ASP B CA  1 
ATOM   2232 C  C   . ASP A 1 305 ? -38.348 -33.366 153.148 1.00 37.01  ? 326 ASP B C   1 
ATOM   2233 O  O   . ASP A 1 305 ? -37.659 -34.335 153.467 1.00 34.13  ? 326 ASP B O   1 
ATOM   2234 C  CB  . ASP A 1 305 ? -40.761 -33.596 152.882 1.00 40.98  ? 326 ASP B CB  1 
ATOM   2235 C  CG  . ASP A 1 305 ? -42.174 -33.512 153.422 1.00 43.23  ? 326 ASP B CG  1 
ATOM   2236 O  OD1 . ASP A 1 305 ? -42.322 -33.577 154.664 1.00 42.52  ? 326 ASP B OD1 1 
ATOM   2237 O  OD2 . ASP A 1 305 ? -43.089 -33.349 152.587 1.00 46.06  ? 326 ASP B OD2 1 
ATOM   2238 N  N   . ALA A 1 306 ? -38.005 -32.483 152.196 1.00 34.99  ? 327 ALA B N   1 
ATOM   2239 C  CA  . ALA A 1 306 ? -36.787 -32.632 151.411 1.00 37.41  ? 327 ALA B CA  1 
ATOM   2240 C  C   . ALA A 1 306 ? -35.543 -32.581 152.303 1.00 38.85  ? 327 ALA B C   1 
ATOM   2241 O  O   . ALA A 1 306 ? -34.585 -33.342 152.102 1.00 38.21  ? 327 ALA B O   1 
ATOM   2242 C  CB  . ALA A 1 306 ? -36.744 -31.565 150.344 1.00 36.59  ? 327 ALA B CB  1 
ATOM   2243 N  N   . VAL A 1 307 ? -35.585 -31.668 153.283 1.00 37.40  ? 328 VAL B N   1 
ATOM   2244 C  CA  . VAL A 1 307 ? -34.520 -31.510 154.256 1.00 38.86  ? 328 VAL B CA  1 
ATOM   2245 C  C   . VAL A 1 307 ? -34.476 -32.761 155.138 1.00 39.97  ? 328 VAL B C   1 
ATOM   2246 O  O   . VAL A 1 307 ? -33.433 -33.411 155.235 1.00 37.83  ? 328 VAL B O   1 
ATOM   2247 C  CB  . VAL A 1 307 ? -34.738 -30.223 155.079 1.00 39.49  ? 328 VAL B CB  1 
ATOM   2248 C  CG1 . VAL A 1 307 ? -33.769 -30.094 156.249 1.00 38.68  ? 328 VAL B CG1 1 
ATOM   2249 C  CG2 . VAL A 1 307 ? -34.664 -28.978 154.203 1.00 41.92  ? 328 VAL B CG2 1 
ATOM   2250 N  N   . ALA A 1 308 ? -35.624 -33.095 155.758 1.00 38.53  ? 329 ALA B N   1 
ATOM   2251 C  CA  . ALA A 1 308 ? -35.747 -34.245 156.649 1.00 34.96  ? 329 ALA B CA  1 
ATOM   2252 C  C   . ALA A 1 308 ? -35.242 -35.514 155.970 1.00 34.81  ? 329 ALA B C   1 
ATOM   2253 O  O   . ALA A 1 308 ? -34.423 -36.223 156.550 1.00 34.07  ? 329 ALA B O   1 
ATOM   2254 C  CB  . ALA A 1 308 ? -37.174 -34.406 157.103 1.00 32.16  ? 329 ALA B CB  1 
ATOM   2255 N  N   . SER A 1 309 ? -35.714 -35.768 154.736 1.00 34.81  ? 330 SER B N   1 
ATOM   2256 C  CA  . SER A 1 309 ? -35.281 -36.927 153.966 1.00 35.30  ? 330 SER B CA  1 
ATOM   2257 C  C   . SER A 1 309 ? -33.755 -36.936 153.803 1.00 33.07  ? 330 SER B C   1 
ATOM   2258 O  O   . SER A 1 309 ? -33.134 -37.986 153.898 1.00 33.25  ? 330 SER B O   1 
ATOM   2259 C  CB  . SER A 1 309 ? -36.023 -37.034 152.635 1.00 37.59  ? 330 SER B CB  1 
ATOM   2260 O  OG  . SER A 1 309 ? -35.608 -36.072 151.671 1.00 43.13  ? 330 SER B OG  1 
ATOM   2261 N  N   . LEU A 1 310 ? -33.134 -35.769 153.608 1.00 32.81  ? 331 LEU B N   1 
ATOM   2262 C  CA  . LEU A 1 310 ? -31.700 -35.695 153.366 1.00 31.53  ? 331 LEU B CA  1 
ATOM   2263 C  C   . LEU A 1 310 ? -30.904 -35.838 154.659 1.00 29.69  ? 331 LEU B C   1 
ATOM   2264 O  O   . LEU A 1 310 ? -29.840 -36.443 154.673 1.00 28.23  ? 331 LEU B O   1 
ATOM   2265 C  CB  . LEU A 1 310 ? -31.324 -34.399 152.661 1.00 32.22  ? 331 LEU B CB  1 
ATOM   2266 C  CG  . LEU A 1 310 ? -29.823 -34.197 152.421 1.00 33.41  ? 331 LEU B CG  1 
ATOM   2267 C  CD1 . LEU A 1 310 ? -29.221 -35.315 151.606 1.00 32.13  ? 331 LEU B CD1 1 
ATOM   2268 C  CD2 . LEU A 1 310 ? -29.541 -32.866 151.718 1.00 36.78  ? 331 LEU B CD2 1 
ATOM   2269 N  N   . ARG A 1 311 ? -31.395 -35.235 155.732 1.00 32.71  ? 332 ARG B N   1 
ATOM   2270 C  CA  . ARG A 1 311 ? -30.731 -35.307 157.025 1.00 36.98  ? 332 ARG B CA  1 
ATOM   2271 C  C   . ARG A 1 311 ? -30.619 -36.758 157.487 1.00 36.89  ? 332 ARG B C   1 
ATOM   2272 O  O   . ARG A 1 311 ? -29.622 -37.155 158.093 1.00 33.78  ? 332 ARG B O   1 
ATOM   2273 C  CB  . ARG A 1 311 ? -31.537 -34.556 158.086 1.00 39.72  ? 332 ARG B CB  1 
ATOM   2274 C  CG  . ARG A 1 311 ? -31.651 -33.058 157.866 1.00 41.05  ? 332 ARG B CG  1 
ATOM   2275 C  CD  . ARG A 1 311 ? -32.269 -32.419 159.080 1.00 42.04  ? 332 ARG B CD  1 
ATOM   2276 N  NE  . ARG A 1 311 ? -31.376 -32.707 160.205 1.00 42.99  ? 332 ARG B NE  1 
ATOM   2277 C  CZ  . ARG A 1 311 ? -31.621 -32.373 161.456 1.00 42.97  ? 332 ARG B CZ  1 
ATOM   2278 N  NH1 . ARG A 1 311 ? -32.611 -31.542 161.743 1.00 39.86  ? 332 ARG B NH1 1 
ATOM   2279 N  NH2 . ARG A 1 311 ? -30.832 -32.841 162.408 1.00 45.18  ? 332 ARG B NH2 1 
ATOM   2280 N  N   . ALA A 1 312 ? -31.686 -37.518 157.221 1.00 38.97  ? 333 ALA B N   1 
ATOM   2281 C  CA  . ALA A 1 312 ? -31.753 -38.925 157.557 1.00 40.82  ? 333 ALA B CA  1 
ATOM   2282 C  C   . ALA A 1 312 ? -30.805 -39.705 156.654 1.00 44.02  ? 333 ALA B C   1 
ATOM   2283 O  O   . ALA A 1 312 ? -30.041 -40.533 157.144 1.00 53.27  ? 333 ALA B O   1 
ATOM   2284 C  CB  . ALA A 1 312 ? -33.175 -39.412 157.426 1.00 41.20  ? 333 ALA B CB  1 
ATOM   2285 N  N   . ALA A 1 313 ? -30.832 -39.403 155.347 1.00 42.68  ? 334 ALA B N   1 
ATOM   2286 C  CA  . ALA A 1 313 ? -29.943 -40.034 154.382 1.00 42.75  ? 334 ALA B CA  1 
ATOM   2287 C  C   . ALA A 1 313 ? -28.481 -39.948 154.809 1.00 45.28  ? 334 ALA B C   1 
ATOM   2288 O  O   . ALA A 1 313 ? -27.701 -40.828 154.456 1.00 43.92  ? 334 ALA B O   1 
ATOM   2289 C  CB  . ALA A 1 313 ? -30.137 -39.406 153.021 1.00 42.76  ? 334 ALA B CB  1 
ATOM   2290 N  N   . LEU A 1 314 ? -28.118 -38.886 155.552 1.00 52.97  ? 335 LEU B N   1 
ATOM   2291 C  CA  . LEU A 1 314 ? -26.735 -38.606 155.926 1.00 55.32  ? 335 LEU B CA  1 
ATOM   2292 C  C   . LEU A 1 314 ? -26.439 -39.147 157.325 1.00 60.18  ? 335 LEU B C   1 
ATOM   2293 O  O   . LEU A 1 314 ? -25.481 -39.891 157.516 1.00 57.79  ? 335 LEU B O   1 
ATOM   2294 C  CB  . LEU A 1 314 ? -26.466 -37.099 155.861 1.00 52.37  ? 335 LEU B CB  1 
ATOM   2295 C  CG  . LEU A 1 314 ? -26.597 -36.441 154.480 1.00 50.44  ? 335 LEU B CG  1 
ATOM   2296 C  CD1 . LEU A 1 314 ? -26.770 -34.937 154.573 1.00 50.32  ? 335 LEU B CD1 1 
ATOM   2297 C  CD2 . LEU A 1 314 ? -25.410 -36.770 153.596 1.00 50.79  ? 335 LEU B CD2 1 
ATOM   2298 N  N   . GLY A 1 315 ? -27.260 -38.745 158.304 1.00 68.15  ? 336 GLY B N   1 
ATOM   2299 C  CA  . GLY A 1 315 ? -26.943 -38.928 159.713 1.00 72.06  ? 336 GLY B CA  1 
ATOM   2300 C  C   . GLY A 1 315 ? -26.820 -40.389 160.102 1.00 76.06  ? 336 GLY B C   1 
ATOM   2301 O  O   . GLY A 1 315 ? -27.228 -41.239 159.281 1.00 73.24  ? 336 GLY B O   1 
ATOM   2302 O  OXT . GLY A 1 315 ? -26.323 -40.627 161.227 1.00 82.69  ? 336 GLY B OXT 1 
HETATM 2303 N  N1  . LIG A 1 316 ? -33.897 -29.830 137.244 1.00 53.24  ? 401 LIG B N1  1 
HETATM 2304 N  N3  . LIG A 1 316 ? -28.396 -34.135 139.929 1.00 44.69  ? 401 LIG B N3  1 
HETATM 2305 C  C4  . LIG A 1 316 ? -28.799 -29.867 137.080 1.00 51.86  ? 401 LIG B C4  1 
HETATM 2306 C  C5  . LIG A 1 316 ? -28.812 -35.325 139.363 1.00 40.83  ? 401 LIG B C5  1 
HETATM 2307 C  C6  . LIG A 1 316 ? -30.091 -35.843 139.181 1.00 41.68  ? 401 LIG B C6  1 
HETATM 2308 C  C7  . LIG A 1 316 ? -32.984 -28.853 137.282 1.00 58.80  ? 401 LIG B C7  1 
HETATM 2309 C  C8  . LIG A 1 316 ? -29.047 -37.681 138.220 1.00 41.54  ? 401 LIG B C8  1 
HETATM 2310 C  C10 . LIG A 1 316 ? -32.086 -31.338 137.171 1.00 50.04  ? 401 LIG B C10 1 
HETATM 2311 C  C13 . LIG A 1 316 ? -30.094 -32.068 137.069 1.00 55.07  ? 401 LIG B C13 1 
HETATM 2312 C  C15 . LIG A 1 316 ? -26.065 -31.766 135.724 1.00 53.69  ? 401 LIG B C15 1 
HETATM 2313 C  C17 . LIG A 1 316 ? -23.366 -34.570 137.953 1.00 41.32  ? 401 LIG B C17 1 
HETATM 2314 C  C20 . LIG A 1 316 ? -25.232 -35.631 138.948 1.00 41.50  ? 401 LIG B C20 1 
HETATM 2315 P  P1  . LIG A 1 316 ? -25.477 -34.613 135.204 1.00 44.98  ? 401 LIG B P1  1 
HETATM 2316 P  P2  . LIG A 1 316 ? -25.051 -30.894 139.975 1.00 36.80  ? 401 LIG B P2  1 
HETATM 2317 C  C1  . LIG A 1 316 ? -26.674 -30.597 136.468 1.00 53.66  ? 401 LIG B C1  1 
HETATM 2318 O  O1  . LIG A 1 316 ? -28.026 -30.408 136.016 1.00 46.35  ? 401 LIG B O1  1 
HETATM 2319 S  S1  . LIG A 1 316 ? -27.077 -33.253 135.477 1.00 53.76  ? 401 LIG B S1  1 
HETATM 2320 C  C2  . LIG A 1 316 ? -26.768 -30.718 137.993 1.00 53.35  ? 401 LIG B C2  1 
HETATM 2321 N  N2  . LIG A 1 316 ? -26.630 -35.353 139.252 1.00 41.57  ? 401 LIG B N2  1 
HETATM 2322 O  O2  . LIG A 1 316 ? -27.424 -28.517 138.609 1.00 62.26  ? 401 LIG B O2  1 
HETATM 2323 C  C3  . LIG A 1 316 ? -27.941 -29.807 138.345 1.00 53.83  ? 401 LIG B C3  1 
HETATM 2324 O  O3  . LIG A 1 316 ? -25.947 -35.587 134.148 1.00 43.22  ? 401 LIG B O3  1 
HETATM 2325 N  N4  . LIG A 1 316 ? -31.659 -28.940 137.263 1.00 59.00  ? 401 LIG B N4  1 
HETATM 2326 O  O4  . LIG A 1 316 ? -25.170 -35.467 136.516 1.00 39.50  ? 401 LIG B O4  1 
HETATM 2327 N  N5  . LIG A 1 316 ? -27.789 -37.285 138.336 1.00 38.31  ? 401 LIG B N5  1 
HETATM 2328 O  O5  . LIG A 1 316 ? -22.682 -35.694 137.409 1.00 39.63  ? 401 LIG B O5  1 
HETATM 2329 N  N6  . LIG A 1 316 ? -30.174 -37.047 138.574 1.00 43.29  ? 401 LIG B N6  1 
HETATM 2330 O  O6  . LIG A 1 316 ? -24.410 -32.219 139.340 1.00 37.31  ? 401 LIG B O6  1 
HETATM 2331 N  N7  . LIG A 1 316 ? -31.195 -35.193 139.543 1.00 44.95  ? 401 LIG B N7  1 
HETATM 2332 O  O7  . LIG A 1 316 ? -25.603 -30.205 138.635 1.00 48.13  ? 401 LIG B O7  1 
HETATM 2333 N  N8  . LIG A 1 316 ? -31.331 -32.500 137.104 1.00 50.82  ? 401 LIG B N8  1 
HETATM 2334 O  O8  . LIG A 1 316 ? -26.254 -31.169 140.805 1.00 37.23  ? 401 LIG B O8  1 
HETATM 2335 C  C9  . LIG A 1 316 ? -31.270 -30.224 137.197 1.00 55.10  ? 401 LIG B C9  1 
HETATM 2336 N  N9  . LIG A 1 316 ? -29.989 -30.703 137.152 1.00 55.18  ? 401 LIG B N9  1 
HETATM 2337 O  O9  . LIG A 1 316 ? -23.988 -30.023 140.539 1.00 37.62  ? 401 LIG B O9  1 
HETATM 2338 N  N10 . LIG A 1 316 ? -34.384 -32.081 137.163 1.00 50.42  ? 401 LIG B N10 1 
HETATM 2339 O  O10 . LIG A 1 316 ? -24.405 -35.184 140.021 1.00 41.10  ? 401 LIG B O10 1 
HETATM 2340 C  C11 . LIG A 1 316 ? -27.741 -36.084 138.931 1.00 39.56  ? 401 LIG B C11 1 
HETATM 2341 O  O11 . LIG A 1 316 ? -24.186 -33.858 135.055 1.00 37.36  ? 401 LIG B O11 1 
HETATM 2342 C  C12 . LIG A 1 316 ? -33.473 -31.114 137.213 1.00 50.26  ? 401 LIG B C12 1 
HETATM 2343 C  C14 . LIG A 1 316 ? -27.092 -34.199 139.830 1.00 45.08  ? 401 LIG B C14 1 
HETATM 2344 C  C16 . LIG A 1 316 ? -24.856 -34.800 137.722 1.00 40.85  ? 401 LIG B C16 1 
HETATM 2345 C  C18 . LIG A 1 316 ? -23.299 -34.412 139.486 1.00 41.83  ? 401 LIG B C18 1 
HETATM 2346 C  C19 . LIG A 1 316 ? -23.373 -32.994 140.021 1.00 40.31  ? 401 LIG B C19 1 
HETATM 2347 C  C1  . EDO A 1 317 ? -30.728 -27.133 119.697 1.00 42.96  ? 402 EDO B C1  1 
HETATM 2348 O  O1  . EDO A 1 317 ? -31.525 -26.320 118.848 1.00 40.90  ? 402 EDO B O1  1 
HETATM 2349 C  C2  . EDO A 1 317 ? -31.104 -27.031 121.135 1.00 44.19  ? 402 EDO B C2  1 
HETATM 2350 O  O2  . EDO A 1 317 ? -31.878 -28.118 121.622 1.00 47.17  ? 402 EDO B O2  1 
ATOM   2351 C  CA  . GLY B 2 1   ? -7.861  -2.807  70.195  1.00 55.73  ? 18  GLY C CA  1 
ATOM   2352 C  C   . GLY B 2 1   ? -8.268  -4.152  69.588  1.00 59.22  ? 18  GLY C C   1 
ATOM   2353 O  O   . GLY B 2 1   ? -8.813  -5.008  70.286  1.00 54.67  ? 18  GLY C O   1 
ATOM   2354 N  N   . ALA B 2 2   ? -7.952  -4.341  68.299  1.00 62.97  ? 19  ALA C N   1 
ATOM   2355 C  CA  . ALA B 2 2   ? -8.611  -5.331  67.456  1.00 68.91  ? 19  ALA C CA  1 
ATOM   2356 C  C   . ALA B 2 2   ? -7.895  -6.684  67.469  1.00 74.62  ? 19  ALA C C   1 
ATOM   2357 O  O   . ALA B 2 2   ? -6.844  -6.837  68.085  1.00 77.53  ? 19  ALA C O   1 
ATOM   2358 N  N   . ARG B 2 3   ? -8.485  -7.662  66.760  1.00 78.66  ? 20  ARG C N   1 
ATOM   2359 C  CA  . ARG B 2 3   ? -8.081  -9.068  66.803  1.00 76.55  ? 20  ARG C CA  1 
ATOM   2360 C  C   . ARG B 2 3   ? -7.080  -9.348  65.676  1.00 78.66  ? 20  ARG C C   1 
ATOM   2361 O  O   . ARG B 2 3   ? -7.054  -8.630  64.683  1.00 83.83  ? 20  ARG C O   1 
ATOM   2362 C  CB  . ARG B 2 3   ? -9.305  -10.003 66.743  1.00 69.10  ? 20  ARG C CB  1 
ATOM   2363 C  CG  . ARG B 2 3   ? -9.931  -10.405 68.076  1.00 60.01  ? 20  ARG C CG  1 
ATOM   2364 N  N   . VAL B 2 4   ? -6.263  -10.402 65.841  1.00 77.57  ? 21  VAL C N   1 
ATOM   2365 C  CA  . VAL B 2 4   ? -5.237  -10.800 64.884  1.00 75.81  ? 21  VAL C CA  1 
ATOM   2366 C  C   . VAL B 2 4   ? -5.181  -12.326 64.818  1.00 77.42  ? 21  VAL C C   1 
ATOM   2367 O  O   . VAL B 2 4   ? -5.520  -12.991 65.792  1.00 83.22  ? 21  VAL C O   1 
ATOM   2368 C  CB  . VAL B 2 4   ? -3.886  -10.189 65.312  1.00 73.98  ? 21  VAL C CB  1 
ATOM   2369 C  CG1 . VAL B 2 4   ? -2.673  -10.780 64.606  1.00 72.05  ? 21  VAL C CG1 1 
ATOM   2370 C  CG2 . VAL B 2 4   ? -3.917  -8.680  65.132  1.00 76.47  ? 21  VAL C CG2 1 
ATOM   2371 N  N   . ASP B 2 5   ? -4.742  -12.855 63.665  1.00 77.40  ? 22  ASP C N   1 
ATOM   2372 C  CA  . ASP B 2 5   ? -4.523  -14.284 63.467  1.00 72.21  ? 22  ASP C CA  1 
ATOM   2373 C  C   . ASP B 2 5   ? -3.017  -14.555 63.488  1.00 74.70  ? 22  ASP C C   1 
ATOM   2374 O  O   . ASP B 2 5   ? -2.226  -13.641 63.706  1.00 67.28  ? 22  ASP C O   1 
ATOM   2375 C  CB  . ASP B 2 5   ? -5.214  -14.786 62.205  1.00 66.40  ? 22  ASP C CB  1 
ATOM   2376 N  N   . ALA B 2 6   ? -2.623  -15.821 63.310  1.00 78.91  ? 23  ALA C N   1 
ATOM   2377 C  CA  . ALA B 2 6   ? -1.240  -16.247 63.484  1.00 78.45  ? 23  ALA C CA  1 
ATOM   2378 C  C   . ALA B 2 6   ? -0.310  -15.548 62.495  1.00 78.11  ? 23  ALA C C   1 
ATOM   2379 O  O   . ALA B 2 6   ? 0.738   -15.034 62.880  1.00 76.44  ? 23  ALA C O   1 
ATOM   2380 C  CB  . ALA B 2 6   ? -1.151  -17.751 63.351  1.00 78.81  ? 23  ALA C CB  1 
ATOM   2381 N  N   . VAL B 2 7   ? -0.702  -15.544 61.218  1.00 84.61  ? 24  VAL C N   1 
ATOM   2382 C  CA  . VAL B 2 7   ? 0.065   -14.897 60.164  1.00 81.23  ? 24  VAL C CA  1 
ATOM   2383 C  C   . VAL B 2 7   ? 0.299   -13.439 60.549  1.00 84.16  ? 24  VAL C C   1 
ATOM   2384 O  O   . VAL B 2 7   ? 1.423   -12.946 60.451  1.00 80.72  ? 24  VAL C O   1 
ATOM   2385 C  CB  . VAL B 2 7   ? -0.626  -15.007 58.789  1.00 78.98  ? 24  VAL C CB  1 
ATOM   2386 C  CG1 . VAL B 2 7   ? -0.325  -16.335 58.096  1.00 74.06  ? 24  VAL C CG1 1 
ATOM   2387 C  CG2 . VAL B 2 7   ? -2.131  -14.757 58.892  1.00 80.88  ? 24  VAL C CG2 1 
ATOM   2388 N  N   . GLY B 2 8   ? -0.766  -12.779 61.030  1.00 92.63  ? 25  GLY C N   1 
ATOM   2389 C  CA  . GLY B 2 8   ? -0.713  -11.375 61.406  1.00 97.62  ? 25  GLY C CA  1 
ATOM   2390 C  C   . GLY B 2 8   ? 0.339   -11.107 62.481  1.00 100.88 ? 25  GLY C C   1 
ATOM   2391 O  O   . GLY B 2 8   ? 1.126   -10.174 62.361  1.00 95.84  ? 25  GLY C O   1 
ATOM   2392 N  N   . ALA B 2 9   ? 0.334   -11.944 63.526  1.00 106.39 ? 26  ALA C N   1 
ATOM   2393 C  CA  . ALA B 2 9   ? 1.244   -11.813 64.654  1.00 100.64 ? 26  ALA C CA  1 
ATOM   2394 C  C   . ALA B 2 9   ? 2.697   -11.972 64.216  1.00 86.46  ? 26  ALA C C   1 
ATOM   2395 O  O   . ALA B 2 9   ? 3.586   -11.379 64.822  1.00 88.61  ? 26  ALA C O   1 
ATOM   2396 C  CB  . ALA B 2 9   ? 0.890   -12.830 65.719  1.00 109.96 ? 26  ALA C CB  1 
ATOM   2397 N  N   . ALA B 2 10  ? 2.937   -12.774 63.171  1.00 76.53  ? 27  ALA C N   1 
ATOM   2398 C  CA  . ALA B 2 10  ? 4.285   -12.999 62.676  1.00 78.59  ? 27  ALA C CA  1 
ATOM   2399 C  C   . ALA B 2 10  ? 4.859   -11.726 62.048  1.00 86.31  ? 27  ALA C C   1 
ATOM   2400 O  O   . ALA B 2 10  ? 6.038   -11.414 62.226  1.00 90.26  ? 27  ALA C O   1 
ATOM   2401 C  CB  . ALA B 2 10  ? 4.273   -14.142 61.696  1.00 76.24  ? 27  ALA C CB  1 
ATOM   2402 N  N   . ALA B 2 11  ? 4.012   -11.005 61.301  1.00 87.65  ? 28  ALA C N   1 
ATOM   2403 C  CA  . ALA B 2 11  ? 4.409   -9.781  60.626  1.00 84.85  ? 28  ALA C CA  1 
ATOM   2404 C  C   . ALA B 2 11  ? 4.840   -8.726  61.642  1.00 83.38  ? 28  ALA C C   1 
ATOM   2405 O  O   . ALA B 2 11  ? 5.896   -8.111  61.487  1.00 81.95  ? 28  ALA C O   1 
ATOM   2406 C  CB  . ALA B 2 11  ? 3.261   -9.287  59.771  1.00 85.32  ? 28  ALA C CB  1 
ATOM   2407 N  N   . LEU B 2 12  ? 4.003   -8.524  62.671  1.00 78.34  ? 29  LEU C N   1 
ATOM   2408 C  CA  . LEU B 2 12  ? 4.283   -7.571  63.734  1.00 75.40  ? 29  LEU C CA  1 
ATOM   2409 C  C   . LEU B 2 12  ? 5.623   -7.921  64.377  1.00 82.21  ? 29  LEU C C   1 
ATOM   2410 O  O   . LEU B 2 12  ? 6.452   -7.039  64.577  1.00 88.06  ? 29  LEU C O   1 
ATOM   2411 C  CB  . LEU B 2 12  ? 3.161   -7.524  64.774  1.00 62.28  ? 29  LEU C CB  1 
ATOM   2412 N  N   . LEU B 2 13  ? 5.823   -9.211  64.687  1.00 87.31  ? 30  LEU C N   1 
ATOM   2413 C  CA  . LEU B 2 13  ? 7.070   -9.695  65.265  1.00 84.07  ? 30  LEU C CA  1 
ATOM   2414 C  C   . LEU B 2 13  ? 8.236   -9.370  64.328  1.00 83.61  ? 30  LEU C C   1 
ATOM   2415 O  O   . LEU B 2 13  ? 9.258   -8.847  64.764  1.00 91.74  ? 30  LEU C O   1 
ATOM   2416 C  CB  . LEU B 2 13  ? 6.979   -11.194 65.551  1.00 78.57  ? 30  LEU C CB  1 
ATOM   2417 N  N   . SER B 2 14  ? 8.077   -9.668  63.034  1.00 76.77  ? 31  SER C N   1 
ATOM   2418 C  CA  . SER B 2 14  ? 9.148   -9.443  62.077  1.00 68.14  ? 31  SER C CA  1 
ATOM   2419 C  C   . SER B 2 14  ? 9.405   -7.931  61.944  1.00 67.01  ? 31  SER C C   1 
ATOM   2420 O  O   . SER B 2 14  ? 10.597  -7.556  61.867  1.00 63.88  ? 31  SER C O   1 
ATOM   2421 C  CB  . SER B 2 14  ? 8.844   -10.092 60.749  1.00 60.06  ? 31  SER C CB  1 
ATOM   2422 O  OG  . SER B 2 14  ? 10.049  -10.489 60.106  1.00 55.70  ? 31  SER C OG  1 
ATOM   2423 N  N   . ALA B 2 15  ? 12.237  -4.443  66.045  1.00 78.66  ? 34  ALA C N   1 
ATOM   2424 C  CA  . ALA B 2 15  ? 13.717  -4.554  66.057  1.00 83.58  ? 34  ALA C CA  1 
ATOM   2425 C  C   . ALA B 2 15  ? 14.204  -4.782  67.485  1.00 91.32  ? 34  ALA C C   1 
ATOM   2426 O  O   . ALA B 2 15  ? 14.984  -5.704  67.720  1.00 92.24  ? 34  ALA C O   1 
ATOM   2427 C  CB  . ALA B 2 15  ? 14.348  -3.320  65.450  1.00 80.87  ? 34  ALA C CB  1 
ATOM   2428 N  N   . ARG B 2 16  ? 13.766  -3.909  68.403  1.00 97.05  ? 35  ARG C N   1 
ATOM   2429 C  CA  . ARG B 2 16  ? 13.945  -4.106  69.832  1.00 105.77 ? 35  ARG C CA  1 
ATOM   2430 C  C   . ARG B 2 16  ? 12.596  -4.534  70.422  1.00 117.08 ? 35  ARG C C   1 
ATOM   2431 O  O   . ARG B 2 16  ? 11.590  -3.878  70.176  1.00 130.00 ? 35  ARG C O   1 
ATOM   2432 C  CB  . ARG B 2 16  ? 14.532  -2.836  70.467  1.00 95.43  ? 35  ARG C CB  1 
ATOM   2433 N  N   . VAL B 2 17  ? 12.583  -5.647  71.182  1.00 111.80 ? 36  VAL C N   1 
ATOM   2434 C  CA  . VAL B 2 17  ? 11.358  -6.283  71.663  1.00 90.57  ? 36  VAL C CA  1 
ATOM   2435 C  C   . VAL B 2 17  ? 11.469  -6.555  73.163  1.00 77.71  ? 36  VAL C C   1 
ATOM   2436 O  O   . VAL B 2 17  ? 12.564  -6.748  73.687  1.00 74.64  ? 36  VAL C O   1 
ATOM   2437 C  CB  . VAL B 2 17  ? 11.052  -7.583  70.890  1.00 81.49  ? 36  VAL C CB  1 
ATOM   2438 C  CG1 . VAL B 2 17  ? 9.824   -8.314  71.421  1.00 77.36  ? 36  VAL C CG1 1 
ATOM   2439 C  CG2 . VAL B 2 17  ? 10.870  -7.314  69.405  1.00 80.12  ? 36  VAL C CG2 1 
ATOM   2440 N  N   . GLY B 2 18  ? 10.308  -6.564  73.834  1.00 71.82  ? 37  GLY C N   1 
ATOM   2441 C  CA  . GLY B 2 18  ? 10.204  -6.858  75.256  1.00 73.44  ? 37  GLY C CA  1 
ATOM   2442 C  C   . GLY B 2 18  ? 8.975   -7.720  75.563  1.00 74.24  ? 37  GLY C C   1 
ATOM   2443 O  O   . GLY B 2 18  ? 7.840   -7.333  75.243  1.00 77.48  ? 37  GLY C O   1 
ATOM   2444 N  N   . VAL B 2 19  ? 9.226   -8.882  76.196  1.00 67.09  ? 38  VAL C N   1 
ATOM   2445 C  CA  . VAL B 2 19  ? 8.218   -9.917  76.378  1.00 59.62  ? 38  VAL C CA  1 
ATOM   2446 C  C   . VAL B 2 19  ? 7.871   -10.003 77.857  1.00 54.32  ? 38  VAL C C   1 
ATOM   2447 O  O   . VAL B 2 19  ? 8.773   -10.171 78.670  1.00 55.93  ? 38  VAL C O   1 
ATOM   2448 C  CB  . VAL B 2 19  ? 8.739   -11.276 75.880  1.00 60.60  ? 38  VAL C CB  1 
ATOM   2449 C  CG1 . VAL B 2 19  ? 7.697   -12.372 76.048  1.00 59.96  ? 38  VAL C CG1 1 
ATOM   2450 C  CG2 . VAL B 2 19  ? 9.245   -11.214 74.443  1.00 63.00  ? 38  VAL C CG2 1 
ATOM   2451 N  N   . VAL B 2 20  ? 6.574   -9.910  78.188  1.00 51.33  ? 39  VAL C N   1 
ATOM   2452 C  CA  . VAL B 2 20  ? 6.131   -9.928  79.574  1.00 55.73  ? 39  VAL C CA  1 
ATOM   2453 C  C   . VAL B 2 20  ? 5.328   -11.206 79.839  1.00 57.49  ? 39  VAL C C   1 
ATOM   2454 O  O   . VAL B 2 20  ? 4.455   -11.593 79.058  1.00 60.98  ? 39  VAL C O   1 
ATOM   2455 C  CB  . VAL B 2 20  ? 5.339   -8.658  79.958  1.00 56.01  ? 39  VAL C CB  1 
ATOM   2456 C  CG1 . VAL B 2 20  ? 4.987   -8.596  81.443  1.00 57.38  ? 39  VAL C CG1 1 
ATOM   2457 C  CG2 . VAL B 2 20  ? 6.107   -7.395  79.612  1.00 52.97  ? 39  VAL C CG2 1 
ATOM   2458 N  N   . CYS B 2 21  ? 5.619   -11.840 80.982  1.00 56.26  ? 40  CYS C N   1 
ATOM   2459 C  CA  . CYS B 2 21  ? 4.939   -13.054 81.400  1.00 55.19  ? 40  CYS C CA  1 
ATOM   2460 C  C   . CYS B 2 21  ? 4.088   -12.772 82.633  1.00 53.24  ? 40  CYS C C   1 
ATOM   2461 O  O   . CYS B 2 21  ? 4.358   -11.827 83.378  1.00 50.35  ? 40  CYS C O   1 
ATOM   2462 C  CB  . CYS B 2 21  ? 5.961   -14.145 81.689  1.00 56.59  ? 40  CYS C CB  1 
ATOM   2463 S  SG  . CYS B 2 21  ? 7.039   -14.497 80.273  1.00 53.97  ? 40  CYS C SG  1 
ATOM   2464 N  N   . HIS B 2 22  ? 3.067   -13.614 82.844  1.00 53.65  ? 41  HIS C N   1 
ATOM   2465 C  CA  . HIS B 2 22  ? 2.164   -13.427 83.967  1.00 54.94  ? 41  HIS C CA  1 
ATOM   2466 C  C   . HIS B 2 22  ? 2.935   -13.646 85.261  1.00 49.03  ? 41  HIS C C   1 
ATOM   2467 O  O   . HIS B 2 22  ? 3.791   -14.522 85.339  1.00 41.53  ? 41  HIS C O   1 
ATOM   2468 C  CB  . HIS B 2 22  ? 0.886   -14.277 83.866  1.00 60.78  ? 41  HIS C CB  1 
ATOM   2469 C  CG  . HIS B 2 22  ? 0.989   -15.766 84.039  1.00 61.83  ? 41  HIS C CG  1 
ATOM   2470 N  ND1 . HIS B 2 22  ? 1.124   -16.398 85.256  1.00 58.64  ? 41  HIS C ND1 1 
ATOM   2471 C  CD2 . HIS B 2 22  ? 0.888   -16.749 83.129  1.00 58.03  ? 41  HIS C CD2 1 
ATOM   2472 C  CE1 . HIS B 2 22  ? 1.137   -17.715 85.069  1.00 52.83  ? 41  HIS C CE1 1 
ATOM   2473 N  NE2 . HIS B 2 22  ? 0.989   -17.950 83.784  1.00 52.81  ? 41  HIS C NE2 1 
ATOM   2474 N  N   . VAL B 2 23  ? 2.623   -12.813 86.255  1.00 49.73  ? 42  VAL C N   1 
ATOM   2475 C  CA  . VAL B 2 23  ? 3.206   -12.931 87.579  1.00 48.47  ? 42  VAL C CA  1 
ATOM   2476 C  C   . VAL B 2 23  ? 2.875   -14.314 88.128  1.00 50.49  ? 42  VAL C C   1 
ATOM   2477 O  O   . VAL B 2 23  ? 1.878   -14.920 87.732  1.00 53.27  ? 42  VAL C O   1 
ATOM   2478 C  CB  . VAL B 2 23  ? 2.737   -11.800 88.522  1.00 46.52  ? 42  VAL C CB  1 
ATOM   2479 C  CG1 . VAL B 2 23  ? 3.241   -10.445 88.037  1.00 50.43  ? 42  VAL C CG1 1 
ATOM   2480 C  CG2 . VAL B 2 23  ? 1.219   -11.764 88.700  1.00 41.05  ? 42  VAL C CG2 1 
ATOM   2481 N  N   . HIS B 2 24  ? 3.726   -14.794 89.042  1.00 51.78  ? 43  HIS C N   1 
ATOM   2482 C  CA  . HIS B 2 24  ? 3.696   -16.179 89.475  1.00 51.35  ? 43  HIS C CA  1 
ATOM   2483 C  C   . HIS B 2 24  ? 3.729   -17.065 88.237  1.00 46.58  ? 43  HIS C C   1 
ATOM   2484 O  O   . HIS B 2 24  ? 2.762   -17.763 87.929  1.00 46.06  ? 43  HIS C O   1 
ATOM   2485 C  CB  . HIS B 2 24  ? 2.511   -16.406 90.413  1.00 56.87  ? 43  HIS C CB  1 
ATOM   2486 C  CG  . HIS B 2 24  ? 2.618   -15.555 91.625  1.00 56.89  ? 43  HIS C CG  1 
ATOM   2487 N  ND1 . HIS B 2 24  ? 3.449   -15.876 92.684  1.00 57.12  ? 43  HIS C ND1 1 
ATOM   2488 C  CD2 . HIS B 2 24  ? 2.032   -14.397 91.926  1.00 54.60  ? 43  HIS C CD2 1 
ATOM   2489 C  CE1 . HIS B 2 24  ? 3.342   -14.939 93.607  1.00 61.34  ? 43  HIS C CE1 1 
ATOM   2490 N  NE2 . HIS B 2 24  ? 2.479   -14.033 93.171  1.00 63.51  ? 43  HIS C NE2 1 
ATOM   2491 N  N   . PRO B 2 25  ? 4.851   -17.037 87.485  1.00 42.88  ? 44  PRO C N   1 
ATOM   2492 C  CA  . PRO B 2 25  ? 4.914   -17.683 86.184  1.00 38.98  ? 44  PRO C CA  1 
ATOM   2493 C  C   . PRO B 2 25  ? 4.857   -19.201 86.273  1.00 36.96  ? 44  PRO C C   1 
ATOM   2494 O  O   . PRO B 2 25  ? 5.316   -19.780 87.249  1.00 36.53  ? 44  PRO C O   1 
ATOM   2495 C  CB  . PRO B 2 25  ? 6.215   -17.163 85.597  1.00 38.89  ? 44  PRO C CB  1 
ATOM   2496 C  CG  . PRO B 2 25  ? 7.068   -16.866 86.807  1.00 42.43  ? 44  PRO C CG  1 
ATOM   2497 C  CD  . PRO B 2 25  ? 6.118   -16.385 87.863  1.00 43.91  ? 44  PRO C CD  1 
ATOM   2498 N  N   . ASP B 2 26  ? 4.246   -19.807 85.251  1.00 38.48  ? 45  ASP C N   1 
ATOM   2499 C  CA  . ASP B 2 26  ? 4.167   -21.248 85.072  1.00 39.47  ? 45  ASP C CA  1 
ATOM   2500 C  C   . ASP B 2 26  ? 4.950   -21.626 83.813  1.00 36.79  ? 45  ASP C C   1 
ATOM   2501 O  O   . ASP B 2 26  ? 5.477   -20.761 83.115  1.00 34.71  ? 45  ASP C O   1 
ATOM   2502 C  CB  . ASP B 2 26  ? 2.708   -21.688 85.033  1.00 41.08  ? 45  ASP C CB  1 
ATOM   2503 C  CG  . ASP B 2 26  ? 1.900   -21.246 83.817  1.00 44.63  ? 45  ASP C CG  1 
ATOM   2504 O  OD1 . ASP B 2 26  ? 2.504   -20.779 82.829  1.00 47.68  ? 45  ASP C OD1 1 
ATOM   2505 O  OD2 . ASP B 2 26  ? 0.671   -21.373 83.854  1.00 48.90  ? 45  ASP C OD2 1 
ATOM   2506 N  N   . ALA B 2 27  ? 4.992   -22.925 83.508  1.00 35.21  ? 46  ALA C N   1 
ATOM   2507 C  CA  . ALA B 2 27  ? 5.751   -23.424 82.375  1.00 36.89  ? 46  ALA C CA  1 
ATOM   2508 C  C   . ALA B 2 27  ? 5.262   -22.805 81.067  1.00 39.52  ? 46  ALA C C   1 
ATOM   2509 O  O   . ALA B 2 27  ? 6.052   -22.506 80.178  1.00 35.99  ? 46  ALA C O   1 
ATOM   2510 C  CB  . ALA B 2 27  ? 5.659   -24.935 82.320  1.00 37.86  ? 46  ALA C CB  1 
ATOM   2511 N  N   . ASP B 2 28  ? 3.945   -22.650 80.928  1.00 46.24  ? 47  ASP C N   1 
ATOM   2512 C  CA  . ASP B 2 28  ? 3.378   -22.225 79.662  1.00 47.41  ? 47  ASP C CA  1 
ATOM   2513 C  C   . ASP B 2 28  ? 3.911   -20.843 79.317  1.00 48.16  ? 47  ASP C C   1 
ATOM   2514 O  O   . ASP B 2 28  ? 4.468   -20.651 78.240  1.00 49.88  ? 47  ASP C O   1 
ATOM   2515 C  CB  . ASP B 2 28  ? 1.859   -22.225 79.680  1.00 48.16  ? 47  ASP C CB  1 
ATOM   2516 C  CG  . ASP B 2 28  ? 1.203   -22.091 78.312  1.00 48.02  ? 47  ASP C CG  1 
ATOM   2517 O  OD1 . ASP B 2 28  ? 1.887   -22.405 77.300  1.00 44.19  ? 47  ASP C OD1 1 
ATOM   2518 O  OD2 . ASP B 2 28  ? 0.016   -21.659 78.261  1.00 46.05  ? 47  ASP C OD2 1 
ATOM   2519 N  N   . THR B 2 29  ? 3.762   -19.898 80.251  1.00 49.48  ? 48  THR C N   1 
ATOM   2520 C  CA  . THR B 2 29  ? 4.038   -18.497 79.966  1.00 51.86  ? 48  THR C CA  1 
ATOM   2521 C  C   . THR B 2 29  ? 5.538   -18.290 79.745  1.00 49.59  ? 48  THR C C   1 
ATOM   2522 O  O   . THR B 2 29  ? 5.939   -17.684 78.752  1.00 51.63  ? 48  THR C O   1 
ATOM   2523 C  CB  . THR B 2 29  ? 3.442   -17.620 81.071  1.00 53.90  ? 48  THR C CB  1 
ATOM   2524 O  OG1 . THR B 2 29  ? 3.444   -16.267 80.622  1.00 57.19  ? 48  THR C OG1 1 
ATOM   2525 C  CG2 . THR B 2 29  ? 4.195   -17.693 82.382  1.00 55.20  ? 48  THR C CG2 1 
ATOM   2526 N  N   . ILE B 2 30  ? 6.362   -18.853 80.634  1.00 48.42  ? 49  ILE C N   1 
ATOM   2527 C  CA  . ILE B 2 30  ? 7.807   -18.751 80.520  1.00 47.70  ? 49  ILE C CA  1 
ATOM   2528 C  C   . ILE B 2 30  ? 8.255   -19.469 79.256  1.00 41.59  ? 49  ILE C C   1 
ATOM   2529 O  O   . ILE B 2 30  ? 9.043   -18.936 78.498  1.00 39.62  ? 49  ILE C O   1 
ATOM   2530 C  CB  . ILE B 2 30  ? 8.499   -19.318 81.774  1.00 51.51  ? 49  ILE C CB  1 
ATOM   2531 C  CG1 . ILE B 2 30  ? 8.195   -18.462 82.989  1.00 58.37  ? 49  ILE C CG1 1 
ATOM   2532 C  CG2 . ILE B 2 30  ? 10.003  -19.477 81.577  1.00 49.66  ? 49  ILE C CG2 1 
ATOM   2533 C  CD1 . ILE B 2 30  ? 8.692   -17.022 82.902  1.00 63.27  ? 49  ILE C CD1 1 
ATOM   2534 N  N   . GLY B 2 31  ? 7.746   -20.676 79.040  1.00 41.77  ? 50  GLY C N   1 
ATOM   2535 C  CA  . GLY B 2 31  ? 8.095   -21.455 77.868  1.00 42.84  ? 50  GLY C CA  1 
ATOM   2536 C  C   . GLY B 2 31  ? 7.694   -20.717 76.598  1.00 42.60  ? 50  GLY C C   1 
ATOM   2537 O  O   . GLY B 2 31  ? 8.444   -20.696 75.633  1.00 44.79  ? 50  GLY C O   1 
ATOM   2538 N  N   . ALA B 2 32  ? 6.507   -20.107 76.614  1.00 41.87  ? 51  ALA C N   1 
ATOM   2539 C  CA  . ALA B 2 32  ? 6.037   -19.313 75.493  1.00 41.88  ? 51  ALA C CA  1 
ATOM   2540 C  C   . ALA B 2 32  ? 7.001   -18.159 75.248  1.00 42.20  ? 51  ALA C C   1 
ATOM   2541 O  O   . ALA B 2 32  ? 7.509   -18.008 74.142  1.00 39.05  ? 51  ALA C O   1 
ATOM   2542 C  CB  . ALA B 2 32  ? 4.644   -18.810 75.778  1.00 43.73  ? 51  ALA C CB  1 
ATOM   2543 N  N   . GLY B 2 33  ? 7.260   -17.376 76.304  1.00 44.22  ? 52  GLY C N   1 
ATOM   2544 C  CA  . GLY B 2 33  ? 8.130   -16.213 76.227  1.00 46.83  ? 52  GLY C CA  1 
ATOM   2545 C  C   . GLY B 2 33  ? 9.510   -16.548 75.665  1.00 49.28  ? 52  GLY C C   1 
ATOM   2546 O  O   . GLY B 2 33  ? 9.970   -15.899 74.728  1.00 51.48  ? 52  GLY C O   1 
ATOM   2547 N  N   . LEU B 2 34  ? 10.155  -17.567 76.249  1.00 48.54  ? 53  LEU C N   1 
ATOM   2548 C  CA  . LEU B 2 34  ? 11.515  -17.952 75.912  1.00 44.47  ? 53  LEU C CA  1 
ATOM   2549 C  C   . LEU B 2 34  ? 11.574  -18.621 74.542  1.00 46.25  ? 53  LEU C C   1 
ATOM   2550 O  O   . LEU B 2 34  ? 12.626  -18.630 73.919  1.00 56.61  ? 53  LEU C O   1 
ATOM   2551 C  CB  . LEU B 2 34  ? 12.061  -18.880 76.994  1.00 43.05  ? 53  LEU C CB  1 
ATOM   2552 C  CG  . LEU B 2 34  ? 12.140  -18.301 78.408  1.00 44.25  ? 53  LEU C CG  1 
ATOM   2553 C  CD1 . LEU B 2 34  ? 12.596  -19.335 79.418  1.00 42.93  ? 53  LEU C CD1 1 
ATOM   2554 C  CD2 . LEU B 2 34  ? 13.085  -17.112 78.412  1.00 48.10  ? 53  LEU C CD2 1 
ATOM   2555 N  N   . ALA B 2 35  ? 10.470  -19.203 74.076  1.00 45.67  ? 54  ALA C N   1 
ATOM   2556 C  CA  . ALA B 2 35  ? 10.424  -19.705 72.713  1.00 46.42  ? 54  ALA C CA  1 
ATOM   2557 C  C   . ALA B 2 35  ? 10.615  -18.533 71.754  1.00 46.69  ? 54  ALA C C   1 
ATOM   2558 O  O   . ALA B 2 35  ? 11.505  -18.555 70.909  1.00 47.00  ? 54  ALA C O   1 
ATOM   2559 C  CB  . ALA B 2 35  ? 9.121   -20.428 72.452  1.00 46.72  ? 54  ALA C CB  1 
ATOM   2560 N  N   . LEU B 2 36  ? 9.791   -17.497 71.923  1.00 46.89  ? 55  LEU C N   1 
ATOM   2561 C  CA  . LEU B 2 36  ? 9.883   -16.307 71.100  1.00 51.44  ? 55  LEU C CA  1 
ATOM   2562 C  C   . LEU B 2 36  ? 11.262  -15.673 71.250  1.00 56.42  ? 55  LEU C C   1 
ATOM   2563 O  O   . LEU B 2 36  ? 11.922  -15.387 70.255  1.00 63.81  ? 55  LEU C O   1 
ATOM   2564 C  CB  . LEU B 2 36  ? 8.782   -15.326 71.487  1.00 52.41  ? 55  LEU C CB  1 
ATOM   2565 C  CG  . LEU B 2 36  ? 7.354   -15.811 71.242  1.00 51.67  ? 55  LEU C CG  1 
ATOM   2566 C  CD1 . LEU B 2 36  ? 6.345   -14.774 71.695  1.00 52.85  ? 55  LEU C CD1 1 
ATOM   2567 C  CD2 . LEU B 2 36  ? 7.169   -16.161 69.786  1.00 51.37  ? 55  LEU C CD2 1 
ATOM   2568 N  N   . ALA B 2 37  ? 11.693  -15.452 72.493  1.00 57.41  ? 56  ALA C N   1 
ATOM   2569 C  CA  . ALA B 2 37  ? 12.952  -14.776 72.751  1.00 58.45  ? 56  ALA C CA  1 
ATOM   2570 C  C   . ALA B 2 37  ? 14.099  -15.460 72.002  1.00 59.28  ? 56  ALA C C   1 
ATOM   2571 O  O   . ALA B 2 37  ? 14.964  -14.789 71.439  1.00 63.69  ? 56  ALA C O   1 
ATOM   2572 C  CB  . ALA B 2 37  ? 13.206  -14.737 74.239  1.00 57.15  ? 56  ALA C CB  1 
ATOM   2573 N  N   . LEU B 2 38  ? 14.087  -16.796 71.982  1.00 55.65  ? 57  LEU C N   1 
ATOM   2574 C  CA  . LEU B 2 38  ? 15.201  -17.553 71.442  1.00 54.87  ? 57  LEU C CA  1 
ATOM   2575 C  C   . LEU B 2 38  ? 15.295  -17.341 69.933  1.00 59.66  ? 57  LEU C C   1 
ATOM   2576 O  O   . LEU B 2 38  ? 16.395  -17.191 69.411  1.00 70.26  ? 57  LEU C O   1 
ATOM   2577 C  CB  . LEU B 2 38  ? 15.096  -19.027 71.836  1.00 51.41  ? 57  LEU C CB  1 
ATOM   2578 C  CG  . LEU B 2 38  ? 15.549  -19.341 73.270  1.00 52.58  ? 57  LEU C CG  1 
ATOM   2579 C  CD1 . LEU B 2 38  ? 15.033  -20.678 73.772  1.00 53.19  ? 57  LEU C CD1 1 
ATOM   2580 C  CD2 . LEU B 2 38  ? 17.062  -19.310 73.420  1.00 53.97  ? 57  LEU C CD2 1 
ATOM   2581 N  N   . VAL B 2 39  ? 14.150  -17.281 69.248  1.00 62.50  ? 58  VAL C N   1 
ATOM   2582 C  CA  . VAL B 2 39  ? 14.131  -17.143 67.798  1.00 66.17  ? 58  VAL C CA  1 
ATOM   2583 C  C   . VAL B 2 39  ? 14.442  -15.700 67.401  1.00 66.09  ? 58  VAL C C   1 
ATOM   2584 O  O   . VAL B 2 39  ? 15.124  -15.478 66.401  1.00 62.55  ? 58  VAL C O   1 
ATOM   2585 C  CB  . VAL B 2 39  ? 12.808  -17.615 67.161  1.00 67.99  ? 58  VAL C CB  1 
ATOM   2586 C  CG1 . VAL B 2 39  ? 12.662  -19.134 67.220  1.00 66.49  ? 58  VAL C CG1 1 
ATOM   2587 C  CG2 . VAL B 2 39  ? 11.586  -16.912 67.739  1.00 67.00  ? 58  VAL C CG2 1 
ATOM   2588 N  N   . LEU B 2 40  ? 13.934  -14.735 68.181  1.00 66.95  ? 59  LEU C N   1 
ATOM   2589 C  CA  . LEU B 2 40  ? 14.122  -13.317 67.906  1.00 68.28  ? 59  LEU C CA  1 
ATOM   2590 C  C   . LEU B 2 40  ? 15.594  -12.953 68.050  1.00 69.74  ? 59  LEU C C   1 
ATOM   2591 O  O   . LEU B 2 40  ? 16.104  -12.177 67.254  1.00 79.38  ? 59  LEU C O   1 
ATOM   2592 C  CB  . LEU B 2 40  ? 13.264  -12.460 68.834  1.00 68.70  ? 59  LEU C CB  1 
ATOM   2593 C  CG  . LEU B 2 40  ? 11.747  -12.520 68.619  1.00 71.86  ? 59  LEU C CG  1 
ATOM   2594 C  CD1 . LEU B 2 40  ? 11.041  -11.512 69.548  1.00 70.28  ? 59  LEU C CD1 1 
ATOM   2595 C  CD2 . LEU B 2 40  ? 11.354  -12.296 67.160  1.00 70.42  ? 59  LEU C CD2 1 
ATOM   2596 N  N   . ASP B 2 41  ? 16.268  -13.527 69.050  1.00 69.20  ? 60  ASP C N   1 
ATOM   2597 C  CA  . ASP B 2 41  ? 17.684  -13.265 69.263  1.00 75.71  ? 60  ASP C CA  1 
ATOM   2598 C  C   . ASP B 2 41  ? 18.510  -13.950 68.174  1.00 79.59  ? 60  ASP C C   1 
ATOM   2599 O  O   . ASP B 2 41  ? 19.632  -13.541 67.882  1.00 93.83  ? 60  ASP C O   1 
ATOM   2600 C  CB  . ASP B 2 41  ? 18.136  -13.690 70.651  1.00 75.64  ? 60  ASP C CB  1 
ATOM   2601 C  CG  . ASP B 2 41  ? 19.236  -12.817 71.242  1.00 77.38  ? 60  ASP C CG  1 
ATOM   2602 O  OD1 . ASP B 2 41  ? 20.338  -12.778 70.666  1.00 83.70  ? 60  ASP C OD1 1 
ATOM   2603 O  OD2 . ASP B 2 41  ? 18.960  -12.128 72.244  1.00 76.48  ? 60  ASP C OD2 1 
ATOM   2604 N  N   . GLY B 2 42  ? 17.946  -15.008 67.589  1.00 79.73  ? 61  GLY C N   1 
ATOM   2605 C  CA  . GLY B 2 42  ? 18.518  -15.636 66.412  1.00 75.11  ? 61  GLY C CA  1 
ATOM   2606 C  C   . GLY B 2 42  ? 18.338  -14.758 65.179  1.00 73.71  ? 61  GLY C C   1 
ATOM   2607 O  O   . GLY B 2 42  ? 19.158  -14.811 64.276  1.00 79.99  ? 61  GLY C O   1 
ATOM   2608 N  N   . CYS B 2 43  ? 17.264  -13.959 65.153  1.00 71.34  ? 62  CYS C N   1 
ATOM   2609 C  CA  . CYS B 2 43  ? 16.995  -13.050 64.048  1.00 71.69  ? 62  CYS C CA  1 
ATOM   2610 C  C   . CYS B 2 43  ? 17.650  -11.689 64.282  1.00 70.45  ? 62  CYS C C   1 
ATOM   2611 O  O   . CYS B 2 43  ? 17.201  -10.680 63.744  1.00 65.88  ? 62  CYS C O   1 
ATOM   2612 C  CB  . CYS B 2 43  ? 15.504  -12.991 63.753  1.00 67.11  ? 62  CYS C CB  1 
ATOM   2613 S  SG  . CYS B 2 43  ? 14.951  -14.452 62.828  1.00 70.81  ? 62  CYS C SG  1 
ATOM   2614 N  N   . GLY B 2 44  ? 18.723  -11.677 65.081  1.00 71.38  ? 63  GLY C N   1 
ATOM   2615 C  CA  . GLY B 2 44  ? 19.580  -10.513 65.222  1.00 74.53  ? 63  GLY C CA  1 
ATOM   2616 C  C   . GLY B 2 44  ? 18.908  -9.355  65.957  1.00 79.05  ? 63  GLY C C   1 
ATOM   2617 O  O   . GLY B 2 44  ? 19.344  -8.216  65.811  1.00 82.76  ? 63  GLY C O   1 
ATOM   2618 N  N   . LYS B 2 45  ? 17.878  -9.652  66.763  1.00 74.76  ? 64  LYS C N   1 
ATOM   2619 C  CA  . LYS B 2 45  ? 17.083  -8.627  67.426  1.00 66.79  ? 64  LYS C CA  1 
ATOM   2620 C  C   . LYS B 2 45  ? 17.494  -8.503  68.892  1.00 66.95  ? 64  LYS C C   1 
ATOM   2621 O  O   . LYS B 2 45  ? 18.172  -9.382  69.426  1.00 62.33  ? 64  LYS C O   1 
ATOM   2622 C  CB  . LYS B 2 45  ? 15.594  -8.950  67.293  1.00 62.47  ? 64  LYS C CB  1 
ATOM   2623 C  CG  . LYS B 2 45  ? 15.095  -8.872  65.868  1.00 62.81  ? 64  LYS C CG  1 
ATOM   2624 C  CD  . LYS B 2 45  ? 13.671  -9.367  65.694  1.00 66.54  ? 64  LYS C CD  1 
ATOM   2625 C  CE  . LYS B 2 45  ? 13.204  -9.231  64.276  1.00 69.64  ? 64  LYS C CE  1 
ATOM   2626 N  NZ  . LYS B 2 45  ? 12.978  -7.840  63.874  1.00 71.05  ? 64  LYS C NZ  1 
ATOM   2627 N  N   . ARG B 2 46  ? 17.081  -7.389  69.512  1.00 75.80  ? 65  ARG C N   1 
ATOM   2628 C  CA  . ARG B 2 46  ? 17.253  -7.155  70.940  1.00 81.85  ? 65  ARG C CA  1 
ATOM   2629 C  C   . ARG B 2 46  ? 15.968  -7.578  71.647  1.00 84.52  ? 65  ARG C C   1 
ATOM   2630 O  O   . ARG B 2 46  ? 14.894  -7.086  71.314  1.00 92.04  ? 65  ARG C O   1 
ATOM   2631 C  CB  . ARG B 2 46  ? 17.552  -5.682  71.254  1.00 74.31  ? 65  ARG C CB  1 
ATOM   2632 N  N   . VAL B 2 47  ? 16.068  -8.502  72.612  1.00 80.53  ? 66  VAL C N   1 
ATOM   2633 C  CA  . VAL B 2 47  ? 14.879  -9.024  73.269  1.00 72.11  ? 66  VAL C CA  1 
ATOM   2634 C  C   . VAL B 2 47  ? 15.148  -9.228  74.760  1.00 67.57  ? 66  VAL C C   1 
ATOM   2635 O  O   . VAL B 2 47  ? 16.181  -9.777  75.141  1.00 63.63  ? 66  VAL C O   1 
ATOM   2636 C  CB  . VAL B 2 47  ? 14.407  -10.313 72.561  1.00 71.40  ? 66  VAL C CB  1 
ATOM   2637 C  CG1 . VAL B 2 47  ? 15.450  -11.432 72.572  1.00 69.71  ? 66  VAL C CG1 1 
ATOM   2638 C  CG2 . VAL B 2 47  ? 13.063  -10.794 73.090  1.00 75.53  ? 66  VAL C CG2 1 
ATOM   2639 N  N   . GLU B 2 48  ? 14.210  -8.773  75.598  1.00 66.35  ? 67  GLU C N   1 
ATOM   2640 C  CA  . GLU B 2 48  ? 14.250  -9.061  77.023  1.00 70.08  ? 67  GLU C CA  1 
ATOM   2641 C  C   . GLU B 2 48  ? 12.912  -9.677  77.436  1.00 73.83  ? 67  GLU C C   1 
ATOM   2642 O  O   . GLU B 2 48  ? 11.854  -9.265  76.932  1.00 76.73  ? 67  GLU C O   1 
ATOM   2643 C  CB  . GLU B 2 48  ? 14.498  -7.833  77.900  1.00 68.31  ? 67  GLU C CB  1 
ATOM   2644 C  CG  . GLU B 2 48  ? 15.766  -7.050  77.588  1.00 66.80  ? 67  GLU C CG  1 
ATOM   2645 C  CD  . GLU B 2 48  ? 15.874  -5.862  78.529  1.00 72.37  ? 67  GLU C CD  1 
ATOM   2646 O  OE1 . GLU B 2 48  ? 14.899  -5.068  78.604  1.00 68.22  ? 67  GLU C OE1 1 
ATOM   2647 O  OE2 . GLU B 2 48  ? 16.927  -5.740  79.193  1.00 74.12  ? 67  GLU C OE2 1 
ATOM   2648 N  N   . VAL B 2 49  ? 12.985  -10.668 78.345  1.00 68.20  ? 68  VAL C N   1 
ATOM   2649 C  CA  . VAL B 2 49  ? 11.809  -11.310 78.907  1.00 60.98  ? 68  VAL C CA  1 
ATOM   2650 C  C   . VAL B 2 49  ? 11.815  -11.084 80.419  1.00 52.72  ? 68  VAL C C   1 
ATOM   2651 O  O   . VAL B 2 49  ? 12.872  -11.119 81.053  1.00 47.61  ? 68  VAL C O   1 
ATOM   2652 C  CB  . VAL B 2 49  ? 11.761  -12.808 78.547  1.00 60.89  ? 68  VAL C CB  1 
ATOM   2653 C  CG1 . VAL B 2 49  ? 10.479  -13.465 79.049  1.00 63.30  ? 68  VAL C CG1 1 
ATOM   2654 C  CG2 . VAL B 2 49  ? 11.901  -13.050 77.045  1.00 56.11  ? 68  VAL C CG2 1 
ATOM   2655 N  N   . SER B 2 50  ? 10.630  -10.826 80.985  1.00 47.10  ? 69  SER C N   1 
ATOM   2656 C  CA  . SER B 2 50  ? 10.514  -10.592 82.410  1.00 49.95  ? 69  SER C CA  1 
ATOM   2657 C  C   . SER B 2 50  ? 9.087   -10.807 82.899  1.00 48.37  ? 69  SER C C   1 
ATOM   2658 O  O   . SER B 2 50  ? 8.129   -10.786 82.136  1.00 48.71  ? 69  SER C O   1 
ATOM   2659 C  CB  . SER B 2 50  ? 10.979  -9.212  82.768  1.00 57.61  ? 69  SER C CB  1 
ATOM   2660 O  OG  . SER B 2 50  ? 11.158  -9.084  84.172  1.00 64.18  ? 69  SER C OG  1 
ATOM   2661 N  N   . PHE B 2 51  ? 8.993   -11.021 84.213  1.00 47.76  ? 70  PHE C N   1 
ATOM   2662 C  CA  . PHE B 2 51  ? 7.739   -11.096 84.940  1.00 49.10  ? 70  PHE C CA  1 
ATOM   2663 C  C   . PHE B 2 51  ? 7.921   -10.269 86.207  1.00 52.49  ? 70  PHE C C   1 
ATOM   2664 O  O   . PHE B 2 51  ? 9.035   -10.182 86.718  1.00 49.86  ? 70  PHE C O   1 
ATOM   2665 C  CB  . PHE B 2 51  ? 7.421   -12.571 85.207  1.00 50.44  ? 70  PHE C CB  1 
ATOM   2666 C  CG  . PHE B 2 51  ? 8.511   -13.319 85.966  1.00 49.96  ? 70  PHE C CG  1 
ATOM   2667 C  CD1 . PHE B 2 51  ? 9.625   -13.832 85.307  1.00 48.19  ? 70  PHE C CD1 1 
ATOM   2668 C  CD2 . PHE B 2 51  ? 8.419   -13.506 87.341  1.00 53.48  ? 70  PHE C CD2 1 
ATOM   2669 C  CE1 . PHE B 2 51  ? 10.617  -14.517 86.008  1.00 48.06  ? 70  PHE C CE1 1 
ATOM   2670 C  CE2 . PHE B 2 51  ? 9.410   -14.195 88.038  1.00 52.19  ? 70  PHE C CE2 1 
ATOM   2671 C  CZ  . PHE B 2 51  ? 10.510  -14.689 87.371  1.00 48.17  ? 70  PHE C CZ  1 
ATOM   2672 N  N   . ALA B 2 52  ? 6.838   -9.655  86.704  1.00 59.65  ? 71  ALA C N   1 
ATOM   2673 C  CA  . ALA B 2 52  ? 6.948   -8.716  87.815  1.00 64.60  ? 71  ALA C CA  1 
ATOM   2674 C  C   . ALA B 2 52  ? 7.256   -9.446  89.119  1.00 65.48  ? 71  ALA C C   1 
ATOM   2675 O  O   . ALA B 2 52  ? 8.301   -9.233  89.726  1.00 58.97  ? 71  ALA C O   1 
ATOM   2676 C  CB  . ALA B 2 52  ? 5.695   -7.874  87.944  1.00 69.10  ? 71  ALA C CB  1 
ATOM   2677 N  N   . ALA B 2 53  ? 6.320   -10.298 89.546  1.00 73.42  ? 72  ALA C N   1 
ATOM   2678 C  CA  . ALA B 2 53  ? 6.476   -11.061 90.773  1.00 73.67  ? 72  ALA C CA  1 
ATOM   2679 C  C   . ALA B 2 53  ? 6.328   -12.560 90.532  1.00 64.27  ? 72  ALA C C   1 
ATOM   2680 O  O   . ALA B 2 53  ? 5.648   -12.965 89.590  1.00 55.41  ? 72  ALA C O   1 
ATOM   2681 C  CB  . ALA B 2 53  ? 5.471   -10.570 91.797  1.00 75.59  ? 72  ALA C CB  1 
ATOM   2682 N  N   . PRO B 2 54  ? 6.920   -13.437 91.377  1.00 66.70  ? 73  PRO C N   1 
ATOM   2683 C  CA  . PRO B 2 54  ? 7.823   -13.047 92.451  1.00 67.90  ? 73  PRO C CA  1 
ATOM   2684 C  C   . PRO B 2 54  ? 9.238   -12.699 91.991  1.00 65.57  ? 73  PRO C C   1 
ATOM   2685 O  O   . PRO B 2 54  ? 9.505   -12.552 90.797  1.00 52.58  ? 73  PRO C O   1 
ATOM   2686 C  CB  . PRO B 2 54  ? 7.840   -14.280 93.375  1.00 69.55  ? 73  PRO C CB  1 
ATOM   2687 C  CG  . PRO B 2 54  ? 6.744   -15.195 92.883  1.00 73.36  ? 73  PRO C CG  1 
ATOM   2688 C  CD  . PRO B 2 54  ? 6.648   -14.880 91.415  1.00 76.29  ? 73  PRO C CD  1 
ATOM   2689 N  N   . ALA B 2 55  ? 10.136  -12.602 92.983  1.00 66.20  ? 74  ALA C N   1 
ATOM   2690 C  CA  . ALA B 2 55  ? 11.491  -12.122 92.803  1.00 64.82  ? 74  ALA C CA  1 
ATOM   2691 C  C   . ALA B 2 55  ? 12.254  -12.971 91.788  1.00 62.99  ? 74  ALA C C   1 
ATOM   2692 O  O   . ALA B 2 55  ? 12.733  -12.461 90.775  1.00 62.02  ? 74  ALA C O   1 
ATOM   2693 C  CB  . ALA B 2 55  ? 12.177  -12.113 94.149  1.00 67.47  ? 74  ALA C CB  1 
ATOM   2694 N  N   . THR B 2 56  ? 12.374  -14.271 92.077  1.00 63.02  ? 75  THR C N   1 
ATOM   2695 C  CA  . THR B 2 56  ? 13.183  -15.172 91.264  1.00 58.16  ? 75  THR C CA  1 
ATOM   2696 C  C   . THR B 2 56  ? 12.273  -16.203 90.593  1.00 59.88  ? 75  THR C C   1 
ATOM   2697 O  O   . THR B 2 56  ? 11.100  -16.339 90.940  1.00 65.23  ? 75  THR C O   1 
ATOM   2698 C  CB  . THR B 2 56  ? 14.258  -15.833 92.126  1.00 51.36  ? 75  THR C CB  1 
ATOM   2699 O  OG1 . THR B 2 56  ? 13.562  -16.742 92.971  1.00 55.24  ? 75  THR C OG1 1 
ATOM   2700 C  CG2 . THR B 2 56  ? 15.036  -14.835 92.967  1.00 49.44  ? 75  THR C CG2 1 
ATOM   2701 N  N   . LEU B 2 57  ? 12.830  -16.916 89.607  1.00 58.81  ? 76  LEU C N   1 
ATOM   2702 C  CA  . LEU B 2 57  ? 12.087  -17.885 88.819  1.00 55.79  ? 76  LEU C CA  1 
ATOM   2703 C  C   . LEU B 2 57  ? 12.018  -19.206 89.580  1.00 59.33  ? 76  LEU C C   1 
ATOM   2704 O  O   . LEU B 2 57  ? 13.027  -19.633 90.139  1.00 61.94  ? 76  LEU C O   1 
ATOM   2705 C  CB  . LEU B 2 57  ? 12.816  -18.065 87.488  1.00 53.29  ? 76  LEU C CB  1 
ATOM   2706 C  CG  . LEU B 2 57  ? 12.133  -18.953 86.448  1.00 49.34  ? 76  LEU C CG  1 
ATOM   2707 C  CD1 . LEU B 2 57  ? 10.915  -18.261 85.876  1.00 51.38  ? 76  LEU C CD1 1 
ATOM   2708 C  CD2 . LEU B 2 57  ? 13.101  -19.266 85.326  1.00 47.52  ? 76  LEU C CD2 1 
ATOM   2709 N  N   . PRO B 2 58  ? 10.857  -19.904 89.616  1.00 56.50  ? 77  PRO C N   1 
ATOM   2710 C  CA  . PRO B 2 58  ? 10.793  -21.231 90.233  1.00 50.13  ? 77  PRO C CA  1 
ATOM   2711 C  C   . PRO B 2 58  ? 11.822  -22.190 89.640  1.00 45.20  ? 77  PRO C C   1 
ATOM   2712 O  O   . PRO B 2 58  ? 12.005  -22.220 88.423  1.00 48.52  ? 77  PRO C O   1 
ATOM   2713 C  CB  . PRO B 2 58  ? 9.359   -21.686 89.984  1.00 51.10  ? 77  PRO C CB  1 
ATOM   2714 C  CG  . PRO B 2 58  ? 8.592   -20.394 89.675  1.00 51.78  ? 77  PRO C CG  1 
ATOM   2715 C  CD  . PRO B 2 58  ? 9.570   -19.459 89.054  1.00 53.15  ? 77  PRO C CD  1 
ATOM   2716 N  N   . GLU B 2 59  ? 12.484  -22.968 90.498  1.00 43.79  ? 78  GLU C N   1 
ATOM   2717 C  CA  . GLU B 2 59  ? 13.686  -23.679 90.084  1.00 51.75  ? 78  GLU C CA  1 
ATOM   2718 C  C   . GLU B 2 59  ? 13.382  -24.678 88.966  1.00 51.19  ? 78  GLU C C   1 
ATOM   2719 O  O   . GLU B 2 59  ? 14.232  -24.906 88.113  1.00 55.90  ? 78  GLU C O   1 
ATOM   2720 C  CB  . GLU B 2 59  ? 14.543  -24.284 91.201  1.00 58.91  ? 78  GLU C CB  1 
ATOM   2721 C  CG  . GLU B 2 59  ? 13.938  -24.386 92.601  1.00 64.50  ? 78  GLU C CG  1 
ATOM   2722 C  CD  . GLU B 2 59  ? 15.017  -24.566 93.665  1.00 68.17  ? 78  GLU C CD  1 
ATOM   2723 O  OE1 . GLU B 2 59  ? 15.862  -25.482 93.537  1.00 64.63  ? 78  GLU C OE1 1 
ATOM   2724 O  OE2 . GLU B 2 59  ? 14.999  -23.793 94.654  1.00 73.75  ? 78  GLU C OE2 1 
ATOM   2725 N  N   . SER B 2 60  ? 12.175  -25.248 88.953  1.00 47.78  ? 79  SER C N   1 
ATOM   2726 C  CA  . SER B 2 60  ? 11.789  -26.222 87.939  1.00 45.81  ? 79  SER C CA  1 
ATOM   2727 C  C   . SER B 2 60  ? 11.739  -25.600 86.540  1.00 46.47  ? 79  SER C C   1 
ATOM   2728 O  O   . SER B 2 60  ? 11.770  -26.316 85.539  1.00 49.79  ? 79  SER C O   1 
ATOM   2729 C  CB  . SER B 2 60  ? 10.479  -26.899 88.287  1.00 42.59  ? 79  SER C CB  1 
ATOM   2730 O  OG  . SER B 2 60  ? 9.356   -26.062 88.054  1.00 38.42  ? 79  SER C OG  1 
ATOM   2731 N  N   . LEU B 2 61  ? 11.676  -24.266 86.462  1.00 46.95  ? 80  LEU C N   1 
ATOM   2732 C  CA  . LEU B 2 61  ? 11.608  -23.587 85.177  1.00 48.61  ? 80  LEU C CA  1 
ATOM   2733 C  C   . LEU B 2 61  ? 12.987  -23.114 84.731  1.00 50.23  ? 80  LEU C C   1 
ATOM   2734 O  O   . LEU B 2 61  ? 13.161  -22.765 83.575  1.00 52.88  ? 80  LEU C O   1 
ATOM   2735 C  CB  . LEU B 2 61  ? 10.617  -22.433 85.280  1.00 49.73  ? 80  LEU C CB  1 
ATOM   2736 C  CG  . LEU B 2 61  ? 9.189   -22.823 85.675  1.00 52.32  ? 80  LEU C CG  1 
ATOM   2737 C  CD1 . LEU B 2 61  ? 8.347   -21.557 85.709  1.00 50.58  ? 80  LEU C CD1 1 
ATOM   2738 C  CD2 . LEU B 2 61  ? 8.594   -23.884 84.744  1.00 49.34  ? 80  LEU C CD2 1 
ATOM   2739 N  N   . ARG B 2 62  ? 13.978  -23.136 85.629  1.00 54.47  ? 81  ARG C N   1 
ATOM   2740 C  CA  . ARG B 2 62  ? 15.342  -22.760 85.286  1.00 53.56  ? 81  ARG C CA  1 
ATOM   2741 C  C   . ARG B 2 62  ? 15.963  -23.845 84.414  1.00 46.72  ? 81  ARG C C   1 
ATOM   2742 O  O   . ARG B 2 62  ? 17.098  -23.707 83.983  1.00 45.23  ? 81  ARG C O   1 
ATOM   2743 C  CB  . ARG B 2 62  ? 16.201  -22.534 86.536  1.00 58.23  ? 81  ARG C CB  1 
ATOM   2744 C  CG  . ARG B 2 62  ? 15.749  -21.313 87.328  1.00 66.18  ? 81  ARG C CG  1 
ATOM   2745 C  CD  . ARG B 2 62  ? 16.770  -20.675 88.272  1.00 69.25  ? 81  ARG C CD  1 
ATOM   2746 N  NE  . ARG B 2 62  ? 16.712  -21.164 89.657  1.00 66.72  ? 81  ARG C NE  1 
ATOM   2747 C  CZ  . ARG B 2 62  ? 16.192  -20.509 90.692  1.00 57.04  ? 81  ARG C CZ  1 
ATOM   2748 N  NH1 . ARG B 2 62  ? 15.548  -19.370 90.505  1.00 57.00  ? 81  ARG C NH1 1 
ATOM   2749 N  NH2 . ARG B 2 62  ? 16.288  -21.017 91.904  1.00 52.55  ? 81  ARG C NH2 1 
ATOM   2750 N  N   . SER B 2 63  ? 15.208  -24.918 84.166  1.00 44.48  ? 82  SER C N   1 
ATOM   2751 C  CA  . SER B 2 63  ? 15.621  -26.004 83.289  1.00 43.74  ? 82  SER C CA  1 
ATOM   2752 C  C   . SER B 2 63  ? 15.376  -25.645 81.828  1.00 37.45  ? 82  SER C C   1 
ATOM   2753 O  O   . SER B 2 63  ? 15.933  -26.276 80.940  1.00 32.18  ? 82  SER C O   1 
ATOM   2754 C  CB  . SER B 2 63  ? 14.889  -27.279 83.632  1.00 46.46  ? 82  SER C CB  1 
ATOM   2755 O  OG  . SER B 2 63  ? 13.497  -27.148 83.364  1.00 45.10  ? 82  SER C OG  1 
ATOM   2756 N  N   . LEU B 2 64  ? 14.522  -24.644 81.594  1.00 34.42  ? 83  LEU C N   1 
ATOM   2757 C  CA  . LEU B 2 64  ? 14.119  -24.288 80.246  1.00 33.04  ? 83  LEU C CA  1 
ATOM   2758 C  C   . LEU B 2 64  ? 15.251  -23.515 79.599  1.00 32.24  ? 83  LEU C C   1 
ATOM   2759 O  O   . LEU B 2 64  ? 15.907  -22.721 80.266  1.00 30.08  ? 83  LEU C O   1 
ATOM   2760 C  CB  . LEU B 2 64  ? 12.828  -23.472 80.277  1.00 33.25  ? 83  LEU C CB  1 
ATOM   2761 C  CG  . LEU B 2 64  ? 11.591  -24.208 80.808  1.00 32.64  ? 83  LEU C CG  1 
ATOM   2762 C  CD1 . LEU B 2 64  ? 10.460  -23.297 81.256  1.00 31.80  ? 83  LEU C CD1 1 
ATOM   2763 C  CD2 . LEU B 2 64  ? 11.122  -25.128 79.710  1.00 32.49  ? 83  LEU C CD2 1 
ATOM   2764 N  N   . PRO B 2 65  ? 15.522  -23.737 78.298  1.00 38.64  ? 84  PRO C N   1 
ATOM   2765 C  CA  . PRO B 2 65  ? 16.529  -22.972 77.581  1.00 44.16  ? 84  PRO C CA  1 
ATOM   2766 C  C   . PRO B 2 65  ? 16.186  -21.495 77.474  1.00 46.23  ? 84  PRO C C   1 
ATOM   2767 O  O   . PRO B 2 65  ? 15.030  -21.159 77.278  1.00 47.75  ? 84  PRO C O   1 
ATOM   2768 C  CB  . PRO B 2 65  ? 16.554  -23.609 76.187  1.00 47.46  ? 84  PRO C CB  1 
ATOM   2769 C  CG  . PRO B 2 65  ? 15.912  -24.969 76.379  1.00 46.96  ? 84  PRO C CG  1 
ATOM   2770 C  CD  . PRO B 2 65  ? 14.906  -24.773 77.463  1.00 44.07  ? 84  PRO C CD  1 
ATOM   2771 N  N   . GLY B 2 66  ? 17.199  -20.636 77.615  1.00 53.10  ? 85  GLY C N   1 
ATOM   2772 C  CA  . GLY B 2 66  ? 17.067  -19.215 77.331  1.00 56.16  ? 85  GLY C CA  1 
ATOM   2773 C  C   . GLY B 2 66  ? 16.923  -18.375 78.596  1.00 57.66  ? 85  GLY C C   1 
ATOM   2774 O  O   . GLY B 2 66  ? 16.503  -17.225 78.507  1.00 53.77  ? 85  GLY C O   1 
ATOM   2775 N  N   . CYS B 2 67  ? 17.301  -18.926 79.756  1.00 64.80  ? 86  CYS C N   1 
ATOM   2776 C  CA  . CYS B 2 67  ? 17.168  -18.188 81.007  1.00 75.24  ? 86  CYS C CA  1 
ATOM   2777 C  C   . CYS B 2 67  ? 18.139  -17.006 81.044  1.00 73.99  ? 86  CYS C C   1 
ATOM   2778 O  O   . CYS B 2 67  ? 17.957  -16.077 81.833  1.00 80.57  ? 86  CYS C O   1 
ATOM   2779 C  CB  . CYS B 2 67  ? 17.320  -19.090 82.232  1.00 87.39  ? 86  CYS C CB  1 
ATOM   2780 S  SG  . CYS B 2 67  ? 15.864  -20.114 82.590  1.00 92.11  ? 86  CYS C SG  1 
ATOM   2781 N  N   . HIS B 2 68  ? 19.151  -17.035 80.169  1.00 69.78  ? 87  HIS C N   1 
ATOM   2782 C  CA  . HIS B 2 68  ? 20.089  -15.928 80.037  1.00 64.53  ? 87  HIS C CA  1 
ATOM   2783 C  C   . HIS B 2 68  ? 19.400  -14.681 79.480  1.00 60.50  ? 87  HIS C C   1 
ATOM   2784 O  O   . HIS B 2 68  ? 19.888  -13.578 79.718  1.00 59.61  ? 87  HIS C O   1 
ATOM   2785 C  CB  . HIS B 2 68  ? 21.344  -16.345 79.256  1.00 64.91  ? 87  HIS C CB  1 
ATOM   2786 C  CG  . HIS B 2 68  ? 21.100  -16.890 77.888  1.00 70.03  ? 87  HIS C CG  1 
ATOM   2787 N  ND1 . HIS B 2 68  ? 21.186  -16.123 76.748  1.00 68.68  ? 87  HIS C ND1 1 
ATOM   2788 C  CD2 . HIS B 2 68  ? 20.816  -18.139 77.463  1.00 73.69  ? 87  HIS C CD2 1 
ATOM   2789 C  CE1 . HIS B 2 68  ? 20.953  -16.883 75.679  1.00 67.61  ? 87  HIS C CE1 1 
ATOM   2790 N  NE2 . HIS B 2 68  ? 20.713  -18.107 76.091  1.00 69.20  ? 87  HIS C NE2 1 
ATOM   2791 N  N   . LEU B 2 69  ? 18.249  -14.841 78.809  1.00 57.76  ? 88  LEU C N   1 
ATOM   2792 C  CA  . LEU B 2 69  ? 17.518  -13.719 78.225  1.00 57.51  ? 88  LEU C CA  1 
ATOM   2793 C  C   . LEU B 2 69  ? 16.544  -13.109 79.241  1.00 59.30  ? 88  LEU C C   1 
ATOM   2794 O  O   . LEU B 2 69  ? 15.736  -12.243 78.885  1.00 48.71  ? 88  LEU C O   1 
ATOM   2795 C  CB  . LEU B 2 69  ? 16.738  -14.145 76.978  1.00 54.83  ? 88  LEU C CB  1 
ATOM   2796 C  CG  . LEU B 2 69  ? 17.543  -14.588 75.757  1.00 51.13  ? 88  LEU C CG  1 
ATOM   2797 C  CD1 . LEU B 2 69  ? 18.410  -15.757 76.088  1.00 51.69  ? 88  LEU C CD1 1 
ATOM   2798 C  CD2 . LEU B 2 69  ? 16.636  -14.933 74.584  1.00 48.89  ? 88  LEU C CD2 1 
ATOM   2799 N  N   . LEU B 2 70  ? 16.571  -13.596 80.488  1.00 65.69  ? 89  LEU C N   1 
ATOM   2800 C  CA  . LEU B 2 70  ? 15.670  -13.091 81.510  1.00 71.58  ? 89  LEU C CA  1 
ATOM   2801 C  C   . LEU B 2 70  ? 16.318  -11.881 82.173  1.00 73.37  ? 89  LEU C C   1 
ATOM   2802 O  O   . LEU B 2 70  ? 17.533  -11.843 82.392  1.00 73.67  ? 89  LEU C O   1 
ATOM   2803 C  CB  . LEU B 2 70  ? 15.324  -14.167 82.538  1.00 71.38  ? 89  LEU C CB  1 
ATOM   2804 C  CG  . LEU B 2 70  ? 14.336  -15.245 82.089  1.00 68.47  ? 89  LEU C CG  1 
ATOM   2805 C  CD1 . LEU B 2 70  ? 14.371  -16.390 83.099  1.00 67.63  ? 89  LEU C CD1 1 
ATOM   2806 C  CD2 . LEU B 2 70  ? 12.921  -14.670 81.924  1.00 65.72  ? 89  LEU C CD2 1 
ATOM   2807 N  N   . VAL B 2 71  ? 15.475  -10.893 82.481  1.00 68.08  ? 90  VAL C N   1 
ATOM   2808 C  CA  . VAL B 2 71  ? 15.925  -9.606  82.967  1.00 74.42  ? 90  VAL C CA  1 
ATOM   2809 C  C   . VAL B 2 71  ? 15.013  -9.231  84.126  1.00 76.47  ? 90  VAL C C   1 
ATOM   2810 O  O   . VAL B 2 71  ? 13.795  -9.368  84.000  1.00 87.30  ? 90  VAL C O   1 
ATOM   2811 C  CB  . VAL B 2 71  ? 15.867  -8.590  81.805  1.00 79.25  ? 90  VAL C CB  1 
ATOM   2812 C  CG1 . VAL B 2 71  ? 16.009  -7.157  82.286  1.00 83.05  ? 90  VAL C CG1 1 
ATOM   2813 C  CG2 . VAL B 2 71  ? 16.904  -8.885  80.727  1.00 77.53  ? 90  VAL C CG2 1 
ATOM   2814 N  N   . ARG B 2 72  ? 15.606  -8.798  85.252  1.00 74.59  ? 91  ARG C N   1 
ATOM   2815 C  CA  . ARG B 2 72  ? 14.835  -8.383  86.418  1.00 70.27  ? 91  ARG C CA  1 
ATOM   2816 C  C   . ARG B 2 72  ? 13.862  -7.283  86.001  1.00 68.65  ? 91  ARG C C   1 
ATOM   2817 O  O   . ARG B 2 72  ? 14.183  -6.435  85.176  1.00 69.22  ? 91  ARG C O   1 
ATOM   2818 C  CB  . ARG B 2 72  ? 15.714  -7.936  87.595  1.00 61.58  ? 91  ARG C CB  1 
ATOM   2819 N  N   . PRO B 2 73  ? 12.633  -7.258  86.552  1.00 66.35  ? 92  PRO C N   1 
ATOM   2820 C  CA  . PRO B 2 73  ? 11.596  -6.365  86.050  1.00 70.50  ? 92  PRO C CA  1 
ATOM   2821 C  C   . PRO B 2 73  ? 11.952  -4.884  86.180  1.00 79.24  ? 92  PRO C C   1 
ATOM   2822 O  O   . PRO B 2 73  ? 11.533  -4.067  85.357  1.00 84.31  ? 92  PRO C O   1 
ATOM   2823 C  CB  . PRO B 2 73  ? 10.370  -6.765  86.869  1.00 67.93  ? 92  PRO C CB  1 
ATOM   2824 C  CG  . PRO B 2 73  ? 10.944  -7.389  88.122  1.00 65.10  ? 92  PRO C CG  1 
ATOM   2825 C  CD  . PRO B 2 73  ? 12.203  -8.069  87.698  1.00 65.13  ? 92  PRO C CD  1 
ATOM   2826 N  N   . GLU B 2 74  ? 12.744  -4.552  87.212  1.00 82.71  ? 93  GLU C N   1 
ATOM   2827 C  CA  . GLU B 2 74  ? 13.057  -3.166  87.531  1.00 74.08  ? 93  GLU C CA  1 
ATOM   2828 C  C   . GLU B 2 74  ? 13.955  -2.569  86.448  1.00 69.35  ? 93  GLU C C   1 
ATOM   2829 O  O   . GLU B 2 74  ? 13.845  -1.384  86.166  1.00 76.01  ? 93  GLU C O   1 
ATOM   2830 C  CB  . GLU B 2 74  ? 13.635  -2.991  88.939  1.00 69.41  ? 93  GLU C CB  1 
ATOM   2831 C  CG  . GLU B 2 74  ? 14.863  -3.845  89.243  1.00 69.71  ? 93  GLU C CG  1 
ATOM   2832 C  CD  . GLU B 2 74  ? 14.638  -5.176  89.934  1.00 67.42  ? 93  GLU C CD  1 
ATOM   2833 O  OE1 . GLU B 2 74  ? 13.495  -5.652  90.024  1.00 68.12  ? 93  GLU C OE1 1 
ATOM   2834 O  OE2 . GLU B 2 74  ? 15.648  -5.754  90.362  1.00 68.87  ? 93  GLU C OE2 1 
ATOM   2835 N  N   . VAL B 2 75  ? 14.802  -3.397  85.820  1.00 66.12  ? 94  VAL C N   1 
ATOM   2836 C  CA  . VAL B 2 75  ? 15.786  -2.933  84.851  1.00 61.49  ? 94  VAL C CA  1 
ATOM   2837 C  C   . VAL B 2 75  ? 15.397  -3.382  83.444  1.00 58.61  ? 94  VAL C C   1 
ATOM   2838 O  O   . VAL B 2 75  ? 16.243  -3.469  82.560  1.00 61.38  ? 94  VAL C O   1 
ATOM   2839 C  CB  . VAL B 2 75  ? 17.203  -3.436  85.207  1.00 65.07  ? 94  VAL C CB  1 
ATOM   2840 C  CG1 . VAL B 2 75  ? 17.601  -3.053  86.630  1.00 64.50  ? 94  VAL C CG1 1 
ATOM   2841 C  CG2 . VAL B 2 75  ? 17.377  -4.943  84.991  1.00 66.60  ? 94  VAL C CG2 1 
ATOM   2842 N  N   . MET B 2 76  ? 14.116  -3.674  83.216  1.00 58.84  ? 95  MET C N   1 
ATOM   2843 C  CA  . MET B 2 76  ? 13.693  -4.096  81.893  1.00 68.43  ? 95  MET C CA  1 
ATOM   2844 C  C   . MET B 2 76  ? 13.611  -2.850  81.016  1.00 77.81  ? 95  MET C C   1 
ATOM   2845 O  O   . MET B 2 76  ? 12.777  -1.982  81.271  1.00 81.44  ? 95  MET C O   1 
ATOM   2846 C  CB  . MET B 2 76  ? 12.361  -4.859  81.955  1.00 66.27  ? 95  MET C CB  1 
ATOM   2847 C  CG  . MET B 2 76  ? 11.557  -4.837  80.665  1.00 63.49  ? 95  MET C CG  1 
ATOM   2848 S  SD  . MET B 2 76  ? 10.177  -5.988  80.542  1.00 65.39  ? 95  MET C SD  1 
ATOM   2849 C  CE  . MET B 2 76  ? 10.711  -7.137  79.263  1.00 63.95  ? 95  MET C CE  1 
ATOM   2850 N  N   . ARG B 2 77  ? 14.480  -2.768  79.993  1.00 79.16  ? 96  ARG C N   1 
ATOM   2851 C  CA  . ARG B 2 77  ? 14.508  -1.617  79.103  1.00 81.33  ? 96  ARG C CA  1 
ATOM   2852 C  C   . ARG B 2 77  ? 13.109  -1.389  78.515  1.00 82.93  ? 96  ARG C C   1 
ATOM   2853 O  O   . ARG B 2 77  ? 12.544  -2.294  77.903  1.00 81.59  ? 96  ARG C O   1 
ATOM   2854 C  CB  . ARG B 2 77  ? 15.595  -1.824  78.039  1.00 76.27  ? 96  ARG C CB  1 
ATOM   2855 N  N   . ARG B 2 78  ? 12.561  -0.175  78.725  1.00 78.92  ? 97  ARG C N   1 
ATOM   2856 C  CA  . ARG B 2 78  ? 11.219  0.190   78.282  1.00 72.77  ? 97  ARG C CA  1 
ATOM   2857 C  C   . ARG B 2 78  ? 11.261  0.885   76.917  1.00 72.99  ? 97  ARG C C   1 
ATOM   2858 O  O   . ARG B 2 78  ? 10.212  1.212   76.375  1.00 80.68  ? 97  ARG C O   1 
ATOM   2859 C  CB  . ARG B 2 78  ? 10.528  1.068   79.338  1.00 61.51  ? 97  ARG C CB  1 
ATOM   2860 N  N   . ASP B 2 79  ? 12.465  1.103   76.366  1.00 72.17  ? 98  ASP C N   1 
ATOM   2861 C  CA  . ASP B 2 79  ? 12.649  1.736   75.066  1.00 72.97  ? 98  ASP C CA  1 
ATOM   2862 C  C   . ASP B 2 79  ? 12.537  0.683   73.959  1.00 78.02  ? 98  ASP C C   1 
ATOM   2863 O  O   . ASP B 2 79  ? 13.550  0.238   73.419  1.00 84.12  ? 98  ASP C O   1 
ATOM   2864 C  CB  . ASP B 2 79  ? 13.969  2.501   75.039  1.00 74.10  ? 98  ASP C CB  1 
ATOM   2865 C  CG  . ASP B 2 79  ? 15.254  1.703   75.272  1.00 71.72  ? 98  ASP C CG  1 
ATOM   2866 O  OD1 . ASP B 2 79  ? 15.291  0.857   76.184  1.00 62.64  ? 98  ASP C OD1 1 
ATOM   2867 O  OD2 . ASP B 2 79  ? 16.243  1.958   74.562  1.00 72.41  ? 98  ASP C OD2 1 
ATOM   2868 N  N   . VAL B 2 80  ? 11.301  0.297   73.604  1.00 74.47  ? 99  VAL C N   1 
ATOM   2869 C  CA  . VAL B 2 80  ? 11.076  -0.901  72.800  1.00 74.09  ? 99  VAL C CA  1 
ATOM   2870 C  C   . VAL B 2 80  ? 10.145  -0.607  71.626  1.00 72.08  ? 99  VAL C C   1 
ATOM   2871 O  O   . VAL B 2 80  ? 9.227   0.199   71.744  1.00 68.11  ? 99  VAL C O   1 
ATOM   2872 C  CB  . VAL B 2 80  ? 10.502  -2.062  73.640  1.00 76.85  ? 99  VAL C CB  1 
ATOM   2873 C  CG1 . VAL B 2 80  ? 11.462  -2.524  74.732  1.00 77.46  ? 99  VAL C CG1 1 
ATOM   2874 C  CG2 . VAL B 2 80  ? 9.127   -1.730  74.219  1.00 74.39  ? 99  VAL C CG2 1 
ATOM   2875 N  N   . ASP B 2 81  ? 10.357  -1.326  70.514  1.00 78.49  ? 100 ASP C N   1 
ATOM   2876 C  CA  . ASP B 2 81  ? 9.470   -1.237  69.361  1.00 86.16  ? 100 ASP C CA  1 
ATOM   2877 C  C   . ASP B 2 81  ? 8.140   -1.920  69.675  1.00 82.41  ? 100 ASP C C   1 
ATOM   2878 O  O   . ASP B 2 81  ? 7.083   -1.422  69.289  1.00 86.42  ? 100 ASP C O   1 
ATOM   2879 C  CB  . ASP B 2 81  ? 10.080  -1.828  68.093  1.00 90.72  ? 100 ASP C CB  1 
ATOM   2880 C  CG  . ASP B 2 81  ? 11.367  -1.182  67.593  1.00 95.27  ? 100 ASP C CG  1 
ATOM   2881 O  OD1 . ASP B 2 81  ? 12.029  -0.471  68.389  1.00 97.45  ? 100 ASP C OD1 1 
ATOM   2882 O  OD2 . ASP B 2 81  ? 11.696  -1.393  66.405  1.00 96.49  ? 100 ASP C OD2 1 
ATOM   2883 N  N   . LEU B 2 82  ? 8.200   -3.061  70.377  1.00 81.29  ? 101 LEU C N   1 
ATOM   2884 C  CA  . LEU B 2 82  ? 7.045   -3.933  70.550  1.00 72.52  ? 101 LEU C CA  1 
ATOM   2885 C  C   . LEU B 2 82  ? 7.040   -4.552  71.944  1.00 66.37  ? 101 LEU C C   1 
ATOM   2886 O  O   . LEU B 2 82  ? 8.030   -5.151  72.357  1.00 71.88  ? 101 LEU C O   1 
ATOM   2887 C  CB  . LEU B 2 82  ? 7.109   -5.012  69.471  1.00 67.52  ? 101 LEU C CB  1 
ATOM   2888 C  CG  . LEU B 2 82  ? 6.064   -6.124  69.568  1.00 62.75  ? 101 LEU C CG  1 
ATOM   2889 C  CD1 . LEU B 2 82  ? 4.665   -5.558  69.472  1.00 62.94  ? 101 LEU C CD1 1 
ATOM   2890 C  CD2 . LEU B 2 82  ? 6.309   -7.161  68.489  1.00 63.64  ? 101 LEU C CD2 1 
ATOM   2891 N  N   . VAL B 2 83  ? 5.910   -4.412  72.647  1.00 62.04  ? 102 VAL C N   1 
ATOM   2892 C  CA  . VAL B 2 83  ? 5.653   -5.155  73.872  1.00 55.57  ? 102 VAL C CA  1 
ATOM   2893 C  C   . VAL B 2 83  ? 4.787   -6.353  73.490  1.00 52.36  ? 102 VAL C C   1 
ATOM   2894 O  O   . VAL B 2 83  ? 3.873   -6.224  72.667  1.00 51.80  ? 102 VAL C O   1 
ATOM   2895 N  N   . VAL B 2 84  ? 5.102   -7.515  74.075  1.00 51.30  ? 103 VAL C N   1 
ATOM   2896 C  CA  . VAL B 2 84  ? 4.368   -8.743  73.810  1.00 51.55  ? 103 VAL C CA  1 
ATOM   2897 C  C   . VAL B 2 84  ? 4.095   -9.447  75.135  1.00 52.93  ? 103 VAL C C   1 
ATOM   2898 O  O   . VAL B 2 84  ? 5.033   -9.685  75.901  1.00 56.40  ? 103 VAL C O   1 
ATOM   2899 C  CB  . VAL B 2 84  ? 5.121   -9.696  72.863  1.00 47.20  ? 103 VAL C CB  1 
ATOM   2900 C  CG1 . VAL B 2 84  ? 4.294   -10.938 72.541  1.00 45.09  ? 103 VAL C CG1 1 
ATOM   2901 C  CG2 . VAL B 2 84  ? 5.561   -8.984  71.590  1.00 46.12  ? 103 VAL C CG2 1 
ATOM   2902 N  N   . THR B 2 85  ? 2.823   -9.798  75.369  1.00 49.45  ? 104 THR C N   1 
ATOM   2903 C  CA  . THR B 2 85  ? 2.454   -10.592 76.527  1.00 51.49  ? 104 THR C CA  1 
ATOM   2904 C  C   . THR B 2 85  ? 2.193   -12.028 76.088  1.00 61.51  ? 104 THR C C   1 
ATOM   2905 O  O   . THR B 2 85  ? 1.809   -12.267 74.943  1.00 62.04  ? 104 THR C O   1 
ATOM   2906 C  CB  . THR B 2 85  ? 1.224   -10.010 77.209  1.00 48.27  ? 104 THR C CB  1 
ATOM   2907 O  OG1 . THR B 2 85  ? 0.146   -10.335 76.333  1.00 46.36  ? 104 THR C OG1 1 
ATOM   2908 C  CG2 . THR B 2 85  ? 1.388   -8.533  77.519  1.00 45.31  ? 104 THR C CG2 1 
ATOM   2909 N  N   . VAL B 2 86  ? 2.376   -12.964 77.028  1.00 70.05  ? 105 VAL C N   1 
ATOM   2910 C  CA  . VAL B 2 86  ? 2.163   -14.380 76.767  1.00 72.91  ? 105 VAL C CA  1 
ATOM   2911 C  C   . VAL B 2 86  ? 1.351   -14.973 77.915  1.00 74.69  ? 105 VAL C C   1 
ATOM   2912 O  O   . VAL B 2 86  ? 1.718   -14.819 79.076  1.00 74.36  ? 105 VAL C O   1 
ATOM   2913 C  CB  . VAL B 2 86  ? 3.488   -15.143 76.557  1.00 67.46  ? 105 VAL C CB  1 
ATOM   2914 C  CG1 . VAL B 2 86  ? 4.060   -14.894 75.169  1.00 65.53  ? 105 VAL C CG1 1 
ATOM   2915 C  CG2 . VAL B 2 86  ? 4.524   -14.833 77.632  1.00 66.04  ? 105 VAL C CG2 1 
ATOM   2916 N  N   . ASP B 2 87  ? 0.226   -15.619 77.577  1.00 77.21  ? 106 ASP C N   1 
ATOM   2917 C  CA  . ASP B 2 87  ? -0.585  -16.337 78.548  1.00 75.47  ? 106 ASP C CA  1 
ATOM   2918 C  C   . ASP B 2 87  ? -1.138  -15.371 79.600  1.00 75.22  ? 106 ASP C C   1 
ATOM   2919 O  O   . ASP B 2 87  ? -1.446  -15.786 80.717  1.00 71.68  ? 106 ASP C O   1 
ATOM   2920 C  CB  . ASP B 2 87  ? 0.215   -17.479 79.161  1.00 74.64  ? 106 ASP C CB  1 
ATOM   2921 C  CG  . ASP B 2 87  ? -0.583  -18.587 79.837  1.00 74.70  ? 106 ASP C CG  1 
ATOM   2922 O  OD1 . ASP B 2 87  ? -1.343  -19.277 79.123  1.00 62.12  ? 106 ASP C OD1 1 
ATOM   2923 O  OD2 . ASP B 2 87  ? -0.421  -18.762 81.068  1.00 85.47  ? 106 ASP C OD2 1 
ATOM   2924 N  N   . ILE B 2 88  ? -1.289  -14.090 79.226  1.00 77.96  ? 107 ILE C N   1 
ATOM   2925 C  CA  . ILE B 2 88  ? -1.828  -13.078 80.120  1.00 76.09  ? 107 ILE C CA  1 
ATOM   2926 C  C   . ILE B 2 88  ? -3.194  -12.655 79.595  1.00 77.74  ? 107 ILE C C   1 
ATOM   2927 O  O   . ILE B 2 88  ? -3.286  -12.224 78.448  1.00 78.09  ? 107 ILE C O   1 
ATOM   2928 C  CB  . ILE B 2 88  ? -0.890  -11.867 80.238  1.00 71.87  ? 107 ILE C CB  1 
ATOM   2929 C  CG1 . ILE B 2 88  ? 0.502   -12.275 80.684  1.00 77.03  ? 107 ILE C CG1 1 
ATOM   2930 C  CG2 . ILE B 2 88  ? -1.499  -10.816 81.161  1.00 69.57  ? 107 ILE C CG2 1 
ATOM   2931 C  CD1 . ILE B 2 88  ? 1.411   -11.111 81.057  1.00 80.35  ? 107 ILE C CD1 1 
ATOM   2932 N  N   . PRO B 2 89  ? -4.270  -12.766 80.415  1.00 77.66  ? 108 PRO C N   1 
ATOM   2933 C  CA  . PRO B 2 89  ? -5.627  -12.446 79.982  1.00 80.84  ? 108 PRO C CA  1 
ATOM   2934 C  C   . PRO B 2 89  ? -6.092  -11.012 80.231  1.00 80.45  ? 108 PRO C C   1 
ATOM   2935 O  O   . PRO B 2 89  ? -7.118  -10.618 79.690  1.00 81.73  ? 108 PRO C O   1 
ATOM   2936 C  CB  . PRO B 2 89  ? -6.460  -13.420 80.803  1.00 80.83  ? 108 PRO C CB  1 
ATOM   2937 C  CG  . PRO B 2 89  ? -5.698  -13.464 82.119  1.00 79.13  ? 108 PRO C CG  1 
ATOM   2938 C  CD  . PRO B 2 89  ? -4.245  -13.292 81.789  1.00 76.17  ? 108 PRO C CD  1 
ATOM   2939 N  N   . SER B 2 90  ? -5.360  -10.254 81.063  1.00 79.84  ? 109 SER C N   1 
ATOM   2940 C  CA  . SER B 2 90  ? -5.722  -8.888  81.417  1.00 84.20  ? 109 SER C CA  1 
ATOM   2941 C  C   . SER B 2 90  ? -4.509  -8.157  81.991  1.00 93.82  ? 109 SER C C   1 
ATOM   2942 O  O   . SER B 2 90  ? -3.574  -8.786  82.477  1.00 111.22 ? 109 SER C O   1 
ATOM   2943 C  CB  . SER B 2 90  ? -6.878  -8.857  82.395  1.00 80.05  ? 109 SER C CB  1 
ATOM   2944 O  OG  . SER B 2 90  ? -6.520  -9.420  83.651  1.00 73.27  ? 109 SER C OG  1 
ATOM   2945 N  N   . VAL B 2 91  ? -4.553  -6.820  81.984  1.00 94.78  ? 110 VAL C N   1 
ATOM   2946 C  CA  . VAL B 2 91  ? -3.387  -6.007  82.311  1.00 91.26  ? 110 VAL C CA  1 
ATOM   2947 C  C   . VAL B 2 91  ? -3.023  -6.121  83.792  1.00 87.02  ? 110 VAL C C   1 
ATOM   2948 C  CB  . VAL B 2 91  ? -3.600  -4.536  81.923  1.00 86.67  ? 110 VAL C CB  1 
ATOM   2949 C  CG1 . VAL B 2 91  ? -2.323  -3.728  82.137  1.00 89.78  ? 110 VAL C CG1 1 
ATOM   2950 C  CG2 . VAL B 2 91  ? -4.102  -4.408  80.486  1.00 84.62  ? 110 VAL C CG2 1 
ATOM   2951 N  N   . ASP B 2 92  ? -3.949  -6.574  84.651  1.00 78.93  ? 111 ASP C N   1 
ATOM   2952 C  CA  . ASP B 2 92  ? -3.682  -6.741  86.075  1.00 74.91  ? 111 ASP C CA  1 
ATOM   2953 C  C   . ASP B 2 92  ? -2.590  -7.794  86.280  1.00 77.29  ? 111 ASP C C   1 
ATOM   2954 O  O   . ASP B 2 92  ? -1.781  -7.702  87.202  1.00 82.45  ? 111 ASP C O   1 
ATOM   2955 C  CB  . ASP B 2 92  ? -4.951  -7.071  86.851  1.00 66.30  ? 111 ASP C CB  1 
ATOM   2956 N  N   . ARG B 2 93  ? -2.565  -8.789  85.391  1.00 78.67  ? 112 ARG C N   1 
ATOM   2957 C  CA  . ARG B 2 93  ? -1.699  -9.947  85.536  1.00 79.74  ? 112 ARG C CA  1 
ATOM   2958 C  C   . ARG B 2 93  ? -0.259  -9.612  85.142  1.00 81.48  ? 112 ARG C C   1 
ATOM   2959 O  O   . ARG B 2 93  ? 0.658   -10.371 85.474  1.00 81.60  ? 112 ARG C O   1 
ATOM   2960 C  CB  . ARG B 2 93  ? -2.283  -11.102 84.710  1.00 76.32  ? 112 ARG C CB  1 
ATOM   2961 C  CG  . ARG B 2 93  ? -3.687  -11.568 85.079  1.00 74.19  ? 112 ARG C CG  1 
ATOM   2962 C  CD  . ARG B 2 93  ? -3.825  -12.047 86.500  1.00 76.25  ? 112 ARG C CD  1 
ATOM   2963 N  NE  . ARG B 2 93  ? -2.903  -13.162 86.720  1.00 76.97  ? 112 ARG C NE  1 
ATOM   2964 C  CZ  . ARG B 2 93  ? -2.546  -13.625 87.898  1.00 75.71  ? 112 ARG C CZ  1 
ATOM   2965 N  NH1 . ARG B 2 93  ? -3.031  -13.083 89.001  1.00 76.71  ? 112 ARG C NH1 1 
ATOM   2966 N  NH2 . ARG B 2 93  ? -1.701  -14.639 87.964  1.00 75.57  ? 112 ARG C NH2 1 
ATOM   2967 N  N   . LEU B 2 94  ? -0.061  -8.482  84.436  1.00 81.43  ? 113 LEU C N   1 
ATOM   2968 C  CA  . LEU B 2 94  ? 1.272   -7.976  84.128  1.00 71.46  ? 113 LEU C CA  1 
ATOM   2969 C  C   . LEU B 2 94  ? 1.971   -7.619  85.437  1.00 65.68  ? 113 LEU C C   1 
ATOM   2970 O  O   . LEU B 2 94  ? 3.184   -7.776  85.536  1.00 59.46  ? 113 LEU C O   1 
ATOM   2971 C  CB  . LEU B 2 94  ? 1.251   -6.775  83.178  1.00 66.34  ? 113 LEU C CB  1 
ATOM   2972 C  CG  . LEU B 2 94  ? 1.211   -7.092  81.678  1.00 53.46  ? 113 LEU C CG  1 
ATOM   2973 N  N   . GLY B 2 95  ? 1.189   -7.162  86.428  1.00 67.63  ? 114 GLY C N   1 
ATOM   2974 C  CA  . GLY B 2 95  ? 1.719   -6.715  87.707  1.00 65.20  ? 114 GLY C CA  1 
ATOM   2975 C  C   . GLY B 2 95  ? 2.349   -5.334  87.567  1.00 65.96  ? 114 GLY C C   1 
ATOM   2976 O  O   . GLY B 2 95  ? 1.879   -4.525  86.776  1.00 67.44  ? 114 GLY C O   1 
ATOM   2977 N  N   . ALA B 2 96  ? 3.429   -5.087  88.316  1.00 66.40  ? 115 ALA C N   1 
ATOM   2978 C  CA  . ALA B 2 96  ? 4.161   -3.830  88.270  1.00 66.95  ? 115 ALA C CA  1 
ATOM   2979 C  C   . ALA B 2 96  ? 4.652   -3.487  86.856  1.00 71.92  ? 115 ALA C C   1 
ATOM   2980 O  O   . ALA B 2 96  ? 4.963   -2.325  86.582  1.00 71.47  ? 115 ALA C O   1 
ATOM   2981 C  CB  . ALA B 2 96  ? 5.312   -3.901  89.254  1.00 65.66  ? 115 ALA C CB  1 
ATOM   2982 N  N   . LEU B 2 97  ? 4.728   -4.485  85.959  1.00 70.19  ? 116 LEU C N   1 
ATOM   2983 C  CA  . LEU B 2 97  ? 5.132   -4.259  84.576  1.00 68.85  ? 116 LEU C CA  1 
ATOM   2984 C  C   . LEU B 2 97  ? 3.915   -3.889  83.725  1.00 69.82  ? 116 LEU C C   1 
ATOM   2985 O  O   . LEU B 2 97  ? 3.968   -3.969  82.502  1.00 70.72  ? 116 LEU C O   1 
ATOM   2986 C  CB  . LEU B 2 97  ? 5.820   -5.492  83.982  1.00 71.29  ? 116 LEU C CB  1 
ATOM   2987 C  CG  . LEU B 2 97  ? 7.201   -5.882  84.518  1.00 73.90  ? 116 LEU C CG  1 
ATOM   2988 C  CD1 . LEU B 2 97  ? 7.631   -7.240  83.976  1.00 76.06  ? 116 LEU C CD1 1 
ATOM   2989 C  CD2 . LEU B 2 97  ? 8.253   -4.846  84.192  1.00 76.19  ? 116 LEU C CD2 1 
ATOM   2990 N  N   . GLY B 2 98  ? 2.798   -3.546  84.374  1.00 68.45  ? 117 GLY C N   1 
ATOM   2991 C  CA  . GLY B 2 98  ? 1.608   -3.082  83.685  1.00 70.73  ? 117 GLY C CA  1 
ATOM   2992 C  C   . GLY B 2 98  ? 1.843   -1.728  83.013  1.00 75.10  ? 117 GLY C C   1 
ATOM   2993 N  N   . ASP B 2 99  ? 2.936   -1.043  83.385  1.00 79.51  ? 118 ASP C N   1 
ATOM   2994 C  CA  . ASP B 2 99  ? 3.297   0.250   82.826  1.00 80.30  ? 118 ASP C CA  1 
ATOM   2995 C  C   . ASP B 2 99  ? 3.686   0.148   81.348  1.00 79.89  ? 118 ASP C C   1 
ATOM   2996 O  O   . ASP B 2 99  ? 4.106   1.135   80.750  1.00 82.30  ? 118 ASP C O   1 
ATOM   2997 C  CB  . ASP B 2 99  ? 4.397   0.913   83.646  1.00 81.17  ? 118 ASP C CB  1 
ATOM   2998 C  CG  . ASP B 2 99  ? 5.816   0.380   83.471  1.00 79.18  ? 118 ASP C CG  1 
ATOM   2999 O  OD1 . ASP B 2 99  ? 6.296   0.298   82.319  1.00 68.08  ? 118 ASP C OD1 1 
ATOM   3000 O  OD2 . ASP B 2 99  ? 6.460   0.104   84.507  1.00 79.73  ? 118 ASP C OD2 1 
ATOM   3001 N  N   . LEU B 2 100 ? 3.581   -1.043  80.756  1.00 71.43  ? 119 LEU C N   1 
ATOM   3002 C  CA  . LEU B 2 100 ? 3.852   -1.222  79.343  1.00 67.65  ? 119 LEU C CA  1 
ATOM   3003 C  C   . LEU B 2 100 ? 2.501   -1.497  78.669  1.00 63.25  ? 119 LEU C C   1 
ATOM   3004 O  O   . LEU B 2 100 ? 2.515   -1.956  77.517  1.00 59.42  ? 119 LEU C O   1 
ATOM   3005 C  CB  . LEU B 2 100 ? 4.861   -2.357  79.152  1.00 64.21  ? 119 LEU C CB  1 
ATOM   3006 C  CG  . LEU B 2 100 ? 6.246   -2.141  79.783  1.00 63.07  ? 119 LEU C CG  1 
ATOM   3007 C  CD1 . LEU B 2 100 ? 7.000   -3.440  79.952  1.00 57.93  ? 119 LEU C CD1 1 
ATOM   3008 C  CD2 . LEU B 2 100 ? 7.086   -1.133  79.022  1.00 64.77  ? 119 LEU C CD2 1 
ATOM   3009 N  N   . ASP B 2 101 ? 2.099   1.311   75.785  1.00 73.49  ? 121 ASP C N   1 
ATOM   3010 C  CA  . ASP B 2 101 ? 0.641   1.500   76.026  1.00 75.49  ? 121 ASP C CA  1 
ATOM   3011 C  C   . ASP B 2 101 ? 0.210   2.906   75.568  1.00 78.49  ? 121 ASP C C   1 
ATOM   3012 O  O   . ASP B 2 101 ? 1.029   3.633   74.940  1.00 76.07  ? 121 ASP C O   1 
ATOM   3013 C  CB  . ASP B 2 101 ? 0.306   1.210   77.484  1.00 76.76  ? 121 ASP C CB  1 
ATOM   3014 C  CG  . ASP B 2 101 ? 1.007   2.112   78.493  1.00 76.14  ? 121 ASP C CG  1 
ATOM   3015 O  OD1 . ASP B 2 101 ? 1.759   3.013   78.053  1.00 66.09  ? 121 ASP C OD1 1 
ATOM   3016 O  OD2 . ASP B 2 101 ? 0.790   1.914   79.714  1.00 73.96  ? 121 ASP C OD2 1 
ATOM   3017 N  N   . GLU B 2 102 ? 3.186   -0.541  69.754  1.00 64.04  ? 125 GLU C N   1 
ATOM   3018 C  CA  . GLU B 2 102 ? 2.292   -1.673  69.392  1.00 67.38  ? 125 GLU C CA  1 
ATOM   3019 C  C   . GLU B 2 102 ? 2.336   -2.705  70.527  1.00 80.96  ? 125 GLU C C   1 
ATOM   3020 O  O   . GLU B 2 102 ? 3.400   -2.948  71.096  1.00 86.92  ? 125 GLU C O   1 
ATOM   3021 C  CB  . GLU B 2 102 ? 2.699   -2.193  68.009  1.00 52.94  ? 125 GLU C CB  1 
ATOM   3022 N  N   . LEU B 2 103 ? 1.182   -3.312  70.864  1.00 86.18  ? 126 LEU C N   1 
ATOM   3023 C  CA  . LEU B 2 103 ? 1.071   -4.218  72.011  1.00 78.89  ? 126 LEU C CA  1 
ATOM   3024 C  C   . LEU B 2 103 ? 0.388   -5.523  71.584  1.00 78.20  ? 126 LEU C C   1 
ATOM   3025 O  O   . LEU B 2 103 ? -0.829  -5.545  71.359  1.00 71.12  ? 126 LEU C O   1 
ATOM   3026 C  CB  . LEU B 2 103 ? 0.285   -3.504  73.115  1.00 74.14  ? 126 LEU C CB  1 
ATOM   3027 C  CG  . LEU B 2 103 ? 0.305   -4.105  74.528  1.00 65.99  ? 126 LEU C CG  1 
ATOM   3028 C  CD1 . LEU B 2 103 ? -0.631  -5.280  74.663  1.00 63.39  ? 126 LEU C CD1 1 
ATOM   3029 C  CD2 . LEU B 2 103 ? 1.704   -4.513  74.949  1.00 63.65  ? 126 LEU C CD2 1 
ATOM   3030 N  N   . LEU B 2 104 ? 1.182   -6.605  71.512  1.00 78.91  ? 127 LEU C N   1 
ATOM   3031 C  CA  . LEU B 2 104 ? 0.733   -7.886  70.978  1.00 76.25  ? 127 LEU C CA  1 
ATOM   3032 C  C   . LEU B 2 104 ? 0.409   -8.850  72.123  1.00 80.47  ? 127 LEU C C   1 
ATOM   3033 O  O   . LEU B 2 104 ? 1.305   -9.286  72.858  1.00 77.27  ? 127 LEU C O   1 
ATOM   3034 C  CB  . LEU B 2 104 ? 1.797   -8.476  70.050  1.00 68.49  ? 127 LEU C CB  1 
ATOM   3035 C  CG  . LEU B 2 104 ? 1.440   -9.806  69.369  1.00 62.81  ? 127 LEU C CG  1 
ATOM   3036 C  CD1 . LEU B 2 104 ? 0.167   -9.714  68.552  1.00 61.82  ? 127 LEU C CD1 1 
ATOM   3037 C  CD2 . LEU B 2 104 ? 2.552   -10.321 68.481  1.00 62.70  ? 127 LEU C CD2 1 
ATOM   3038 N  N   . VAL B 2 105 ? -0.886  -9.191  72.238  1.00 78.95  ? 128 VAL C N   1 
ATOM   3039 C  CA  . VAL B 2 105 ? -1.379  -10.133 73.227  1.00 76.61  ? 128 VAL C CA  1 
ATOM   3040 C  C   . VAL B 2 105 ? -1.453  -11.519 72.596  1.00 79.06  ? 128 VAL C C   1 
ATOM   3041 O  O   . VAL B 2 105 ? -2.067  -11.700 71.542  1.00 83.23  ? 128 VAL C O   1 
ATOM   3042 C  CB  . VAL B 2 105 ? -2.752  -9.699  73.770  1.00 80.31  ? 128 VAL C CB  1 
ATOM   3043 C  CG1 . VAL B 2 105 ? -3.369  -10.749 74.685  1.00 86.12  ? 128 VAL C CG1 1 
ATOM   3044 C  CG2 . VAL B 2 105 ? -2.675  -8.357  74.492  1.00 83.51  ? 128 VAL C CG2 1 
ATOM   3045 N  N   . ILE B 2 106 ? -0.810  -12.490 73.255  1.00 79.79  ? 129 ILE C N   1 
ATOM   3046 C  CA  . ILE B 2 106 ? -0.922  -13.892 72.887  1.00 70.96  ? 129 ILE C CA  1 
ATOM   3047 C  C   . ILE B 2 106 ? -1.408  -14.640 74.126  1.00 69.29  ? 129 ILE C C   1 
ATOM   3048 O  O   . ILE B 2 106 ? -0.855  -14.466 75.212  1.00 63.49  ? 129 ILE C O   1 
ATOM   3049 C  CB  . ILE B 2 106 ? 0.403   -14.448 72.331  1.00 63.37  ? 129 ILE C CB  1 
ATOM   3050 C  CG1 . ILE B 2 106 ? 1.138   -13.424 71.475  1.00 62.42  ? 129 ILE C CG1 1 
ATOM   3051 C  CG2 . ILE B 2 106 ? 0.146   -15.733 71.547  1.00 67.01  ? 129 ILE C CG2 1 
ATOM   3052 C  CD1 . ILE B 2 106 ? 2.524   -13.858 71.034  1.00 60.78  ? 129 ILE C CD1 1 
ATOM   3053 N  N   . ASP B 2 107 ? -2.473  -15.438 73.951  1.00 68.68  ? 130 ASP C N   1 
ATOM   3054 C  CA  . ASP B 2 107 ? -3.171  -16.038 75.074  1.00 67.12  ? 130 ASP C CA  1 
ATOM   3055 C  C   . ASP B 2 107 ? -4.197  -17.052 74.569  1.00 67.25  ? 130 ASP C C   1 
ATOM   3056 O  O   . ASP B 2 107 ? -4.676  -16.928 73.451  1.00 57.56  ? 130 ASP C O   1 
ATOM   3057 C  CB  . ASP B 2 107 ? -3.830  -14.962 75.921  1.00 65.79  ? 130 ASP C CB  1 
ATOM   3058 C  CG  . ASP B 2 107 ? -4.365  -15.420 77.265  1.00 69.09  ? 130 ASP C CG  1 
ATOM   3059 O  OD1 . ASP B 2 107 ? -4.112  -16.583 77.637  1.00 90.45  ? 130 ASP C OD1 1 
ATOM   3060 O  OD2 . ASP B 2 107 ? -5.038  -14.608 77.922  1.00 59.77  ? 130 ASP C OD2 1 
ATOM   3061 N  N   . HIS B 2 108 ? -4.522  -18.048 75.407  1.00 73.11  ? 131 HIS C N   1 
ATOM   3062 C  CA  . HIS B 2 108 ? -5.493  -19.084 75.078  1.00 69.49  ? 131 HIS C CA  1 
ATOM   3063 C  C   . HIS B 2 108 ? -6.699  -19.014 76.018  1.00 65.35  ? 131 HIS C C   1 
ATOM   3064 O  O   . HIS B 2 108 ? -7.576  -19.868 75.941  1.00 62.38  ? 131 HIS C O   1 
ATOM   3065 C  CB  . HIS B 2 108 ? -4.848  -20.485 75.060  1.00 72.77  ? 131 HIS C CB  1 
ATOM   3066 C  CG  . HIS B 2 108 ? -4.406  -21.035 76.391  1.00 69.17  ? 131 HIS C CG  1 
ATOM   3067 N  ND1 . HIS B 2 108 ? -5.199  -21.669 77.322  1.00 68.69  ? 131 HIS C ND1 1 
ATOM   3068 C  CD2 . HIS B 2 108 ? -3.177  -21.044 76.920  1.00 63.78  ? 131 HIS C CD2 1 
ATOM   3069 C  CE1 . HIS B 2 108 ? -4.468  -22.023 78.370  1.00 62.91  ? 131 HIS C CE1 1 
ATOM   3070 N  NE2 . HIS B 2 108 ? -3.235  -21.653 78.143  1.00 63.10  ? 131 HIS C NE2 1 
ATOM   3071 N  N   . HIS B 2 109 ? -6.751  -18.021 76.915  1.00 66.98  ? 132 HIS C N   1 
ATOM   3072 C  CA  . HIS B 2 109 ? -7.903  -17.863 77.796  1.00 77.04  ? 132 HIS C CA  1 
ATOM   3073 C  C   . HIS B 2 109 ? -9.064  -17.254 77.016  1.00 77.99  ? 132 HIS C C   1 
ATOM   3074 O  O   . HIS B 2 109 ? -8.847  -16.408 76.150  1.00 84.35  ? 132 HIS C O   1 
ATOM   3075 C  CB  . HIS B 2 109 ? -7.613  -16.955 78.999  1.00 81.12  ? 132 HIS C CB  1 
ATOM   3076 C  CG  . HIS B 2 109 ? -6.618  -17.471 79.990  1.00 87.66  ? 132 HIS C CG  1 
ATOM   3077 N  ND1 . HIS B 2 109 ? -5.416  -18.062 79.660  1.00 88.38  ? 132 HIS C ND1 1 
ATOM   3078 C  CD2 . HIS B 2 109 ? -6.649  -17.421 81.330  1.00 89.90  ? 132 HIS C CD2 1 
ATOM   3079 C  CE1 . HIS B 2 109 ? -4.768  -18.381 80.772  1.00 88.32  ? 132 HIS C CE1 1 
ATOM   3080 N  NE2 . HIS B 2 109 ? -5.495  -17.998 81.797  1.00 91.47  ? 132 HIS C NE2 1 
ATOM   3081 N  N   . ALA B 2 110 ? -10.289 -17.681 77.344  1.00 78.10  ? 133 ALA C N   1 
ATOM   3082 C  CA  . ALA B 2 110 ? -11.492 -17.091 76.775  1.00 75.29  ? 133 ALA C CA  1 
ATOM   3083 C  C   . ALA B 2 110 ? -11.760 -15.728 77.408  1.00 79.18  ? 133 ALA C C   1 
ATOM   3084 O  O   . ALA B 2 110 ? -12.194 -14.814 76.711  1.00 80.10  ? 133 ALA C O   1 
ATOM   3085 C  CB  . ALA B 2 110 ? -12.672 -18.022 76.953  1.00 69.33  ? 133 ALA C CB  1 
ATOM   3086 N  N   . SER B 2 111 ? -11.461 -15.591 78.712  1.00 78.97  ? 134 SER C N   1 
ATOM   3087 C  CA  . SER B 2 111 ? -11.757 -14.378 79.466  1.00 76.94  ? 134 SER C CA  1 
ATOM   3088 C  C   . SER B 2 111 ? -10.730 -13.276 79.180  1.00 78.03  ? 134 SER C C   1 
ATOM   3089 O  O   . SER B 2 111 ? -10.311 -12.538 80.077  1.00 77.62  ? 134 SER C O   1 
ATOM   3090 C  CB  . SER B 2 111 ? -11.852 -14.669 80.946  1.00 77.38  ? 134 SER C CB  1 
ATOM   3091 O  OG  . SER B 2 111 ? -10.608 -15.078 81.498  1.00 76.38  ? 134 SER C OG  1 
ATOM   3092 N  N   . ASN B 2 112 ? -10.343 -13.145 77.911  1.00 79.21  ? 135 ASN C N   1 
ATOM   3093 C  CA  . ASN B 2 112 ? -9.360  -12.155 77.495  1.00 84.32  ? 135 ASN C CA  1 
ATOM   3094 C  C   . ASN B 2 112 ? -10.031 -10.787 77.425  1.00 85.82  ? 135 ASN C C   1 
ATOM   3095 O  O   . ASN B 2 112 ? -11.104 -10.664 76.850  1.00 93.58  ? 135 ASN C O   1 
ATOM   3096 C  CB  . ASN B 2 112 ? -8.771  -12.508 76.133  1.00 83.50  ? 135 ASN C CB  1 
ATOM   3097 C  CG  . ASN B 2 112 ? -7.406  -11.899 75.923  1.00 81.76  ? 135 ASN C CG  1 
ATOM   3098 O  OD1 . ASN B 2 112 ? -7.206  -10.684 76.001  1.00 82.48  ? 135 ASN C OD1 1 
ATOM   3099 N  ND2 . ASN B 2 112 ? -6.440  -12.742 75.599  1.00 81.38  ? 135 ASN C ND2 1 
ATOM   3100 N  N   . ASP B 2 113 ? -9.385  -9.753  77.976  1.00 81.20  ? 136 ASP C N   1 
ATOM   3101 C  CA  . ASP B 2 113 ? -9.900  -8.390  77.907  1.00 75.98  ? 136 ASP C CA  1 
ATOM   3102 C  C   . ASP B 2 113 ? -9.567  -7.748  76.551  1.00 74.01  ? 136 ASP C C   1 
ATOM   3103 O  O   . ASP B 2 113 ? -9.781  -6.551  76.381  1.00 73.63  ? 136 ASP C O   1 
ATOM   3104 C  CB  . ASP B 2 113 ? -9.407  -7.561  79.086  1.00 68.15  ? 136 ASP C CB  1 
ATOM   3105 N  N   . LEU B 2 114 ? -9.042  -8.551  75.600  1.00 68.82  ? 137 LEU C N   1 
ATOM   3106 C  CA  . LEU B 2 114 ? -8.521  -8.117  74.305  1.00 61.13  ? 137 LEU C CA  1 
ATOM   3107 C  C   . LEU B 2 114 ? -7.903  -6.717  74.392  1.00 64.65  ? 137 LEU C C   1 
ATOM   3108 O  O   . LEU B 2 114 ? -8.279  -5.826  73.638  1.00 81.29  ? 137 LEU C O   1 
ATOM   3109 C  CB  . LEU B 2 114 ? -9.622  -8.211  73.248  1.00 50.81  ? 137 LEU C CB  1 
ATOM   3110 N  N   . PHE B 2 115 ? -6.893  -6.555  75.257  1.00 57.94  ? 138 PHE C N   1 
ATOM   3111 C  CA  . PHE B 2 115 ? -6.451  -5.249  75.721  1.00 54.62  ? 138 PHE C CA  1 
ATOM   3112 C  C   . PHE B 2 115 ? -5.129  -4.869  75.054  1.00 59.72  ? 138 PHE C C   1 
ATOM   3113 O  O   . PHE B 2 115 ? -4.226  -4.351  75.703  1.00 64.27  ? 138 PHE C O   1 
ATOM   3114 C  CB  . PHE B 2 115 ? -6.307  -5.225  77.251  1.00 52.46  ? 138 PHE C CB  1 
ATOM   3115 N  N   . GLY B 2 116 ? -5.009  -5.082  73.742  1.00 66.57  ? 139 GLY C N   1 
ATOM   3116 C  CA  . GLY B 2 116 ? -3.807  -4.680  73.024  1.00 71.85  ? 139 GLY C CA  1 
ATOM   3117 C  C   . GLY B 2 116 ? -4.130  -4.217  71.607  1.00 76.32  ? 139 GLY C C   1 
ATOM   3118 O  O   . GLY B 2 116 ? -5.268  -4.360  71.144  1.00 81.78  ? 139 GLY C O   1 
ATOM   3119 N  N   . THR B 2 117 ? -3.109  -3.666  70.933  1.00 76.58  ? 140 THR C N   1 
ATOM   3120 C  CA  . THR B 2 117 ? -3.260  -3.194  69.564  1.00 69.40  ? 140 THR C CA  1 
ATOM   3121 C  C   . THR B 2 117 ? -3.664  -4.381  68.690  1.00 70.77  ? 140 THR C C   1 
ATOM   3122 O  O   . THR B 2 117 ? -4.657  -4.293  67.970  1.00 66.98  ? 140 THR C O   1 
ATOM   3123 C  CB  . THR B 2 117 ? -1.982  -2.489  69.098  1.00 61.78  ? 140 THR C CB  1 
ATOM   3124 O  OG1 . THR B 2 117 ? -0.878  -3.388  69.167  1.00 57.46  ? 140 THR C OG1 1 
ATOM   3125 C  CG2 . THR B 2 117 ? -1.665  -1.272  69.950  1.00 58.78  ? 140 THR C CG2 1 
ATOM   3126 N  N   . ALA B 2 118 ? -2.921  -5.491  68.827  1.00 73.54  ? 141 ALA C N   1 
ATOM   3127 C  CA  . ALA B 2 118 ? -3.140  -6.725  68.093  1.00 80.06  ? 141 ALA C CA  1 
ATOM   3128 C  C   . ALA B 2 118 ? -3.362  -7.862  69.090  1.00 86.25  ? 141 ALA C C   1 
ATOM   3129 O  O   . ALA B 2 118 ? -2.495  -8.104  69.927  1.00 94.74  ? 141 ALA C O   1 
ATOM   3130 C  CB  . ALA B 2 118 ? -1.933  -6.980  67.212  1.00 77.62  ? 141 ALA C CB  1 
ATOM   3131 N  N   . ASN B 2 119 ? -4.512  -8.554  68.995  1.00 90.04  ? 142 ASN C N   1 
ATOM   3132 C  CA  . ASN B 2 119 ? -4.880  -9.599  69.943  1.00 84.13  ? 142 ASN C CA  1 
ATOM   3133 C  C   . ASN B 2 119 ? -5.019  -10.950 69.238  1.00 75.95  ? 142 ASN C C   1 
ATOM   3134 O  O   . ASN B 2 119 ? -6.035  -11.215 68.600  1.00 63.02  ? 142 ASN C O   1 
ATOM   3135 C  CB  . ASN B 2 119 ? -6.163  -9.250  70.695  1.00 86.30  ? 142 ASN C CB  1 
ATOM   3136 C  CG  . ASN B 2 119 ? -6.034  -8.007  71.556  1.00 89.08  ? 142 ASN C CG  1 
ATOM   3137 O  OD1 . ASN B 2 119 ? -7.028  -7.309  71.786  1.00 90.65  ? 142 ASN C OD1 1 
ATOM   3138 N  ND2 . ASN B 2 119 ? -4.836  -7.691  72.028  1.00 83.54  ? 142 ASN C ND2 1 
ATOM   3139 N  N   . PHE B 2 120 ? -3.999  -11.808 69.394  1.00 75.39  ? 143 PHE C N   1 
ATOM   3140 C  CA  . PHE B 2 120 ? -4.039  -13.191 68.932  1.00 71.01  ? 143 PHE C CA  1 
ATOM   3141 C  C   . PHE B 2 120 ? -4.549  -14.107 70.049  1.00 68.31  ? 143 PHE C C   1 
ATOM   3142 O  O   . PHE B 2 120 ? -3.777  -14.589 70.874  1.00 69.65  ? 143 PHE C O   1 
ATOM   3143 C  CB  . PHE B 2 120 ? -2.649  -13.599 68.436  1.00 64.19  ? 143 PHE C CB  1 
ATOM   3144 C  CG  . PHE B 2 120 ? -2.548  -15.000 67.840  1.00 58.27  ? 143 PHE C CG  1 
ATOM   3145 C  CD1 . PHE B 2 120 ? -3.661  -15.644 67.317  1.00 54.83  ? 143 PHE C CD1 1 
ATOM   3146 C  CD2 . PHE B 2 120 ? -1.327  -15.664 67.786  1.00 60.27  ? 143 PHE C CD2 1 
ATOM   3147 C  CE1 . PHE B 2 120 ? -3.562  -16.916 66.783  1.00 61.00  ? 143 PHE C CE1 1 
ATOM   3148 C  CE2 . PHE B 2 120 ? -1.224  -16.933 67.229  1.00 60.66  ? 143 PHE C CE2 1 
ATOM   3149 C  CZ  . PHE B 2 120 ? -2.343  -17.553 66.730  1.00 63.19  ? 143 PHE C CZ  1 
ATOM   3150 N  N   . ILE B 2 121 ? -5.872  -14.314 70.073  1.00 63.07  ? 144 ILE C N   1 
ATOM   3151 C  CA  . ILE B 2 121 ? -6.525  -15.150 71.063  1.00 62.31  ? 144 ILE C CA  1 
ATOM   3152 C  C   . ILE B 2 121 ? -6.989  -16.430 70.366  1.00 62.28  ? 144 ILE C C   1 
ATOM   3153 O  O   . ILE B 2 121 ? -7.278  -16.394 69.179  1.00 61.71  ? 144 ILE C O   1 
ATOM   3154 C  CB  . ILE B 2 121 ? -7.691  -14.393 71.735  1.00 62.14  ? 144 ILE C CB  1 
ATOM   3155 C  CG1 . ILE B 2 121 ? -7.327  -12.953 72.141  1.00 61.41  ? 144 ILE C CG1 1 
ATOM   3156 C  CG2 . ILE B 2 121 ? -8.238  -15.183 72.922  1.00 63.05  ? 144 ILE C CG2 1 
ATOM   3157 C  CD1 . ILE B 2 121 ? -5.939  -12.777 72.723  1.00 59.50  ? 144 ILE C CD1 1 
ATOM   3158 N  N   . ASP B 2 122 ? -7.017  -17.561 71.096  1.00 67.65  ? 145 ASP C N   1 
ATOM   3159 C  CA  . ASP B 2 122 ? -7.500  -18.840 70.585  1.00 67.74  ? 145 ASP C CA  1 
ATOM   3160 C  C   . ASP B 2 122 ? -7.801  -19.798 71.741  1.00 71.62  ? 145 ASP C C   1 
ATOM   3161 O  O   . ASP B 2 122 ? -6.936  -20.589 72.110  1.00 84.90  ? 145 ASP C O   1 
ATOM   3162 C  CB  . ASP B 2 122 ? -6.472  -19.481 69.664  1.00 68.61  ? 145 ASP C CB  1 
ATOM   3163 C  CG  . ASP B 2 122 ? -6.868  -20.841 69.101  1.00 68.89  ? 145 ASP C CG  1 
ATOM   3164 O  OD1 . ASP B 2 122 ? -7.978  -21.315 69.435  1.00 61.40  ? 145 ASP C OD1 1 
ATOM   3165 O  OD2 . ASP B 2 122 ? -6.056  -21.423 68.344  1.00 79.10  ? 145 ASP C OD2 1 
ATOM   3166 N  N   . PRO B 2 123 ? -9.004  -19.772 72.364  1.00 74.22  ? 146 PRO C N   1 
ATOM   3167 C  CA  . PRO B 2 123 ? -9.292  -20.631 73.515  1.00 71.43  ? 146 PRO C CA  1 
ATOM   3168 C  C   . PRO B 2 123 ? -9.493  -22.113 73.201  1.00 67.97  ? 146 PRO C C   1 
ATOM   3169 O  O   . PRO B 2 123 ? -9.798  -22.892 74.104  1.00 65.80  ? 146 PRO C O   1 
ATOM   3170 C  CB  . PRO B 2 123 ? -10.549 -20.025 74.140  1.00 68.36  ? 146 PRO C CB  1 
ATOM   3171 C  CG  . PRO B 2 123 ? -10.736 -18.686 73.442  1.00 71.84  ? 146 PRO C CG  1 
ATOM   3172 C  CD  . PRO B 2 123 ? -10.099 -18.836 72.084  1.00 73.81  ? 146 PRO C CD  1 
ATOM   3173 N  N   . SER B 2 124 ? -9.319  -22.498 71.931  1.00 65.00  ? 147 SER C N   1 
ATOM   3174 C  CA  . SER B 2 124 ? -9.249  -23.904 71.565  1.00 69.26  ? 147 SER C CA  1 
ATOM   3175 C  C   . SER B 2 124 ? -7.897  -24.474 71.994  1.00 73.47  ? 147 SER C C   1 
ATOM   3176 O  O   . SER B 2 124 ? -7.859  -25.529 72.620  1.00 80.52  ? 147 SER C O   1 
ATOM   3177 C  CB  . SER B 2 124 ? -9.498  -24.119 70.083  1.00 70.52  ? 147 SER C CB  1 
ATOM   3178 O  OG  . SER B 2 124 ? -8.317  -23.965 69.304  1.00 69.37  ? 147 SER C OG  1 
ATOM   3179 N  N   . ALA B 2 125 ? -6.811  -23.744 71.683  1.00 71.72  ? 148 ALA C N   1 
ATOM   3180 C  CA  . ALA B 2 125 ? -5.439  -24.234 71.785  1.00 66.23  ? 148 ALA C CA  1 
ATOM   3181 C  C   . ALA B 2 125 ? -5.092  -24.667 73.211  1.00 63.30  ? 148 ALA C C   1 
ATOM   3182 O  O   . ALA B 2 125 ? -5.407  -23.966 74.178  1.00 57.84  ? 148 ALA C O   1 
ATOM   3183 C  CB  . ALA B 2 125 ? -4.468  -23.172 71.289  1.00 66.24  ? 148 ALA C CB  1 
ATOM   3184 N  N   . ASP B 2 126 ? -4.366  -25.794 73.291  1.00 57.78  ? 149 ASP C N   1 
ATOM   3185 C  CA  . ASP B 2 126 ? -4.106  -26.523 74.520  1.00 49.77  ? 149 ASP C CA  1 
ATOM   3186 C  C   . ASP B 2 126 ? -3.229  -25.684 75.448  1.00 49.00  ? 149 ASP C C   1 
ATOM   3187 O  O   . ASP B 2 126 ? -3.397  -25.733 76.665  1.00 44.44  ? 149 ASP C O   1 
ATOM   3188 C  CB  . ASP B 2 126 ? -3.393  -27.842 74.247  1.00 47.77  ? 149 ASP C CB  1 
ATOM   3189 C  CG  . ASP B 2 126 ? -4.055  -28.785 73.247  1.00 48.60  ? 149 ASP C CG  1 
ATOM   3190 O  OD1 . ASP B 2 126 ? -4.936  -28.330 72.500  1.00 54.59  ? 149 ASP C OD1 1 
ATOM   3191 O  OD2 . ASP B 2 126 ? -3.716  -29.976 73.243  1.00 44.57  ? 149 ASP C OD2 1 
ATOM   3192 N  N   . SER B 2 127 ? -2.266  -24.956 74.856  1.00 48.16  ? 150 SER C N   1 
ATOM   3193 C  CA  . SER B 2 127 ? -1.365  -24.077 75.587  1.00 42.07  ? 150 SER C CA  1 
ATOM   3194 C  C   . SER B 2 127 ? -1.058  -22.837 74.754  1.00 36.68  ? 150 SER C C   1 
ATOM   3195 O  O   . SER B 2 127 ? -1.304  -22.817 73.551  1.00 30.25  ? 150 SER C O   1 
ATOM   3196 C  CB  . SER B 2 127 ? -0.079  -24.787 75.980  1.00 40.60  ? 150 SER C CB  1 
ATOM   3197 O  OG  . SER B 2 127 ? 0.764   -25.014 74.860  1.00 37.78  ? 150 SER C OG  1 
ATOM   3198 N  N   . THR B 2 128 ? -0.503  -21.822 75.423  1.00 37.02  ? 151 THR C N   1 
ATOM   3199 C  CA  . THR B 2 128 ? 0.005   -20.634 74.757  1.00 41.15  ? 151 THR C CA  1 
ATOM   3200 C  C   . THR B 2 128 ? 1.196   -21.018 73.877  1.00 40.56  ? 151 THR C C   1 
ATOM   3201 O  O   . THR B 2 128 ? 1.329   -20.476 72.788  1.00 42.76  ? 151 THR C O   1 
ATOM   3202 C  CB  . THR B 2 128 ? 0.371   -19.565 75.796  1.00 44.27  ? 151 THR C CB  1 
ATOM   3203 O  OG1 . THR B 2 128 ? -0.815  -19.260 76.519  1.00 45.68  ? 151 THR C OG1 1 
ATOM   3204 C  CG2 . THR B 2 128 ? 0.865   -18.263 75.192  1.00 43.65  ? 151 THR C CG2 1 
ATOM   3205 N  N   . THR B 2 129 ? 2.037   -21.965 74.325  1.00 39.07  ? 152 THR C N   1 
ATOM   3206 C  CA  . THR B 2 129 ? 3.170   -22.419 73.527  1.00 37.17  ? 152 THR C CA  1 
ATOM   3207 C  C   . THR B 2 129 ? 2.689   -23.069 72.230  1.00 38.59  ? 152 THR C C   1 
ATOM   3208 O  O   . THR B 2 129 ? 3.422   -23.059 71.245  1.00 39.28  ? 152 THR C O   1 
ATOM   3209 C  CB  . THR B 2 129 ? 4.075   -23.382 74.297  1.00 34.49  ? 152 THR C CB  1 
ATOM   3210 O  OG1 . THR B 2 129 ? 3.272   -24.466 74.733  1.00 30.94  ? 152 THR C OG1 1 
ATOM   3211 C  CG2 . THR B 2 129 ? 4.748   -22.721 75.483  1.00 35.62  ? 152 THR C CG2 1 
ATOM   3212 N  N   . THR B 2 130 ? 1.473   -23.634 72.235  1.00 41.28  ? 153 THR C N   1 
ATOM   3213 C  CA  . THR B 2 130 ? 0.864   -24.184 71.029  1.00 43.71  ? 153 THR C CA  1 
ATOM   3214 C  C   . THR B 2 130 ? 0.661   -23.081 69.991  1.00 46.49  ? 153 THR C C   1 
ATOM   3215 O  O   . THR B 2 130 ? 0.898   -23.302 68.804  1.00 51.46  ? 153 THR C O   1 
ATOM   3216 C  CB  . THR B 2 130 ? -0.465  -24.858 71.361  1.00 41.80  ? 153 THR C CB  1 
ATOM   3217 O  OG1 . THR B 2 130 ? -0.189  -25.710 72.467  1.00 41.44  ? 153 THR C OG1 1 
ATOM   3218 C  CG2 . THR B 2 130 ? -1.002  -25.689 70.211  1.00 40.87  ? 153 THR C CG2 1 
ATOM   3219 N  N   . MET B 2 131 ? 0.218   -21.902 70.449  1.00 46.69  ? 154 MET C N   1 
ATOM   3220 C  CA  . MET B 2 131 ? -0.042  -20.762 69.581  1.00 49.41  ? 154 MET C CA  1 
ATOM   3221 C  C   . MET B 2 131 ? 1.277   -20.191 69.060  1.00 47.33  ? 154 MET C C   1 
ATOM   3222 O  O   . MET B 2 131 ? 1.351   -19.697 67.935  1.00 45.07  ? 154 MET C O   1 
ATOM   3223 C  CB  . MET B 2 131 ? -0.856  -19.686 70.317  1.00 53.43  ? 154 MET C CB  1 
ATOM   3224 C  CG  . MET B 2 131 ? -2.271  -20.133 70.673  1.00 59.22  ? 154 MET C CG  1 
ATOM   3225 S  SD  . MET B 2 131 ? -3.135  -19.039 71.823  1.00 68.29  ? 154 MET C SD  1 
ATOM   3226 C  CE  . MET B 2 131 ? -3.109  -17.545 70.820  1.00 73.73  ? 154 MET C CE  1 
ATOM   3227 N  N   . VAL B 2 132 ? 2.322   -20.265 69.892  1.00 45.60  ? 155 VAL C N   1 
ATOM   3228 C  CA  . VAL B 2 132 ? 3.647   -19.826 69.497  1.00 44.99  ? 155 VAL C CA  1 
ATOM   3229 C  C   . VAL B 2 132 ? 4.130   -20.702 68.347  1.00 46.75  ? 155 VAL C C   1 
ATOM   3230 O  O   . VAL B 2 132 ? 4.786   -20.214 67.440  1.00 51.75  ? 155 VAL C O   1 
ATOM   3231 C  CB  . VAL B 2 132 ? 4.627   -19.851 70.681  1.00 43.23  ? 155 VAL C CB  1 
ATOM   3232 C  CG1 . VAL B 2 132 ? 6.066   -19.636 70.237  1.00 48.73  ? 155 VAL C CG1 1 
ATOM   3233 C  CG2 . VAL B 2 132 ? 4.249   -18.837 71.752  1.00 41.09  ? 155 VAL C CG2 1 
ATOM   3234 N  N   . ALA B 2 133 ? 3.797   -21.991 68.379  1.00 48.76  ? 156 ALA C N   1 
ATOM   3235 C  CA  . ALA B 2 133 ? 4.222   -22.910 67.336  1.00 50.73  ? 156 ALA C CA  1 
ATOM   3236 C  C   . ALA B 2 133 ? 3.580   -22.540 66.001  1.00 51.93  ? 156 ALA C C   1 
ATOM   3237 O  O   . ALA B 2 133 ? 4.227   -22.631 64.958  1.00 55.55  ? 156 ALA C O   1 
ATOM   3238 C  CB  . ALA B 2 133 ? 3.901   -24.332 67.731  1.00 51.65  ? 156 ALA C CB  1 
ATOM   3239 N  N   . GLU B 2 134 ? 2.310   -22.121 66.027  1.00 53.40  ? 157 GLU C N   1 
ATOM   3240 C  CA  . GLU B 2 134 ? 1.627   -21.725 64.806  1.00 59.66  ? 157 GLU C CA  1 
ATOM   3241 C  C   . GLU B 2 134 ? 2.294   -20.483 64.218  1.00 60.60  ? 157 GLU C C   1 
ATOM   3242 O  O   . GLU B 2 134 ? 2.448   -20.372 63.007  1.00 60.58  ? 157 GLU C O   1 
ATOM   3243 C  CB  . GLU B 2 134 ? 0.153   -21.446 65.070  1.00 62.95  ? 157 GLU C CB  1 
ATOM   3244 C  CG  . GLU B 2 134 ? -0.673  -21.369 63.794  1.00 68.30  ? 157 GLU C CG  1 
ATOM   3245 C  CD  . GLU B 2 134 ? -2.155  -21.244 64.096  1.00 73.26  ? 157 GLU C CD  1 
ATOM   3246 O  OE1 . GLU B 2 134 ? -2.557  -21.262 65.283  1.00 81.30  ? 157 GLU C OE1 1 
ATOM   3247 O  OE2 . GLU B 2 134 ? -2.907  -21.094 63.122  1.00 72.39  ? 157 GLU C OE2 1 
ATOM   3248 N  N   . ILE B 2 135 ? 2.686   -19.556 65.097  1.00 57.19  ? 158 ILE C N   1 
ATOM   3249 C  CA  . ILE B 2 135 ? 3.383   -18.342 64.702  1.00 54.14  ? 158 ILE C CA  1 
ATOM   3250 C  C   . ILE B 2 135 ? 4.668   -18.707 63.968  1.00 57.54  ? 158 ILE C C   1 
ATOM   3251 O  O   . ILE B 2 135 ? 4.928   -18.198 62.888  1.00 63.64  ? 158 ILE C O   1 
ATOM   3252 C  CB  . ILE B 2 135 ? 3.640   -17.446 65.928  1.00 53.18  ? 158 ILE C CB  1 
ATOM   3253 C  CG1 . ILE B 2 135 ? 2.330   -16.819 66.406  1.00 54.58  ? 158 ILE C CG1 1 
ATOM   3254 C  CG2 . ILE B 2 135 ? 4.722   -16.393 65.664  1.00 51.87  ? 158 ILE C CG2 1 
ATOM   3255 C  CD1 . ILE B 2 135 ? 2.434   -16.091 67.731  1.00 57.73  ? 158 ILE C CD1 1 
ATOM   3256 N  N   . LEU B 2 136 ? 5.465   -19.602 64.543  1.00 66.88  ? 159 LEU C N   1 
ATOM   3257 C  CA  . LEU B 2 136 ? 6.751   -19.958 63.962  1.00 75.76  ? 159 LEU C CA  1 
ATOM   3258 C  C   . LEU B 2 136 ? 6.573   -20.672 62.620  1.00 78.03  ? 159 LEU C C   1 
ATOM   3259 O  O   . LEU B 2 136 ? 7.497   -20.683 61.806  1.00 83.81  ? 159 LEU C O   1 
ATOM   3260 C  CB  . LEU B 2 136 ? 7.522   -20.798 64.978  1.00 77.21  ? 159 LEU C CB  1 
ATOM   3261 C  CG  . LEU B 2 136 ? 7.861   -20.090 66.293  1.00 75.37  ? 159 LEU C CG  1 
ATOM   3262 C  CD1 . LEU B 2 136 ? 8.518   -21.036 67.285  1.00 78.08  ? 159 LEU C CD1 1 
ATOM   3263 C  CD2 . LEU B 2 136 ? 8.744   -18.894 66.023  1.00 71.73  ? 159 LEU C CD2 1 
ATOM   3264 N  N   . ASP B 2 137 ? 5.385   -21.253 62.395  1.00 77.08  ? 160 ASP C N   1 
ATOM   3265 C  CA  . ASP B 2 137 ? 5.044   -21.886 61.128  1.00 80.88  ? 160 ASP C CA  1 
ATOM   3266 C  C   . ASP B 2 137 ? 4.662   -20.829 60.089  1.00 72.79  ? 160 ASP C C   1 
ATOM   3267 O  O   . ASP B 2 137 ? 5.108   -20.890 58.942  1.00 68.52  ? 160 ASP C O   1 
ATOM   3268 C  CB  . ASP B 2 137 ? 3.960   -22.941 61.316  1.00 83.89  ? 160 ASP C CB  1 
ATOM   3269 C  CG  . ASP B 2 137 ? 4.374   -24.199 62.074  1.00 76.74  ? 160 ASP C CG  1 
ATOM   3270 O  OD1 . ASP B 2 137 ? 5.557   -24.305 62.429  1.00 74.80  ? 160 ASP C OD1 1 
ATOM   3271 O  OD2 . ASP B 2 137 ? 3.513   -25.071 62.296  1.00 74.05  ? 160 ASP C OD2 1 
ATOM   3272 N  N   . ALA B 2 138 ? 3.817   -19.876 60.498  1.00 66.90  ? 161 ALA C N   1 
ATOM   3273 C  CA  . ALA B 2 138 ? 3.498   -18.707 59.691  1.00 68.65  ? 161 ALA C CA  1 
ATOM   3274 C  C   . ALA B 2 138 ? 4.779   -17.974 59.270  1.00 66.46  ? 161 ALA C C   1 
ATOM   3275 O  O   . ALA B 2 138 ? 5.025   -17.816 58.079  1.00 75.19  ? 161 ALA C O   1 
ATOM   3276 C  CB  . ALA B 2 138 ? 2.550   -17.797 60.459  1.00 67.43  ? 161 ALA C CB  1 
ATOM   3277 N  N   . TRP B 2 139 ? 5.607   -17.584 60.248  1.00 59.30  ? 162 TRP C N   1 
ATOM   3278 C  CA  . TRP B 2 139 ? 6.728   -16.669 60.053  1.00 56.94  ? 162 TRP C CA  1 
ATOM   3279 C  C   . TRP B 2 139 ? 7.782   -17.224 59.080  1.00 52.88  ? 162 TRP C C   1 
ATOM   3280 O  O   . TRP B 2 139 ? 7.931   -18.454 59.015  1.00 48.40  ? 162 TRP C O   1 
ATOM   3281 C  CB  . TRP B 2 139 ? 7.379   -16.336 61.403  1.00 54.58  ? 162 TRP C CB  1 
ATOM   3282 N  N   . LYS B 2 140 ? 9.750   -19.998 60.239  1.00 68.19  ? 164 LYS C N   1 
ATOM   3283 C  CA  . LYS B 2 140 ? 11.081  -20.260 60.841  1.00 66.63  ? 164 LYS C CA  1 
ATOM   3284 C  C   . LYS B 2 140 ? 11.024  -21.583 61.597  1.00 67.55  ? 164 LYS C C   1 
ATOM   3285 O  O   . LYS B 2 140 ? 10.111  -21.805 62.387  1.00 68.23  ? 164 LYS C O   1 
ATOM   3286 C  CB  . LYS B 2 140 ? 11.536  -19.117 61.757  1.00 67.66  ? 164 LYS C CB  1 
ATOM   3287 N  N   . PRO B 2 141 ? 11.987  -22.502 61.369  1.00 67.96  ? 165 PRO C N   1 
ATOM   3288 C  CA  . PRO B 2 141 ? 11.915  -23.837 61.951  1.00 64.94  ? 165 PRO C CA  1 
ATOM   3289 C  C   . PRO B 2 141 ? 12.139  -23.841 63.462  1.00 62.64  ? 165 PRO C C   1 
ATOM   3290 O  O   . PRO B 2 141 ? 12.732  -22.922 64.007  1.00 61.63  ? 165 PRO C O   1 
ATOM   3291 C  CB  . PRO B 2 141 ? 12.998  -24.623 61.214  1.00 65.22  ? 165 PRO C CB  1 
ATOM   3292 C  CG  . PRO B 2 141 ? 13.677  -23.658 60.257  1.00 65.32  ? 165 PRO C CG  1 
ATOM   3293 C  CD  . PRO B 2 141 ? 13.211  -22.276 60.585  1.00 67.53  ? 165 PRO C CD  1 
ATOM   3294 N  N   . ILE B 2 142 ? 11.672  -24.906 64.114  1.00 62.11  ? 166 ILE C N   1 
ATOM   3295 C  CA  . ILE B 2 142 ? 11.778  -25.085 65.549  1.00 59.01  ? 166 ILE C CA  1 
ATOM   3296 C  C   . ILE B 2 142 ? 12.977  -25.982 65.849  1.00 60.65  ? 166 ILE C C   1 
ATOM   3297 O  O   . ILE B 2 142 ? 12.920  -27.198 65.686  1.00 52.74  ? 166 ILE C O   1 
ATOM   3298 C  CB  . ILE B 2 142 ? 10.451  -25.666 66.070  1.00 58.28  ? 166 ILE C CB  1 
ATOM   3299 C  CG1 . ILE B 2 142 ? 9.352   -24.614 65.983  1.00 53.35  ? 166 ILE C CG1 1 
ATOM   3300 C  CG2 . ILE B 2 142 ? 10.563  -26.254 67.483  1.00 60.08  ? 166 ILE C CG2 1 
ATOM   3301 C  CD1 . ILE B 2 142 ? 7.954   -25.152 66.232  1.00 54.40  ? 166 ILE C CD1 1 
ATOM   3302 N  N   . ASP B 2 143 ? 14.069  -25.346 66.277  1.00 67.96  ? 167 ASP C N   1 
ATOM   3303 C  CA  . ASP B 2 143 ? 15.236  -26.062 66.764  1.00 68.50  ? 167 ASP C CA  1 
ATOM   3304 C  C   . ASP B 2 143 ? 14.861  -26.800 68.052  1.00 60.89  ? 167 ASP C C   1 
ATOM   3305 O  O   . ASP B 2 143 ? 13.782  -26.607 68.600  1.00 55.07  ? 167 ASP C O   1 
ATOM   3306 C  CB  . ASP B 2 143 ? 16.434  -25.126 66.871  1.00 75.85  ? 167 ASP C CB  1 
ATOM   3307 C  CG  . ASP B 2 143 ? 16.444  -24.151 68.040  1.00 76.31  ? 167 ASP C CG  1 
ATOM   3308 O  OD1 . ASP B 2 143 ? 16.010  -24.563 69.140  1.00 88.97  ? 167 ASP C OD1 1 
ATOM   3309 O  OD2 . ASP B 2 143 ? 16.943  -23.016 67.851  1.00 65.22  ? 167 ASP C OD2 1 
ATOM   3310 N  N   . PRO B 2 144 ? 15.717  -27.710 68.560  1.00 59.32  ? 168 PRO C N   1 
ATOM   3311 C  CA  . PRO B 2 144 ? 15.379  -28.490 69.746  1.00 55.94  ? 168 PRO C CA  1 
ATOM   3312 C  C   . PRO B 2 144 ? 15.207  -27.666 71.020  1.00 47.30  ? 168 PRO C C   1 
ATOM   3313 O  O   . PRO B 2 144 ? 14.412  -28.039 71.875  1.00 48.33  ? 168 PRO C O   1 
ATOM   3314 C  CB  . PRO B 2 144 ? 16.521  -29.502 69.846  1.00 58.73  ? 168 PRO C CB  1 
ATOM   3315 C  CG  . PRO B 2 144 ? 17.153  -29.500 68.464  1.00 59.19  ? 168 PRO C CG  1 
ATOM   3316 C  CD  . PRO B 2 144 ? 17.025  -28.088 68.004  1.00 60.56  ? 168 PRO C CD  1 
ATOM   3317 N  N   . ARG B 2 145 ? 15.950  -26.559 71.147  1.00 41.45  ? 169 ARG C N   1 
ATOM   3318 C  CA  . ARG B 2 145 ? 15.910  -25.733 72.349  1.00 41.91  ? 169 ARG C CA  1 
ATOM   3319 C  C   . ARG B 2 145 ? 14.555  -25.013 72.427  1.00 46.04  ? 169 ARG C C   1 
ATOM   3320 O  O   . ARG B 2 145 ? 14.015  -24.781 73.510  1.00 43.61  ? 169 ARG C O   1 
ATOM   3321 C  CB  . ARG B 2 145 ? 17.121  -24.784 72.423  1.00 40.48  ? 169 ARG C CB  1 
ATOM   3322 C  CG  . ARG B 2 145 ? 18.501  -25.384 72.669  1.00 39.53  ? 169 ARG C CG  1 
ATOM   3323 C  CD  . ARG B 2 145 ? 19.519  -24.336 73.127  1.00 36.35  ? 169 ARG C CD  1 
ATOM   3324 N  N   . VAL B 2 146 ? 13.981  -24.676 71.267  1.00 50.37  ? 170 VAL C N   1 
ATOM   3325 C  CA  . VAL B 2 146 ? 12.668  -24.056 71.229  1.00 53.44  ? 170 VAL C CA  1 
ATOM   3326 C  C   . VAL B 2 146 ? 11.607  -25.135 71.432  1.00 54.53  ? 170 VAL C C   1 
ATOM   3327 O  O   . VAL B 2 146 ? 10.580  -24.869 72.046  1.00 59.93  ? 170 VAL C O   1 
ATOM   3328 C  CB  . VAL B 2 146 ? 12.451  -23.277 69.916  1.00 56.81  ? 170 VAL C CB  1 
ATOM   3329 C  CG1 . VAL B 2 146 ? 11.010  -22.813 69.735  1.00 58.01  ? 170 VAL C CG1 1 
ATOM   3330 C  CG2 . VAL B 2 146 ? 13.390  -22.086 69.816  1.00 58.64  ? 170 VAL C CG2 1 
ATOM   3331 N  N   . ALA B 2 147 ? 11.854  -26.343 70.905  1.00 49.77  ? 171 ALA C N   1 
ATOM   3332 C  CA  . ALA B 2 147 ? 10.948  -27.472 71.083  1.00 45.63  ? 171 ALA C CA  1 
ATOM   3333 C  C   . ALA B 2 147 ? 10.768  -27.788 72.567  1.00 43.55  ? 171 ALA C C   1 
ATOM   3334 O  O   . ALA B 2 147 ? 9.647   -27.977 73.030  1.00 42.44  ? 171 ALA C O   1 
ATOM   3335 C  CB  . ALA B 2 147 ? 11.444  -28.678 70.316  1.00 42.95  ? 171 ALA C CB  1 
ATOM   3336 N  N   . HIS B 2 148 ? 11.883  -27.808 73.304  1.00 46.80  ? 172 HIS C N   1 
ATOM   3337 C  CA  . HIS B 2 148 ? 11.875  -27.954 74.753  1.00 47.81  ? 172 HIS C CA  1 
ATOM   3338 C  C   . HIS B 2 148 ? 10.866  -26.980 75.361  1.00 44.81  ? 172 HIS C C   1 
ATOM   3339 O  O   . HIS B 2 148 ? 10.004  -27.381 76.131  1.00 45.93  ? 172 HIS C O   1 
ATOM   3340 C  CB  . HIS B 2 148 ? 13.283  -27.734 75.335  1.00 47.69  ? 172 HIS C CB  1 
ATOM   3341 C  CG  . HIS B 2 148 ? 13.446  -28.088 76.793  1.00 48.33  ? 172 HIS C CG  1 
ATOM   3342 N  ND1 . HIS B 2 148 ? 14.686  -28.304 77.346  1.00 49.98  ? 172 HIS C ND1 1 
ATOM   3343 C  CD2 . HIS B 2 148 ? 12.570  -28.266 77.812  1.00 48.51  ? 172 HIS C CD2 1 
ATOM   3344 C  CE1 . HIS B 2 148 ? 14.550  -28.610 78.628  1.00 49.93  ? 172 HIS C CE1 1 
ATOM   3345 N  NE2 . HIS B 2 148 ? 13.277  -28.583 78.937  1.00 47.49  ? 172 HIS C NE2 1 
ATOM   3346 N  N   . CYS B 2 149 ? 10.989  -25.699 75.015  1.00 43.96  ? 173 CYS C N   1 
ATOM   3347 C  CA  . CYS B 2 149 ? 10.155  -24.656 75.587  1.00 44.81  ? 173 CYS C CA  1 
ATOM   3348 C  C   . CYS B 2 149 ? 8.679   -24.908 75.279  1.00 39.36  ? 173 CYS C C   1 
ATOM   3349 O  O   . CYS B 2 149 ? 7.836   -24.798 76.163  1.00 39.54  ? 173 CYS C O   1 
ATOM   3350 C  CB  . CYS B 2 149 ? 10.587  -23.280 75.091  1.00 46.36  ? 173 CYS C CB  1 
ATOM   3351 S  SG  . CYS B 2 149 ? 12.074  -22.666 75.916  1.00 45.56  ? 173 CYS C SG  1 
ATOM   3352 N  N   . ILE B 2 150 ? 8.373   -25.255 74.030  1.00 36.84  ? 174 ILE C N   1 
ATOM   3353 C  CA  . ILE B 2 150 ? 6.990   -25.404 73.616  1.00 38.62  ? 174 ILE C CA  1 
ATOM   3354 C  C   . ILE B 2 150 ? 6.351   -26.602 74.320  1.00 36.24  ? 174 ILE C C   1 
ATOM   3355 O  O   . ILE B 2 150 ? 5.195   -26.513 74.737  1.00 32.63  ? 174 ILE C O   1 
ATOM   3356 C  CB  . ILE B 2 150 ? 6.891   -25.520 72.086  1.00 41.04  ? 174 ILE C CB  1 
ATOM   3357 C  CG1 . ILE B 2 150 ? 7.396   -24.253 71.408  1.00 46.10  ? 174 ILE C CG1 1 
ATOM   3358 C  CG2 . ILE B 2 150 ? 5.456   -25.840 71.664  1.00 40.21  ? 174 ILE C CG2 1 
ATOM   3359 C  CD1 . ILE B 2 150 ? 7.574   -24.371 69.904  1.00 48.51  ? 174 ILE C CD1 1 
ATOM   3360 N  N   . TYR B 2 151 ? 7.106   -27.715 74.409  1.00 34.72  ? 175 TYR C N   1 
ATOM   3361 C  CA  . TYR B 2 151 ? 6.662   -28.943 75.058  1.00 31.23  ? 175 TYR C CA  1 
ATOM   3362 C  C   . TYR B 2 151 ? 6.275   -28.624 76.499  1.00 30.74  ? 175 TYR C C   1 
ATOM   3363 O  O   . TYR B 2 151 ? 5.180   -28.956 76.943  1.00 34.62  ? 175 TYR C O   1 
ATOM   3364 C  CB  . TYR B 2 151 ? 7.719   -30.062 75.012  1.00 29.10  ? 175 TYR C CB  1 
ATOM   3365 C  CG  . TYR B 2 151 ? 7.279   -31.361 75.680  1.00 27.41  ? 175 TYR C CG  1 
ATOM   3366 C  CD1 . TYR B 2 151 ? 6.532   -32.320 74.995  1.00 25.20  ? 175 TYR C CD1 1 
ATOM   3367 C  CD2 . TYR B 2 151 ? 7.574   -31.610 77.014  1.00 26.70  ? 175 TYR C CD2 1 
ATOM   3368 C  CE1 . TYR B 2 151 ? 6.091   -33.479 75.614  1.00 24.98  ? 175 TYR C CE1 1 
ATOM   3369 C  CE2 . TYR B 2 151 ? 7.147   -32.766 77.645  1.00 27.82  ? 175 TYR C CE2 1 
ATOM   3370 C  CZ  . TYR B 2 151 ? 6.395   -33.705 76.951  1.00 27.58  ? 175 TYR C CZ  1 
ATOM   3371 O  OH  . TYR B 2 151 ? 5.991   -34.847 77.610  1.00 27.65  ? 175 TYR C OH  1 
ATOM   3372 N  N   . ALA B 2 152 ? 7.175   -27.949 77.215  1.00 27.59  ? 176 ALA C N   1 
ATOM   3373 C  CA  . ALA B 2 152 ? 6.976   -27.639 78.614  1.00 26.97  ? 176 ALA C CA  1 
ATOM   3374 C  C   . ALA B 2 152 ? 5.588   -27.059 78.853  1.00 29.02  ? 176 ALA C C   1 
ATOM   3375 O  O   . ALA B 2 152 ? 4.925   -27.415 79.820  1.00 32.40  ? 176 ALA C O   1 
ATOM   3376 C  CB  . ALA B 2 152 ? 8.033   -26.683 79.063  1.00 27.01  ? 176 ALA C CB  1 
ATOM   3377 N  N   . GLY B 2 153 ? 5.149   -26.151 77.982  1.00 28.23  ? 177 GLY C N   1 
ATOM   3378 C  CA  . GLY B 2 153 ? 3.864   -25.499 78.177  1.00 28.65  ? 177 GLY C CA  1 
ATOM   3379 C  C   . GLY B 2 153 ? 2.722   -26.458 77.851  1.00 30.11  ? 177 GLY C C   1 
ATOM   3380 O  O   . GLY B 2 153 ? 1.742   -26.531 78.593  1.00 29.94  ? 177 GLY C O   1 
ATOM   3381 N  N   . LEU B 2 154 ? 2.874   -27.167 76.720  1.00 30.49  ? 178 LEU C N   1 
ATOM   3382 C  CA  . LEU B 2 154 ? 1.860   -28.049 76.164  1.00 29.98  ? 178 LEU C CA  1 
ATOM   3383 C  C   . LEU B 2 154 ? 1.549   -29.181 77.140  1.00 33.12  ? 178 LEU C C   1 
ATOM   3384 O  O   . LEU B 2 154 ? 0.391   -29.543 77.328  1.00 34.74  ? 178 LEU C O   1 
ATOM   3385 C  CB  . LEU B 2 154 ? 2.408   -28.580 74.840  1.00 28.24  ? 178 LEU C CB  1 
ATOM   3386 C  CG  . LEU B 2 154 ? 1.664   -29.762 74.218  1.00 27.71  ? 178 LEU C CG  1 
ATOM   3387 C  CD1 . LEU B 2 154 ? 0.241   -29.367 73.887  1.00 28.92  ? 178 LEU C CD1 1 
ATOM   3388 C  CD2 . LEU B 2 154 ? 2.370   -30.274 72.986  1.00 27.01  ? 178 LEU C CD2 1 
ATOM   3389 N  N   . ALA B 2 155 ? 2.605   -29.746 77.736  1.00 31.97  ? 179 ALA C N   1 
ATOM   3390 C  CA  . ALA B 2 155 ? 2.478   -30.836 78.685  1.00 30.48  ? 179 ALA C CA  1 
ATOM   3391 C  C   . ALA B 2 155 ? 1.747   -30.356 79.933  1.00 29.66  ? 179 ALA C C   1 
ATOM   3392 O  O   . ALA B 2 155 ? 0.788   -30.973 80.365  1.00 31.95  ? 179 ALA C O   1 
ATOM   3393 C  CB  . ALA B 2 155 ? 3.852   -31.367 79.028  1.00 30.67  ? 179 ALA C CB  1 
ATOM   3394 N  N   . THR B 2 156 ? 2.212   -29.250 80.508  1.00 30.31  ? 180 THR C N   1 
ATOM   3395 C  CA  . THR B 2 156 ? 1.707   -28.781 81.784  1.00 32.59  ? 180 THR C CA  1 
ATOM   3396 C  C   . THR B 2 156 ? 0.249   -28.343 81.645  1.00 36.44  ? 180 THR C C   1 
ATOM   3397 O  O   . THR B 2 156 ? -0.588  -28.758 82.434  1.00 33.60  ? 180 THR C O   1 
ATOM   3398 C  CB  . THR B 2 156 ? 2.602   -27.667 82.331  1.00 32.02  ? 180 THR C CB  1 
ATOM   3399 O  OG1 . THR B 2 156 ? 2.839   -26.774 81.251  1.00 32.48  ? 180 THR C OG1 1 
ATOM   3400 C  CG2 . THR B 2 156 ? 3.930   -28.186 82.846  1.00 31.68  ? 180 THR C CG2 1 
ATOM   3401 N  N   . ASP B 2 157 ? -0.085  -27.546 80.624  1.00 43.19  ? 181 ASP C N   1 
ATOM   3402 C  CA  . ASP B 2 157 ? -1.436  -27.006 80.521  1.00 45.89  ? 181 ASP C CA  1 
ATOM   3403 C  C   . ASP B 2 157 ? -2.475  -28.078 80.174  1.00 39.86  ? 181 ASP C C   1 
ATOM   3404 O  O   . ASP B 2 157 ? -3.664  -27.775 80.207  1.00 39.08  ? 181 ASP C O   1 
ATOM   3405 C  CB  . ASP B 2 157 ? -1.523  -25.890 79.496  1.00 51.71  ? 181 ASP C CB  1 
ATOM   3406 C  CG  . ASP B 2 157 ? -1.279  -24.481 80.008  1.00 60.36  ? 181 ASP C CG  1 
ATOM   3407 O  OD1 . ASP B 2 157 ? -0.885  -24.337 81.188  1.00 69.14  ? 181 ASP C OD1 1 
ATOM   3408 O  OD2 . ASP B 2 157 ? -1.520  -23.543 79.216  1.00 67.87  ? 181 ASP C OD2 1 
ATOM   3409 N  N   . THR B 2 158 ? -2.050  -29.309 79.838  1.00 33.02  ? 182 THR C N   1 
ATOM   3410 C  CA  . THR B 2 158 ? -2.975  -30.380 79.502  1.00 27.15  ? 182 THR C CA  1 
ATOM   3411 C  C   . THR B 2 158 ? -3.035  -31.410 80.624  1.00 28.16  ? 182 THR C C   1 
ATOM   3412 O  O   . THR B 2 158 ? -3.631  -32.459 80.442  1.00 32.37  ? 182 THR C O   1 
ATOM   3413 C  CB  . THR B 2 158 ? -2.582  -31.040 78.184  1.00 23.99  ? 182 THR C CB  1 
ATOM   3414 O  OG1 . THR B 2 158 ? -1.215  -31.387 78.317  1.00 22.40  ? 182 THR C OG1 1 
ATOM   3415 C  CG2 . THR B 2 158 ? -2.758  -30.129 76.988  1.00 24.29  ? 182 THR C CG2 1 
ATOM   3416 N  N   . GLY B 2 159 ? -2.445  -31.115 81.786  1.00 28.51  ? 183 GLY C N   1 
ATOM   3417 C  CA  . GLY B 2 159 ? -2.367  -32.080 82.873  1.00 27.38  ? 183 GLY C CA  1 
ATOM   3418 C  C   . GLY B 2 159 ? -1.685  -33.367 82.406  1.00 28.15  ? 183 GLY C C   1 
ATOM   3419 O  O   . GLY B 2 159 ? -2.194  -34.466 82.613  1.00 31.58  ? 183 GLY C O   1 
ATOM   3420 N  N   . SER B 2 160 ? -0.532  -33.212 81.757  1.00 26.70  ? 184 SER C N   1 
ATOM   3421 C  CA  . SER B 2 160 ? 0.148   -34.304 81.085  1.00 28.58  ? 184 SER C CA  1 
ATOM   3422 C  C   . SER B 2 160 ? -0.804  -35.037 80.141  1.00 27.29  ? 184 SER C C   1 
ATOM   3423 O  O   . SER B 2 160 ? -0.941  -36.258 80.202  1.00 24.91  ? 184 SER C O   1 
ATOM   3424 C  CB  . SER B 2 160 ? 0.810   -35.231 82.061  1.00 30.45  ? 184 SER C CB  1 
ATOM   3425 O  OG  . SER B 2 160 ? 1.833   -35.961 81.396  1.00 36.61  ? 184 SER C OG  1 
ATOM   3426 N  N   . PHE B 2 161 ? -1.436  -34.253 79.264  1.00 28.04  ? 185 PHE C N   1 
ATOM   3427 C  CA  . PHE B 2 161 ? -2.186  -34.755 78.126  1.00 32.10  ? 185 PHE C CA  1 
ATOM   3428 C  C   . PHE B 2 161 ? -3.434  -35.506 78.582  1.00 34.73  ? 185 PHE C C   1 
ATOM   3429 O  O   . PHE B 2 161 ? -3.883  -36.445 77.931  1.00 38.80  ? 185 PHE C O   1 
ATOM   3430 C  CB  . PHE B 2 161 ? -1.273  -35.630 77.265  1.00 34.72  ? 185 PHE C CB  1 
ATOM   3431 C  CG  . PHE B 2 161 ? -0.044  -34.910 76.735  1.00 37.22  ? 185 PHE C CG  1 
ATOM   3432 C  CD1 . PHE B 2 161 ? 1.136   -34.870 77.466  1.00 39.61  ? 185 PHE C CD1 1 
ATOM   3433 C  CD2 . PHE B 2 161 ? -0.075  -34.284 75.494  1.00 37.58  ? 185 PHE C CD2 1 
ATOM   3434 C  CE1 . PHE B 2 161 ? 2.251   -34.228 76.956  1.00 41.35  ? 185 PHE C CE1 1 
ATOM   3435 C  CE2 . PHE B 2 161 ? 1.035   -33.643 74.989  1.00 37.34  ? 185 PHE C CE2 1 
ATOM   3436 C  CZ  . PHE B 2 161 ? 2.195   -33.605 75.724  1.00 40.61  ? 185 PHE C CZ  1 
ATOM   3437 N  N   . ARG B 2 162 ? -4.004  -35.078 79.704  1.00 36.55  ? 186 ARG C N   1 
ATOM   3438 C  CA  . ARG B 2 162 ? -5.273  -35.620 80.151  1.00 37.70  ? 186 ARG C CA  1 
ATOM   3439 C  C   . ARG B 2 162 ? -6.413  -35.019 79.329  1.00 42.43  ? 186 ARG C C   1 
ATOM   3440 O  O   . ARG B 2 162 ? -7.353  -35.719 78.965  1.00 54.27  ? 186 ARG C O   1 
ATOM   3441 C  CB  . ARG B 2 162 ? -5.438  -35.325 81.640  1.00 35.36  ? 186 ARG C CB  1 
ATOM   3442 C  CG  . ARG B 2 162 ? -4.608  -36.225 82.542  1.00 33.44  ? 186 ARG C CG  1 
ATOM   3443 C  CD  . ARG B 2 162 ? -4.847  -35.791 83.986  1.00 31.52  ? 186 ARG C CD  1 
ATOM   3444 N  NE  . ARG B 2 162 ? -4.385  -36.755 84.981  1.00 28.02  ? 186 ARG C NE  1 
ATOM   3445 C  CZ  . ARG B 2 162 ? -3.125  -37.010 85.249  1.00 27.78  ? 186 ARG C CZ  1 
ATOM   3446 N  NH1 . ARG B 2 162 ? -2.145  -36.381 84.615  1.00 26.48  ? 186 ARG C NH1 1 
ATOM   3447 N  NH2 . ARG B 2 162 ? -2.852  -37.924 86.157  1.00 28.67  ? 186 ARG C NH2 1 
ATOM   3448 N  N   . TRP B 2 163 ? -6.333  -33.712 79.059  1.00 41.34  ? 187 TRP C N   1 
ATOM   3449 C  CA  . TRP B 2 163 ? -7.351  -33.017 78.286  1.00 38.92  ? 187 TRP C CA  1 
ATOM   3450 C  C   . TRP B 2 163 ? -6.689  -32.316 77.102  1.00 33.41  ? 187 TRP C C   1 
ATOM   3451 O  O   . TRP B 2 163 ? -7.111  -31.260 76.653  1.00 31.35  ? 187 TRP C O   1 
ATOM   3452 C  CB  . TRP B 2 163 ? -8.156  -32.048 79.173  1.00 40.47  ? 187 TRP C CB  1 
ATOM   3453 C  CG  . TRP B 2 163 ? -7.304  -31.170 80.040  1.00 37.28  ? 187 TRP C CG  1 
ATOM   3454 C  CD1 . TRP B 2 163 ? -6.630  -30.054 79.653  1.00 37.07  ? 187 TRP C CD1 1 
ATOM   3455 C  CD2 . TRP B 2 163 ? -6.991  -31.380 81.431  1.00 39.08  ? 187 TRP C CD2 1 
ATOM   3456 N  NE1 . TRP B 2 163 ? -5.923  -29.547 80.708  1.00 39.49  ? 187 TRP C NE1 1 
ATOM   3457 C  CE2 . TRP B 2 163 ? -6.114  -30.339 81.810  1.00 41.07  ? 187 TRP C CE2 1 
ATOM   3458 C  CE3 . TRP B 2 163 ? -7.346  -32.342 82.381  1.00 40.65  ? 187 TRP C CE3 1 
ATOM   3459 C  CZ2 . TRP B 2 163 ? -5.597  -30.228 83.102  1.00 41.17  ? 187 TRP C CZ2 1 
ATOM   3460 C  CZ3 . TRP B 2 163 ? -6.834  -32.230 83.659  1.00 41.59  ? 187 TRP C CZ3 1 
ATOM   3461 C  CH2 . TRP B 2 163 ? -5.969  -31.193 84.010  1.00 41.51  ? 187 TRP C CH2 1 
ATOM   3462 N  N   . ALA B 2 164 ? -5.662  -32.952 76.549  1.00 31.98  ? 188 ALA C N   1 
ATOM   3463 C  CA  . ALA B 2 164 ? -5.089  -32.486 75.301  1.00 30.23  ? 188 ALA C CA  1 
ATOM   3464 C  C   . ALA B 2 164 ? -6.102  -32.658 74.181  1.00 28.07  ? 188 ALA C C   1 
ATOM   3465 O  O   . ALA B 2 164 ? -7.025  -33.442 74.295  1.00 24.74  ? 188 ALA C O   1 
ATOM   3466 C  CB  . ALA B 2 164 ? -3.811  -33.230 75.020  1.00 30.38  ? 188 ALA C CB  1 
ATOM   3467 N  N   . SER B 2 165 ? -5.903  -31.910 73.095  1.00 34.30  ? 189 SER C N   1 
ATOM   3468 C  CA  . SER B 2 165 ? -6.688  -32.042 71.873  1.00 36.51  ? 189 SER C CA  1 
ATOM   3469 C  C   . SER B 2 165 ? -5.935  -32.903 70.862  1.00 36.59  ? 189 SER C C   1 
ATOM   3470 O  O   . SER B 2 165 ? -4.760  -33.207 71.044  1.00 35.60  ? 189 SER C O   1 
ATOM   3471 C  CB  . SER B 2 165 ? -6.968  -30.690 71.284  1.00 36.07  ? 189 SER C CB  1 
ATOM   3472 O  OG  . SER B 2 165 ? -5.746  -30.084 70.870  1.00 33.14  ? 189 SER C OG  1 
ATOM   3473 N  N   . VAL B 2 166 ? -6.606  -33.247 69.765  1.00 36.95  ? 190 VAL C N   1 
ATOM   3474 C  CA  . VAL B 2 166 ? -5.952  -33.965 68.685  1.00 37.74  ? 190 VAL C CA  1 
ATOM   3475 C  C   . VAL B 2 166 ? -4.722  -33.162 68.238  1.00 40.65  ? 190 VAL C C   1 
ATOM   3476 O  O   . VAL B 2 166 ? -3.676  -33.737 67.930  1.00 39.39  ? 190 VAL C O   1 
ATOM   3477 C  CB  . VAL B 2 166 ? -6.913  -34.253 67.516  1.00 35.91  ? 190 VAL C CB  1 
ATOM   3478 C  CG1 . VAL B 2 166 ? -6.252  -35.086 66.426  1.00 34.49  ? 190 VAL C CG1 1 
ATOM   3479 C  CG2 . VAL B 2 166 ? -8.182  -34.953 67.988  1.00 37.94  ? 190 VAL C CG2 1 
ATOM   3480 N  N   . ARG B 2 167 ? -4.818  -31.827 68.227  1.00 41.31  ? 191 ARG C N   1 
ATOM   3481 C  CA  . ARG B 2 167 ? -3.735  -31.028 67.674  1.00 40.03  ? 191 ARG C CA  1 
ATOM   3482 C  C   . ARG B 2 167 ? -2.560  -31.025 68.654  1.00 37.33  ? 191 ARG C C   1 
ATOM   3483 O  O   . ARG B 2 167 ? -1.412  -31.031 68.226  1.00 37.84  ? 191 ARG C O   1 
ATOM   3484 C  CB  . ARG B 2 167 ? -4.210  -29.659 67.167  1.00 42.07  ? 191 ARG C CB  1 
ATOM   3485 C  CG  . ARG B 2 167 ? -3.995  -28.468 68.092  1.00 48.48  ? 191 ARG C CG  1 
ATOM   3486 C  CD  . ARG B 2 167 ? -4.314  -27.155 67.429  1.00 51.76  ? 191 ARG C CD  1 
ATOM   3487 N  NE  . ARG B 2 167 ? -3.123  -26.522 66.851  1.00 53.27  ? 191 ARG C NE  1 
ATOM   3488 C  CZ  . ARG B 2 167 ? -2.777  -25.244 66.978  1.00 55.54  ? 191 ARG C CZ  1 
ATOM   3489 N  NH1 . ARG B 2 167 ? -3.511  -24.396 67.687  1.00 57.36  ? 191 ARG C NH1 1 
ATOM   3490 N  NH2 . ARG B 2 167 ? -1.666  -24.813 66.404  1.00 54.10  ? 191 ARG C NH2 1 
ATOM   3491 N  N   . GLY B 2 168 ? -2.860  -31.026 69.959  1.00 34.13  ? 192 GLY C N   1 
ATOM   3492 C  CA  . GLY B 2 168 ? -1.828  -31.037 70.980  1.00 33.83  ? 192 GLY C CA  1 
ATOM   3493 C  C   . GLY B 2 168 ? -1.083  -32.367 71.037  1.00 32.02  ? 192 GLY C C   1 
ATOM   3494 O  O   . GLY B 2 168 ? 0.122   -32.382 71.272  1.00 31.95  ? 192 GLY C O   1 
ATOM   3495 N  N   . TYR B 2 169 ? -1.804  -33.480 70.863  1.00 31.02  ? 193 TYR C N   1 
ATOM   3496 C  CA  . TYR B 2 169 ? -1.183  -34.796 70.812  1.00 31.10  ? 193 TYR C CA  1 
ATOM   3497 C  C   . TYR B 2 169 ? -0.212  -34.836 69.634  1.00 31.27  ? 193 TYR C C   1 
ATOM   3498 O  O   . TYR B 2 169 ? 0.917   -35.277 69.778  1.00 31.40  ? 193 TYR C O   1 
ATOM   3499 C  CB  . TYR B 2 169 ? -2.223  -35.919 70.731  1.00 30.33  ? 193 TYR C CB  1 
ATOM   3500 C  CG  . TYR B 2 169 ? -2.854  -36.345 72.052  1.00 29.86  ? 193 TYR C CG  1 
ATOM   3501 C  CD1 . TYR B 2 169 ? -2.080  -36.907 73.057  1.00 30.02  ? 193 TYR C CD1 1 
ATOM   3502 C  CD2 . TYR B 2 169 ? -4.225  -36.264 72.271  1.00 28.82  ? 193 TYR C CD2 1 
ATOM   3503 C  CE1 . TYR B 2 169 ? -2.642  -37.327 74.257  1.00 29.59  ? 193 TYR C CE1 1 
ATOM   3504 C  CE2 . TYR B 2 169 ? -4.800  -36.688 73.461  1.00 28.54  ? 193 TYR C CE2 1 
ATOM   3505 C  CZ  . TYR B 2 169 ? -4.008  -37.228 74.459  1.00 28.07  ? 193 TYR C CZ  1 
ATOM   3506 O  OH  . TYR B 2 169 ? -4.535  -37.667 75.641  1.00 25.62  ? 193 TYR C OH  1 
ATOM   3507 N  N   . ARG B 2 170 ? -0.646  -34.344 68.474  1.00 34.30  ? 194 ARG C N   1 
ATOM   3508 C  CA  . ARG B 2 170 ? 0.152   -34.435 67.264  1.00 36.14  ? 194 ARG C CA  1 
ATOM   3509 C  C   . ARG B 2 170 ? 1.348   -33.496 67.351  1.00 36.96  ? 194 ARG C C   1 
ATOM   3510 O  O   . ARG B 2 170 ? 2.390   -33.784 66.778  1.00 39.21  ? 194 ARG C O   1 
ATOM   3511 C  CB  . ARG B 2 170 ? -0.675  -34.115 66.015  1.00 38.41  ? 194 ARG C CB  1 
ATOM   3512 C  CG  . ARG B 2 170 ? -1.776  -35.131 65.749  1.00 42.62  ? 194 ARG C CG  1 
ATOM   3513 C  CD  . ARG B 2 170 ? -2.135  -35.265 64.271  1.00 46.73  ? 194 ARG C CD  1 
ATOM   3514 N  NE  . ARG B 2 170 ? -3.527  -35.665 64.003  1.00 49.31  ? 194 ARG C NE  1 
ATOM   3515 C  CZ  . ARG B 2 170 ? -4.005  -36.906 63.872  1.00 51.12  ? 194 ARG C CZ  1 
ATOM   3516 N  NH1 . ARG B 2 170 ? -3.223  -37.961 64.075  1.00 50.94  ? 194 ARG C NH1 1 
ATOM   3517 N  NH2 . ARG B 2 170 ? -5.270  -37.085 63.519  1.00 50.08  ? 194 ARG C NH2 1 
ATOM   3518 N  N   . LEU B 2 171 ? 1.184   -32.363 68.036  1.00 38.65  ? 195 LEU C N   1 
ATOM   3519 C  CA  . LEU B 2 171 ? 2.274   -31.412 68.197  1.00 40.76  ? 195 LEU C CA  1 
ATOM   3520 C  C   . LEU B 2 171 ? 3.360   -32.049 69.060  1.00 45.37  ? 195 LEU C C   1 
ATOM   3521 O  O   . LEU B 2 171 ? 4.535   -32.005 68.704  1.00 50.47  ? 195 LEU C O   1 
ATOM   3522 C  CB  . LEU B 2 171 ? 1.789   -30.093 68.792  1.00 40.46  ? 195 LEU C CB  1 
ATOM   3523 C  CG  . LEU B 2 171 ? 2.863   -29.120 69.290  1.00 42.13  ? 195 LEU C CG  1 
ATOM   3524 C  CD1 . LEU B 2 171 ? 3.870   -28.733 68.220  1.00 41.58  ? 195 LEU C CD1 1 
ATOM   3525 C  CD2 . LEU B 2 171 ? 2.157   -27.886 69.836  1.00 47.36  ? 195 LEU C CD2 1 
ATOM   3526 N  N   . ALA B 2 172 ? 2.964   -32.646 70.190  1.00 43.42  ? 196 ALA C N   1 
ATOM   3527 C  CA  . ALA B 2 172 ? 3.902   -33.380 71.018  1.00 40.64  ? 196 ALA C CA  1 
ATOM   3528 C  C   . ALA B 2 172 ? 4.679   -34.374 70.159  1.00 37.33  ? 196 ALA C C   1 
ATOM   3529 O  O   . ALA B 2 172 ? 5.902   -34.383 70.172  1.00 38.73  ? 196 ALA C O   1 
ATOM   3530 C  CB  . ALA B 2 172 ? 3.175   -34.070 72.149  1.00 41.39  ? 196 ALA C CB  1 
ATOM   3531 N  N   . ALA B 2 173 ? 3.970   -35.204 69.400  1.00 33.49  ? 197 ALA C N   1 
ATOM   3532 C  CA  . ALA B 2 173 ? 4.637   -36.134 68.511  1.00 34.33  ? 197 ALA C CA  1 
ATOM   3533 C  C   . ALA B 2 173 ? 5.782   -35.422 67.798  1.00 36.25  ? 197 ALA C C   1 
ATOM   3534 O  O   . ALA B 2 173 ? 6.929   -35.843 67.883  1.00 40.20  ? 197 ALA C O   1 
ATOM   3535 C  CB  . ALA B 2 173 ? 3.643   -36.699 67.525  1.00 35.07  ? 197 ALA C CB  1 
ATOM   3536 N  N   . ARG B 2 174 ? 5.451   -34.326 67.111  1.00 37.37  ? 198 ARG C N   1 
ATOM   3537 C  CA  . ARG B 2 174 ? 6.405   -33.550 66.333  1.00 41.19  ? 198 ARG C CA  1 
ATOM   3538 C  C   . ARG B 2 174 ? 7.548   -33.025 67.202  1.00 37.87  ? 198 ARG C C   1 
ATOM   3539 O  O   . ARG B 2 174 ? 8.700   -33.088 66.789  1.00 34.56  ? 198 ARG C O   1 
ATOM   3540 C  CB  . ARG B 2 174 ? 5.642   -32.400 65.666  1.00 47.51  ? 198 ARG C CB  1 
ATOM   3541 C  CG  . ARG B 2 174 ? 6.487   -31.278 65.076  1.00 50.91  ? 198 ARG C CG  1 
ATOM   3542 C  CD  . ARG B 2 174 ? 5.590   -30.121 64.631  1.00 52.54  ? 198 ARG C CD  1 
ATOM   3543 N  NE  . ARG B 2 174 ? 6.394   -28.924 64.360  1.00 52.52  ? 198 ARG C NE  1 
ATOM   3544 C  CZ  . ARG B 2 174 ? 5.935   -27.788 63.868  1.00 55.50  ? 198 ARG C CZ  1 
ATOM   3545 N  NH1 . ARG B 2 174 ? 4.647   -27.628 63.603  1.00 57.71  ? 198 ARG C NH1 1 
ATOM   3546 N  NH2 . ARG B 2 174 ? 6.788   -26.817 63.614  1.00 57.42  ? 198 ARG C NH2 1 
ATOM   3547 N  N   . LEU B 2 175 ? 7.219   -32.488 68.386  1.00 37.29  ? 199 LEU C N   1 
ATOM   3548 C  CA  . LEU B 2 175 ? 8.201   -31.930 69.306  1.00 36.81  ? 199 LEU C CA  1 
ATOM   3549 C  C   . LEU B 2 175 ? 9.186   -33.005 69.760  1.00 38.79  ? 199 LEU C C   1 
ATOM   3550 O  O   . LEU B 2 175 ? 10.362  -32.721 69.896  1.00 39.99  ? 199 LEU C O   1 
ATOM   3551 C  CB  . LEU B 2 175 ? 7.534   -31.287 70.518  1.00 37.61  ? 199 LEU C CB  1 
ATOM   3552 C  CG  . LEU B 2 175 ? 6.749   -29.995 70.266  1.00 41.54  ? 199 LEU C CG  1 
ATOM   3553 C  CD1 . LEU B 2 175 ? 6.080   -29.584 71.562  1.00 40.71  ? 199 LEU C CD1 1 
ATOM   3554 C  CD2 . LEU B 2 175 ? 7.590   -28.853 69.711  1.00 44.10  ? 199 LEU C CD2 1 
ATOM   3555 N  N   . VAL B 2 176 ? 8.715   -34.228 70.018  1.00 41.75  ? 200 VAL C N   1 
ATOM   3556 C  CA  . VAL B 2 176 ? 9.596   -35.314 70.426  1.00 44.62  ? 200 VAL C CA  1 
ATOM   3557 C  C   . VAL B 2 176 ? 10.461  -35.739 69.235  1.00 46.59  ? 200 VAL C C   1 
ATOM   3558 O  O   . VAL B 2 176 ? 11.618  -36.106 69.437  1.00 48.79  ? 200 VAL C O   1 
ATOM   3559 C  CB  . VAL B 2 176 ? 8.827   -36.505 71.048  1.00 43.28  ? 200 VAL C CB  1 
ATOM   3560 C  CG1 . VAL B 2 176 ? 9.717   -37.701 71.373  1.00 43.58  ? 200 VAL C CG1 1 
ATOM   3561 C  CG2 . VAL B 2 176 ? 8.075   -36.085 72.297  1.00 40.65  ? 200 VAL C CG2 1 
ATOM   3562 N  N   . GLU B 2 177 ? 9.922   -35.664 68.005  1.00 47.54  ? 201 GLU C N   1 
ATOM   3563 C  CA  . GLU B 2 177 ? 10.682  -35.987 66.799  1.00 49.90  ? 201 GLU C CA  1 
ATOM   3564 C  C   . GLU B 2 177 ? 11.852  -35.014 66.596  1.00 50.47  ? 201 GLU C C   1 
ATOM   3565 O  O   . GLU B 2 177 ? 12.959  -35.414 66.242  1.00 55.31  ? 201 GLU C O   1 
ATOM   3566 C  CB  . GLU B 2 177 ? 9.846   -35.957 65.522  1.00 48.81  ? 201 GLU C CB  1 
ATOM   3567 C  CG  . GLU B 2 177 ? 9.211   -37.283 65.112  1.00 46.35  ? 201 GLU C CG  1 
ATOM   3568 C  CD  . GLU B 2 177 ? 8.399   -37.185 63.820  1.00 45.42  ? 201 GLU C CD  1 
ATOM   3569 O  OE1 . GLU B 2 177 ? 7.830   -36.112 63.510  1.00 42.68  ? 201 GLU C OE1 1 
ATOM   3570 O  OE2 . GLU B 2 177 ? 8.335   -38.193 63.088  1.00 43.55  ? 201 GLU C OE2 1 
ATOM   3571 N  N   . ILE B 2 178 ? 11.616  -33.719 66.810  1.00 46.46  ? 202 ILE C N   1 
ATOM   3572 C  CA  . ILE B 2 178 ? 12.694  -32.770 67.058  1.00 50.91  ? 202 ILE C CA  1 
ATOM   3573 C  C   . ILE B 2 178 ? 13.169  -33.139 68.460  1.00 60.18  ? 202 ILE C C   1 
ATOM   3574 O  O   . ILE B 2 178 ? 12.350  -33.158 69.371  1.00 81.45  ? 202 ILE C O   1 
ATOM   3575 C  CB  . ILE B 2 178 ? 12.186  -31.318 67.020  1.00 49.35  ? 202 ILE C CB  1 
ATOM   3576 C  CG1 . ILE B 2 178 ? 11.267  -30.997 65.833  1.00 44.72  ? 202 ILE C CG1 1 
ATOM   3577 C  CG2 . ILE B 2 178 ? 13.363  -30.353 67.099  1.00 53.19  ? 202 ILE C CG2 1 
ATOM   3578 C  CD1 . ILE B 2 178 ? 10.228  -29.938 66.156  1.00 44.10  ? 202 ILE C CD1 1 
ATOM   3579 N  N   . GLY B 2 179 ? 14.428  -33.528 68.657  1.00 57.27  ? 203 GLY C N   1 
ATOM   3580 C  CA  . GLY B 2 179 ? 14.766  -34.445 69.755  1.00 56.54  ? 203 GLY C CA  1 
ATOM   3581 C  C   . GLY B 2 179 ? 14.502  -33.956 71.188  1.00 50.33  ? 203 GLY C C   1 
ATOM   3582 O  O   . GLY B 2 179 ? 15.472  -33.653 71.892  1.00 51.62  ? 203 GLY C O   1 
ATOM   3583 N  N   . VAL B 2 180 ? 13.231  -33.956 71.633  1.00 43.97  ? 204 VAL C N   1 
ATOM   3584 C  CA  . VAL B 2 180 ? 12.889  -33.538 72.984  1.00 40.01  ? 204 VAL C CA  1 
ATOM   3585 C  C   . VAL B 2 180 ? 12.757  -34.758 73.888  1.00 37.44  ? 204 VAL C C   1 
ATOM   3586 O  O   . VAL B 2 180 ? 12.075  -35.716 73.544  1.00 36.67  ? 204 VAL C O   1 
ATOM   3587 C  CB  . VAL B 2 180 ? 11.586  -32.722 73.020  1.00 38.32  ? 204 VAL C CB  1 
ATOM   3588 C  CG1 . VAL B 2 180 ? 11.015  -32.577 74.421  1.00 40.33  ? 204 VAL C CG1 1 
ATOM   3589 C  CG2 . VAL B 2 180 ? 11.764  -31.340 72.407  1.00 41.66  ? 204 VAL C CG2 1 
ATOM   3590 N  N   . ASP B 2 181 ? 13.371  -34.690 75.069  1.00 34.34  ? 205 ASP C N   1 
ATOM   3591 C  CA  . ASP B 2 181 ? 13.273  -35.795 76.004  1.00 34.11  ? 205 ASP C CA  1 
ATOM   3592 C  C   . ASP B 2 181 ? 12.043  -35.581 76.878  1.00 31.80  ? 205 ASP C C   1 
ATOM   3593 O  O   . ASP B 2 181 ? 12.130  -35.029 77.973  1.00 29.30  ? 205 ASP C O   1 
ATOM   3594 C  CB  . ASP B 2 181 ? 14.553  -35.981 76.799  1.00 36.52  ? 205 ASP C CB  1 
ATOM   3595 C  CG  . ASP B 2 181 ? 14.569  -37.193 77.715  1.00 40.08  ? 205 ASP C CG  1 
ATOM   3596 O  OD1 . ASP B 2 181 ? 13.553  -37.904 77.800  1.00 42.02  ? 205 ASP C OD1 1 
ATOM   3597 O  OD2 . ASP B 2 181 ? 15.613  -37.430 78.333  1.00 46.33  ? 205 ASP C OD2 1 
ATOM   3598 N  N   . ASN B 2 182 ? 10.902  -36.084 76.405  1.00 31.59  ? 206 ASN C N   1 
ATOM   3599 C  CA  . ASN B 2 182 ? 9.638   -35.852 77.088  1.00 31.79  ? 206 ASN C CA  1 
ATOM   3600 C  C   . ASN B 2 182 ? 9.670   -36.436 78.496  1.00 31.83  ? 206 ASN C C   1 
ATOM   3601 O  O   . ASN B 2 182 ? 9.147   -35.825 79.429  1.00 32.02  ? 206 ASN C O   1 
ATOM   3602 C  CB  . ASN B 2 182 ? 8.433   -36.342 76.292  1.00 30.86  ? 206 ASN C CB  1 
ATOM   3603 C  CG  . ASN B 2 182 ? 8.540   -37.778 75.853  1.00 29.12  ? 206 ASN C CG  1 
ATOM   3604 O  OD1 . ASN B 2 182 ? 9.627   -38.255 75.514  1.00 28.76  ? 206 ASN C OD1 1 
ATOM   3605 N  ND2 . ASN B 2 182 ? 7.409   -38.456 75.804  1.00 29.09  ? 206 ASN C ND2 1 
ATOM   3606 N  N   . ALA B 2 183 ? 10.301  -37.606 78.637  1.00 31.54  ? 207 ALA C N   1 
ATOM   3607 C  CA  . ALA B 2 183 ? 10.448  -38.250 79.929  1.00 31.10  ? 207 ALA C CA  1 
ATOM   3608 C  C   . ALA B 2 183 ? 11.041  -37.282 80.947  1.00 31.55  ? 207 ALA C C   1 
ATOM   3609 O  O   . ALA B 2 183 ? 10.445  -37.059 82.003  1.00 29.44  ? 207 ALA C O   1 
ATOM   3610 C  CB  . ALA B 2 183 ? 11.310  -39.474 79.794  1.00 31.64  ? 207 ALA C CB  1 
ATOM   3611 N  N   . THR B 2 184 ? 12.223  -36.734 80.623  1.00 32.08  ? 208 THR C N   1 
ATOM   3612 C  CA  . THR B 2 184 ? 12.985  -35.917 81.555  1.00 33.50  ? 208 THR C CA  1 
ATOM   3613 C  C   . THR B 2 184 ? 12.268  -34.604 81.827  1.00 32.49  ? 208 THR C C   1 
ATOM   3614 O  O   . THR B 2 184 ? 12.184  -34.164 82.972  1.00 30.46  ? 208 THR C O   1 
ATOM   3615 C  CB  . THR B 2 184 ? 14.364  -35.608 80.985  1.00 34.53  ? 208 THR C CB  1 
ATOM   3616 O  OG1 . THR B 2 184 ? 14.812  -36.873 80.504  1.00 33.24  ? 208 THR C OG1 1 
ATOM   3617 C  CG2 . THR B 2 184 ? 15.263  -34.942 82.016  1.00 35.39  ? 208 THR C CG2 1 
ATOM   3618 N  N   . VAL B 2 185 ? 11.812  -33.957 80.753  1.00 31.59  ? 209 VAL C N   1 
ATOM   3619 C  CA  . VAL B 2 185 ? 11.183  -32.664 80.906  1.00 33.48  ? 209 VAL C CA  1 
ATOM   3620 C  C   . VAL B 2 185 ? 9.987   -32.798 81.843  1.00 34.33  ? 209 VAL C C   1 
ATOM   3621 O  O   . VAL B 2 185 ? 9.817   -31.995 82.754  1.00 36.25  ? 209 VAL C O   1 
ATOM   3622 C  CB  . VAL B 2 185 ? 10.803  -32.071 79.541  1.00 34.45  ? 209 VAL C CB  1 
ATOM   3623 C  CG1 . VAL B 2 185 ? 9.918   -30.837 79.683  1.00 32.52  ? 209 VAL C CG1 1 
ATOM   3624 C  CG2 . VAL B 2 185 ? 12.061  -31.736 78.753  1.00 36.80  ? 209 VAL C CG2 1 
ATOM   3625 N  N   . SER B 2 186 ? 9.172   -33.830 81.628  1.00 35.10  ? 210 SER C N   1 
ATOM   3626 C  CA  . SER B 2 186 ? 8.007   -34.052 82.458  1.00 34.99  ? 210 SER C CA  1 
ATOM   3627 C  C   . SER B 2 186 ? 8.427   -34.324 83.907  1.00 33.44  ? 210 SER C C   1 
ATOM   3628 O  O   . SER B 2 186 ? 7.862   -33.747 84.826  1.00 36.83  ? 210 SER C O   1 
ATOM   3629 C  CB  . SER B 2 186 ? 7.137   -35.143 81.869  1.00 38.99  ? 210 SER C CB  1 
ATOM   3630 O  OG  . SER B 2 186 ? 6.438   -34.694 80.706  1.00 42.37  ? 210 SER C OG  1 
ATOM   3631 N  N   . ARG B 2 187 ? 9.442   -35.157 84.139  1.00 31.68  ? 211 ARG C N   1 
ATOM   3632 C  CA  . ARG B 2 187 ? 9.852   -35.441 85.511  1.00 33.61  ? 211 ARG C CA  1 
ATOM   3633 C  C   . ARG B 2 187 ? 10.298  -34.155 86.207  1.00 32.66  ? 211 ARG C C   1 
ATOM   3634 O  O   . ARG B 2 187 ? 10.013  -33.985 87.396  1.00 36.39  ? 211 ARG C O   1 
ATOM   3635 C  CB  . ARG B 2 187 ? 10.953  -36.500 85.619  1.00 37.01  ? 211 ARG C CB  1 
ATOM   3636 C  CG  . ARG B 2 187 ? 11.455  -36.788 87.033  1.00 38.88  ? 211 ARG C CG  1 
ATOM   3637 C  CD  . ARG B 2 187 ? 11.972  -38.218 87.338  1.00 41.86  ? 211 ARG C CD  1 
ATOM   3638 N  NE  . ARG B 2 187 ? 12.607  -38.887 86.198  1.00 47.00  ? 211 ARG C NE  1 
ATOM   3639 C  CZ  . ARG B 2 187 ? 13.560  -38.329 85.427  1.00 57.66  ? 211 ARG C CZ  1 
ATOM   3640 N  NH1 . ARG B 2 187 ? 14.249  -37.284 85.874  1.00 60.35  ? 211 ARG C NH1 1 
ATOM   3641 N  NH2 . ARG B 2 187 ? 13.844  -38.819 84.221  1.00 53.83  ? 211 ARG C NH2 1 
ATOM   3642 N  N   . THR B 2 188 ? 10.980  -33.265 85.466  1.00 30.40  ? 212 THR C N   1 
ATOM   3643 C  CA  . THR B 2 188 ? 11.512  -32.023 86.012  1.00 29.95  ? 212 THR C CA  1 
ATOM   3644 C  C   . THR B 2 188 ? 10.378  -31.072 86.396  1.00 34.37  ? 212 THR C C   1 
ATOM   3645 O  O   . THR B 2 188 ? 10.410  -30.466 87.473  1.00 38.88  ? 212 THR C O   1 
ATOM   3646 C  CB  . THR B 2 188 ? 12.422  -31.332 85.000  1.00 27.17  ? 212 THR C CB  1 
ATOM   3647 O  OG1 . THR B 2 188 ? 13.472  -32.221 84.670  1.00 25.36  ? 212 THR C OG1 1 
ATOM   3648 C  CG2 . THR B 2 188 ? 13.025  -30.057 85.554  1.00 26.49  ? 212 THR C CG2 1 
ATOM   3649 N  N   . LEU B 2 189 ? 9.403   -30.920 85.489  1.00 34.42  ? 213 LEU C N   1 
ATOM   3650 C  CA  . LEU B 2 189 ? 8.353   -29.935 85.660  1.00 36.68  ? 213 LEU C CA  1 
ATOM   3651 C  C   . LEU B 2 189 ? 7.298   -30.445 86.639  1.00 39.01  ? 213 LEU C C   1 
ATOM   3652 O  O   . LEU B 2 189 ? 6.801   -29.679 87.451  1.00 48.30  ? 213 LEU C O   1 
ATOM   3653 C  CB  . LEU B 2 189 ? 7.732   -29.566 84.312  1.00 36.56  ? 213 LEU C CB  1 
ATOM   3654 C  CG  . LEU B 2 189 ? 8.679   -29.004 83.244  1.00 33.62  ? 213 LEU C CG  1 
ATOM   3655 C  CD1 . LEU B 2 189 ? 7.911   -28.618 82.010  1.00 33.29  ? 213 LEU C CD1 1 
ATOM   3656 C  CD2 . LEU B 2 189 ? 9.417   -27.795 83.715  1.00 32.82  ? 213 LEU C CD2 1 
ATOM   3657 N  N   . MET B 2 190 ? 6.942   -31.724 86.577  1.00 37.36  ? 214 MET C N   1 
ATOM   3658 C  CA  . MET B 2 190 ? 5.727   -32.168 87.235  1.00 40.94  ? 214 MET C CA  1 
ATOM   3659 C  C   . MET B 2 190 ? 6.021   -33.025 88.474  1.00 40.75  ? 214 MET C C   1 
ATOM   3660 O  O   . MET B 2 190 ? 5.306   -32.912 89.483  1.00 39.17  ? 214 MET C O   1 
ATOM   3661 C  CB  . MET B 2 190 ? 4.868   -32.959 86.239  1.00 41.87  ? 214 MET C CB  1 
ATOM   3662 C  CG  . MET B 2 190 ? 4.201   -32.140 85.152  1.00 39.50  ? 214 MET C CG  1 
ATOM   3663 S  SD  . MET B 2 190 ? 3.815   -33.181 83.723  1.00 40.33  ? 214 MET C SD  1 
ATOM   3664 C  CE  . MET B 2 190 ? 2.716   -32.065 82.838  1.00 41.95  ? 214 MET C CE  1 
ATOM   3665 N  N   . ASP B 2 191 ? 7.067   -33.866 88.385  1.00 37.30  ? 215 ASP C N   1 
ATOM   3666 C  CA  . ASP B 2 191 ? 7.252   -35.004 89.274  1.00 34.23  ? 215 ASP C CA  1 
ATOM   3667 C  C   . ASP B 2 191 ? 8.570   -34.931 90.043  1.00 34.57  ? 215 ASP C C   1 
ATOM   3668 O  O   . ASP B 2 191 ? 9.216   -35.957 90.245  1.00 35.52  ? 215 ASP C O   1 
ATOM   3669 C  CB  . ASP B 2 191 ? 7.285   -36.303 88.490  1.00 31.89  ? 215 ASP C CB  1 
ATOM   3670 C  CG  . ASP B 2 191 ? 6.151   -36.495 87.501  1.00 30.80  ? 215 ASP C CG  1 
ATOM   3671 O  OD1 . ASP B 2 191 ? 5.032   -36.066 87.822  1.00 29.86  ? 215 ASP C OD1 1 
ATOM   3672 O  OD2 . ASP B 2 191 ? 6.396   -37.117 86.444  1.00 29.35  ? 215 ASP C OD2 1 
ATOM   3673 N  N   . SER B 2 192 ? 8.965   -33.737 90.491  1.00 33.43  ? 216 SER C N   1 
ATOM   3674 C  CA  . SER B 2 192 ? 10.253  -33.607 91.150  1.00 34.34  ? 216 SER C CA  1 
ATOM   3675 C  C   . SER B 2 192 ? 10.133  -32.775 92.425  1.00 31.34  ? 216 SER C C   1 
ATOM   3676 O  O   . SER B 2 192 ? 9.876   -31.579 92.378  1.00 29.67  ? 216 SER C O   1 
ATOM   3677 C  CB  . SER B 2 192 ? 11.285  -33.040 90.218  1.00 36.55  ? 216 SER C CB  1 
ATOM   3678 O  OG  . SER B 2 192 ? 12.566  -33.221 90.803  1.00 39.93  ? 216 SER C OG  1 
ATOM   3679 N  N   . HIS B 2 193 ? 10.321  -33.437 93.565  1.00 29.81  ? 217 HIS C N   1 
ATOM   3680 C  CA  . HIS B 2 193 ? 10.081  -32.834 94.864  1.00 29.60  ? 217 HIS C CA  1 
ATOM   3681 C  C   . HIS B 2 193 ? 11.097  -33.379 95.859  1.00 28.43  ? 217 HIS C C   1 
ATOM   3682 O  O   . HIS B 2 193 ? 11.434  -34.558 95.814  1.00 25.96  ? 217 HIS C O   1 
ATOM   3683 C  CB  . HIS B 2 193 ? 8.668   -33.136 95.383  1.00 30.69  ? 217 HIS C CB  1 
ATOM   3684 C  CG  . HIS B 2 193 ? 7.542   -32.645 94.522  1.00 32.16  ? 217 HIS C CG  1 
ATOM   3685 N  ND1 . HIS B 2 193 ? 6.745   -33.501 93.790  1.00 33.49  ? 217 HIS C ND1 1 
ATOM   3686 C  CD2 . HIS B 2 193 ? 7.044   -31.423 94.327  1.00 30.67  ? 217 HIS C CD2 1 
ATOM   3687 C  CE1 . HIS B 2 193 ? 5.818   -32.807 93.152  1.00 31.16  ? 217 HIS C CE1 1 
ATOM   3688 N  NE2 . HIS B 2 193 ? 5.987   -31.546 93.470  1.00 30.43  ? 217 HIS C NE2 1 
ATOM   3689 N  N   . PRO B 2 194 ? 11.602  -32.553 96.801  1.00 28.91  ? 218 PRO C N   1 
ATOM   3690 C  CA  . PRO B 2 194 ? 12.497  -33.052 97.828  1.00 30.57  ? 218 PRO C CA  1 
ATOM   3691 C  C   . PRO B 2 194 ? 11.770  -33.974 98.799  1.00 31.52  ? 218 PRO C C   1 
ATOM   3692 O  O   . PRO B 2 194 ? 10.541  -33.991 98.870  1.00 35.06  ? 218 PRO C O   1 
ATOM   3693 C  CB  . PRO B 2 194 ? 13.008  -31.784 98.498  1.00 30.80  ? 218 PRO C CB  1 
ATOM   3694 C  CG  . PRO B 2 194 ? 11.805  -30.864 98.369  1.00 30.98  ? 218 PRO C CG  1 
ATOM   3695 C  CD  . PRO B 2 194 ? 11.263  -31.137 96.996  1.00 30.19  ? 218 PRO C CD  1 
ATOM   3696 N  N   . PHE B 2 195 ? 12.550  -34.736 99.554  1.00 29.78  ? 219 PHE C N   1 
ATOM   3697 C  CA  . PHE B 2 195 ? 11.983  -35.704 100.459 1.00 28.32  ? 219 PHE C CA  1 
ATOM   3698 C  C   . PHE B 2 195 ? 10.996  -34.991 101.381 1.00 26.78  ? 219 PHE C C   1 
ATOM   3699 O  O   . PHE B 2 195 ? 9.997   -35.587 101.748 1.00 28.56  ? 219 PHE C O   1 
ATOM   3700 C  CB  . PHE B 2 195 ? 13.115  -36.471 101.152 1.00 28.58  ? 219 PHE C CB  1 
ATOM   3701 C  CG  . PHE B 2 195 ? 12.549  -37.355 102.251 1.00 27.95  ? 219 PHE C CG  1 
ATOM   3702 C  CD1 . PHE B 2 195 ? 11.742  -38.435 101.930 1.00 26.98  ? 219 PHE C CD1 1 
ATOM   3703 C  CD2 . PHE B 2 195 ? 12.754  -37.055 103.593 1.00 28.96  ? 219 PHE C CD2 1 
ATOM   3704 C  CE1 . PHE B 2 195 ? 11.194  -39.217 102.927 1.00 27.48  ? 219 PHE C CE1 1 
ATOM   3705 C  CE2 . PHE B 2 195 ? 12.174  -37.824 104.583 1.00 28.64  ? 219 PHE C CE2 1 
ATOM   3706 C  CZ  . PHE B 2 195 ? 11.404  -38.904 104.247 1.00 28.50  ? 219 PHE C CZ  1 
ATOM   3707 N  N   . THR B 2 196 ? 11.233  -33.714 101.707 1.00 25.96  ? 220 THR C N   1 
ATOM   3708 C  CA  . THR B 2 196 ? 10.431  -32.989 102.693 1.00 27.57  ? 220 THR C CA  1 
ATOM   3709 C  C   . THR B 2 196 ? 8.970   -32.897 102.255 1.00 26.38  ? 220 THR C C   1 
ATOM   3710 O  O   . THR B 2 196 ? 8.093   -32.612 103.077 1.00 25.44  ? 220 THR C O   1 
ATOM   3711 C  CB  . THR B 2 196 ? 10.945  -31.561 102.935 1.00 28.93  ? 220 THR C CB  1 
ATOM   3712 O  OG1 . THR B 2 196 ? 12.226  -31.354 102.344 1.00 32.85  ? 220 THR C OG1 1 
ATOM   3713 C  CG2 . THR B 2 196 ? 10.956  -31.192 104.411 1.00 27.95  ? 220 THR C CG2 1 
ATOM   3714 N  N   . TRP B 2 197 ? 8.720   -33.110 100.955 1.00 25.38  ? 221 TRP C N   1 
ATOM   3715 C  CA  . TRP B 2 197 ? 7.368   -33.065 100.429 1.00 25.38  ? 221 TRP C CA  1 
ATOM   3716 C  C   . TRP B 2 197 ? 6.460   -34.034 101.178 1.00 24.89  ? 221 TRP C C   1 
ATOM   3717 O  O   . TRP B 2 197 ? 5.307   -33.731 101.437 1.00 24.82  ? 221 TRP C O   1 
ATOM   3718 C  CB  . TRP B 2 197 ? 7.356   -33.372 98.925  1.00 26.41  ? 221 TRP C CB  1 
ATOM   3719 C  CG  . TRP B 2 197 ? 6.056   -32.993 98.261  1.00 27.51  ? 221 TRP C CG  1 
ATOM   3720 C  CD1 . TRP B 2 197 ? 5.302   -31.884 98.517  1.00 29.42  ? 221 TRP C CD1 1 
ATOM   3721 C  CD2 . TRP B 2 197 ? 5.346   -33.722 97.241  1.00 27.14  ? 221 TRP C CD2 1 
ATOM   3722 N  NE1 . TRP B 2 197 ? 4.182   -31.864 97.733  1.00 28.53  ? 221 TRP C NE1 1 
ATOM   3723 C  CE2 . TRP B 2 197 ? 4.178   -32.983 96.946  1.00 27.65  ? 221 TRP C CE2 1 
ATOM   3724 C  CE3 . TRP B 2 197 ? 5.587   -34.914 96.549  1.00 28.39  ? 221 TRP C CE3 1 
ATOM   3725 C  CZ2 . TRP B 2 197 ? 3.252   -33.398 95.993  1.00 28.69  ? 221 TRP C CZ2 1 
ATOM   3726 C  CZ3 . TRP B 2 197 ? 4.675   -35.325 95.601  1.00 28.98  ? 221 TRP C CZ3 1 
ATOM   3727 C  CH2 . TRP B 2 197 ? 3.523   -34.579 95.332  1.00 30.08  ? 221 TRP C CH2 1 
ATOM   3728 N  N   . LEU B 2 198 ? 6.984   -35.211 101.509 1.00 24.97  ? 222 LEU C N   1 
ATOM   3729 C  CA  . LEU B 2 198 ? 6.155   -36.274 102.047 1.00 25.67  ? 222 LEU C CA  1 
ATOM   3730 C  C   . LEU B 2 198 ? 5.755   -35.920 103.479 1.00 26.89  ? 222 LEU C C   1 
ATOM   3731 O  O   . LEU B 2 198 ? 4.568   -35.952 103.786 1.00 28.55  ? 222 LEU C O   1 
ATOM   3732 C  CB  . LEU B 2 198 ? 6.854   -37.628 101.930 1.00 25.82  ? 222 LEU C CB  1 
ATOM   3733 C  CG  . LEU B 2 198 ? 7.455   -37.958 100.552 1.00 25.81  ? 222 LEU C CG  1 
ATOM   3734 C  CD1 . LEU B 2 198 ? 8.113   -39.309 100.578 1.00 25.60  ? 222 LEU C CD1 1 
ATOM   3735 C  CD2 . LEU B 2 198 ? 6.459   -37.950 99.408  1.00 26.41  ? 222 LEU C CD2 1 
ATOM   3736 N  N   . PRO B 2 199 ? 6.681   -35.550 104.401 1.00 27.81  ? 223 PRO C N   1 
ATOM   3737 C  CA  . PRO B 2 199 ? 6.270   -35.058 105.716 1.00 28.61  ? 223 PRO C CA  1 
ATOM   3738 C  C   . PRO B 2 199 ? 5.242   -33.929 105.613 1.00 31.35  ? 223 PRO C C   1 
ATOM   3739 O  O   . PRO B 2 199 ? 4.222   -33.942 106.309 1.00 31.22  ? 223 PRO C O   1 
ATOM   3740 C  CB  . PRO B 2 199 ? 7.569   -34.578 106.360 1.00 28.24  ? 223 PRO C CB  1 
ATOM   3741 C  CG  . PRO B 2 199 ? 8.655   -35.337 105.612 1.00 27.19  ? 223 PRO C CG  1 
ATOM   3742 C  CD  . PRO B 2 199 ? 8.142   -35.579 104.232 1.00 27.34  ? 223 PRO C CD  1 
ATOM   3743 N  N   . LEU B 2 200 ? 5.512   -32.975 104.703 1.00 31.67  ? 224 LEU C N   1 
ATOM   3744 C  CA  . LEU B 2 200 ? 4.619   -31.856 104.430 1.00 29.50  ? 224 LEU C CA  1 
ATOM   3745 C  C   . LEU B 2 200 ? 3.230   -32.389 104.079 1.00 28.58  ? 224 LEU C C   1 
ATOM   3746 O  O   . LEU B 2 200 ? 2.247   -32.084 104.754 1.00 29.89  ? 224 LEU C O   1 
ATOM   3747 C  CB  . LEU B 2 200 ? 5.194   -30.954 103.328 1.00 28.06  ? 224 LEU C CB  1 
ATOM   3748 C  CG  . LEU B 2 200 ? 4.252   -29.871 102.774 1.00 25.95  ? 224 LEU C CG  1 
ATOM   3749 C  CD1 . LEU B 2 200 ? 3.806   -28.959 103.913 1.00 25.68  ? 224 LEU C CD1 1 
ATOM   3750 C  CD2 . LEU B 2 200 ? 4.816   -29.078 101.606 1.00 24.32  ? 224 LEU C CD2 1 
ATOM   3751 N  N   . LEU B 2 201 ? 3.166   -33.206 103.026 1.00 26.97  ? 225 LEU C N   1 
ATOM   3752 C  CA  . LEU B 2 201 ? 1.901   -33.776 102.601 1.00 27.34  ? 225 LEU C CA  1 
ATOM   3753 C  C   . LEU B 2 201 ? 1.211   -34.416 103.796 1.00 27.99  ? 225 LEU C C   1 
ATOM   3754 O  O   . LEU B 2 201 ? -0.006  -34.338 103.911 1.00 28.40  ? 225 LEU C O   1 
ATOM   3755 C  CB  . LEU B 2 201 ? 2.093   -34.779 101.469 1.00 26.45  ? 225 LEU C CB  1 
ATOM   3756 C  CG  . LEU B 2 201 ? 2.358   -34.168 100.092 1.00 26.18  ? 225 LEU C CG  1 
ATOM   3757 C  CD1 . LEU B 2 201 ? 2.888   -35.213 99.140  1.00 25.96  ? 225 LEU C CD1 1 
ATOM   3758 C  CD2 . LEU B 2 201 ? 1.086   -33.542 99.555  1.00 26.92  ? 225 LEU C CD2 1 
ATOM   3759 N  N   . SER B 2 202 ? 1.984   -35.047 104.678 1.00 28.50  ? 226 SER C N   1 
ATOM   3760 C  CA  . SER B 2 202 ? 1.378   -35.724 105.808 1.00 31.88  ? 226 SER C CA  1 
ATOM   3761 C  C   . SER B 2 202 ? 0.572   -34.715 106.621 1.00 28.62  ? 226 SER C C   1 
ATOM   3762 O  O   . SER B 2 202 ? -0.612  -34.933 106.857 1.00 24.89  ? 226 SER C O   1 
ATOM   3763 C  CB  . SER B 2 202 ? 2.402   -36.452 106.668 1.00 36.58  ? 226 SER C CB  1 
ATOM   3764 O  OG  . SER B 2 202 ? 1.767   -37.278 107.641 1.00 37.88  ? 226 SER C OG  1 
ATOM   3765 N  N   . ARG B 2 203 ? 1.221   -33.608 107.010 1.00 26.65  ? 227 ARG C N   1 
ATOM   3766 C  CA  . ARG B 2 203 ? 0.607   -32.619 107.881 1.00 27.26  ? 227 ARG C CA  1 
ATOM   3767 C  C   . ARG B 2 203 ? -0.633  -32.063 107.199 1.00 25.91  ? 227 ARG C C   1 
ATOM   3768 O  O   . ARG B 2 203 ? -1.733  -32.115 107.745 1.00 26.04  ? 227 ARG C O   1 
ATOM   3769 C  CB  . ARG B 2 203 ? 1.585   -31.497 108.242 1.00 29.23  ? 227 ARG C CB  1 
ATOM   3770 C  CG  . ARG B 2 203 ? 2.784   -31.972 109.058 1.00 32.26  ? 227 ARG C CG  1 
ATOM   3771 C  CD  . ARG B 2 203 ? 3.658   -30.838 109.582 1.00 34.31  ? 227 ARG C CD  1 
ATOM   3772 N  NE  . ARG B 2 203 ? 4.481   -30.189 108.548 1.00 38.14  ? 227 ARG C NE  1 
ATOM   3773 C  CZ  . ARG B 2 203 ? 5.603   -30.671 107.997 1.00 40.35  ? 227 ARG C CZ  1 
ATOM   3774 N  NH1 . ARG B 2 203 ? 6.109   -31.841 108.365 1.00 43.39  ? 227 ARG C NH1 1 
ATOM   3775 N  NH2 . ARG B 2 203 ? 6.230   -29.969 107.067 1.00 40.55  ? 227 ARG C NH2 1 
ATOM   3776 N  N   . VAL B 2 204 ? -0.448  -31.604 105.965 1.00 25.81  ? 228 VAL C N   1 
ATOM   3777 C  CA  . VAL B 2 204 ? -1.471  -30.853 105.264 1.00 27.39  ? 228 VAL C CA  1 
ATOM   3778 C  C   . VAL B 2 204 ? -2.710  -31.722 105.030 1.00 27.65  ? 228 VAL C C   1 
ATOM   3779 O  O   . VAL B 2 204 ? -3.820  -31.344 105.403 1.00 28.30  ? 228 VAL C O   1 
ATOM   3780 C  CB  . VAL B 2 204 ? -0.858  -30.305 103.962 1.00 28.91  ? 228 VAL C CB  1 
ATOM   3781 C  CG1 . VAL B 2 204 ? -1.895  -29.703 103.036 1.00 30.05  ? 228 VAL C CG1 1 
ATOM   3782 C  CG2 . VAL B 2 204 ? 0.221   -29.271 104.241 1.00 29.97  ? 228 VAL C CG2 1 
ATOM   3783 N  N   . LEU B 2 205 ? -2.513  -32.904 104.438 1.00 28.29  ? 229 LEU C N   1 
ATOM   3784 C  CA  . LEU B 2 205 ? -3.627  -33.777 104.088 1.00 26.45  ? 229 LEU C CA  1 
ATOM   3785 C  C   . LEU B 2 205 ? -4.257  -34.338 105.360 1.00 28.86  ? 229 LEU C C   1 
ATOM   3786 O  O   . LEU B 2 205 ? -5.392  -34.811 105.329 1.00 29.30  ? 229 LEU C O   1 
ATOM   3787 C  CB  . LEU B 2 205 ? -3.151  -34.916 103.196 1.00 23.11  ? 229 LEU C CB  1 
ATOM   3788 C  CG  . LEU B 2 205 ? -2.463  -34.489 101.902 1.00 22.28  ? 229 LEU C CG  1 
ATOM   3789 C  CD1 . LEU B 2 205 ? -1.734  -35.695 101.371 1.00 23.19  ? 229 LEU C CD1 1 
ATOM   3790 C  CD2 . LEU B 2 205 ? -3.417  -33.920 100.878 1.00 20.81  ? 229 LEU C CD2 1 
ATOM   3791 N  N   . GLY B 2 206 ? -3.512  -34.280 106.468 1.00 30.02  ? 230 GLY C N   1 
ATOM   3792 C  CA  . GLY B 2 206 ? -4.002  -34.787 107.732 1.00 31.00  ? 230 GLY C CA  1 
ATOM   3793 C  C   . GLY B 2 206 ? -5.192  -33.985 108.224 1.00 33.15  ? 230 GLY C C   1 
ATOM   3794 O  O   . GLY B 2 206 ? -6.010  -34.526 108.962 1.00 31.83  ? 230 GLY C O   1 
ATOM   3795 N  N   . SER B 2 207 ? -5.259  -32.708 107.807 1.00 39.06  ? 231 SER C N   1 
ATOM   3796 C  CA  . SER B 2 207 ? -6.323  -31.794 108.220 1.00 38.40  ? 231 SER C CA  1 
ATOM   3797 C  C   . SER B 2 207 ? -7.303  -31.541 107.076 1.00 40.45  ? 231 SER C C   1 
ATOM   3798 O  O   . SER B 2 207 ? -8.052  -30.564 107.113 1.00 45.08  ? 231 SER C O   1 
ATOM   3799 C  CB  . SER B 2 207 ? -5.762  -30.488 108.723 1.00 38.10  ? 231 SER C CB  1 
ATOM   3800 O  OG  . SER B 2 207 ? -4.952  -30.715 109.867 1.00 37.54  ? 231 SER C OG  1 
ATOM   3801 N  N   . ALA B 2 208 ? -7.301  -32.398 106.044 1.00 39.61  ? 232 ALA C N   1 
ATOM   3802 C  CA  . ALA B 2 208 ? -8.224  -32.233 104.928 1.00 36.21  ? 232 ALA C CA  1 
ATOM   3803 C  C   . ALA B 2 208 ? -9.661  -32.286 105.449 1.00 34.03  ? 232 ALA C C   1 
ATOM   3804 O  O   . ALA B 2 208 ? -9.968  -33.002 106.418 1.00 31.46  ? 232 ALA C O   1 
ATOM   3805 C  CB  . ALA B 2 208 ? -7.985  -33.298 103.892 1.00 36.38  ? 232 ALA C CB  1 
ATOM   3806 N  N   . GLN B 2 209 ? -10.533 -31.509 104.794 1.00 29.92  ? 233 GLN C N   1 
ATOM   3807 C  CA  . GLN B 2 209 ? -11.909 -31.348 105.223 1.00 27.19  ? 233 GLN C CA  1 
ATOM   3808 C  C   . GLN B 2 209 ? -12.843 -31.584 104.041 1.00 31.02  ? 233 GLN C C   1 
ATOM   3809 O  O   . GLN B 2 209 ? -12.556 -31.137 102.931 1.00 30.71  ? 233 GLN C O   1 
ATOM   3810 C  CB  . GLN B 2 209 ? -12.073 -29.926 105.736 1.00 24.10  ? 233 GLN C CB  1 
ATOM   3811 C  CG  . GLN B 2 209 ? -11.349 -29.632 107.045 1.00 22.02  ? 233 GLN C CG  1 
ATOM   3812 C  CD  . GLN B 2 209 ? -11.990 -30.324 108.234 1.00 21.19  ? 233 GLN C CD  1 
ATOM   3813 O  OE1 . GLN B 2 209 ? -13.212 -30.319 108.422 1.00 21.16  ? 233 GLN C OE1 1 
ATOM   3814 N  NE2 . GLN B 2 209 ? -11.184 -30.972 109.053 1.00 21.27  ? 233 GLN C NE2 1 
ATOM   3815 N  N   . LEU B 2 210 ? -13.930 -32.326 104.296 1.00 32.71  ? 234 LEU C N   1 
ATOM   3816 C  CA  . LEU B 2 210 ? -14.975 -32.548 103.307 1.00 31.65  ? 234 LEU C CA  1 
ATOM   3817 C  C   . LEU B 2 210 ? -16.269 -31.925 103.824 1.00 31.28  ? 234 LEU C C   1 
ATOM   3818 O  O   . LEU B 2 210 ? -16.806 -32.319 104.854 1.00 31.24  ? 234 LEU C O   1 
ATOM   3819 C  CB  . LEU B 2 210 ? -15.152 -34.034 103.001 1.00 31.95  ? 234 LEU C CB  1 
ATOM   3820 C  CG  . LEU B 2 210 ? -16.247 -34.388 101.983 1.00 32.03  ? 234 LEU C CG  1 
ATOM   3821 C  CD1 . LEU B 2 210 ? -16.013 -33.720 100.638 1.00 31.15  ? 234 LEU C CD1 1 
ATOM   3822 C  CD2 . LEU B 2 210 ? -16.360 -35.885 101.772 1.00 32.11  ? 234 LEU C CD2 1 
ATOM   3823 N  N   . VAL B 2 211 ? -16.739 -30.916 103.097 1.00 32.96  ? 235 VAL C N   1 
ATOM   3824 C  CA  . VAL B 2 211 ? -17.992 -30.252 103.391 1.00 34.31  ? 235 VAL C CA  1 
ATOM   3825 C  C   . VAL B 2 211 ? -19.003 -30.768 102.374 1.00 37.19  ? 235 VAL C C   1 
ATOM   3826 O  O   . VAL B 2 211 ? -19.114 -30.212 101.282 1.00 32.26  ? 235 VAL C O   1 
ATOM   3827 C  CB  . VAL B 2 211 ? -17.859 -28.717 103.311 1.00 33.28  ? 235 VAL C CB  1 
ATOM   3828 C  CG1 . VAL B 2 211 ? -18.991 -28.023 104.050 1.00 32.71  ? 235 VAL C CG1 1 
ATOM   3829 C  CG2 . VAL B 2 211 ? -16.517 -28.226 103.834 1.00 32.58  ? 235 VAL C CG2 1 
ATOM   3830 N  N   . SER B 2 212 ? -19.706 -31.853 102.736 1.00 43.66  ? 236 SER C N   1 
ATOM   3831 C  CA  . SER B 2 212 ? -20.637 -32.495 101.818 1.00 45.62  ? 236 SER C CA  1 
ATOM   3832 C  C   . SER B 2 212 ? -21.673 -31.502 101.316 1.00 46.81  ? 236 SER C C   1 
ATOM   3833 O  O   . SER B 2 212 ? -22.024 -31.527 100.141 1.00 46.89  ? 236 SER C O   1 
ATOM   3834 C  CB  . SER B 2 212 ? -21.296 -33.675 102.443 1.00 45.69  ? 236 SER C CB  1 
ATOM   3835 O  OG  . SER B 2 212 ? -20.530 -34.829 102.126 1.00 48.29  ? 236 SER C OG  1 
ATOM   3836 N  N   . GLU B 2 213 ? -22.125 -30.633 102.228 1.00 50.65  ? 237 GLU C N   1 
ATOM   3837 C  CA  . GLU B 2 213 ? -23.265 -29.747 102.025 1.00 49.93  ? 237 GLU C CA  1 
ATOM   3838 C  C   . GLU B 2 213 ? -22.976 -28.678 100.978 1.00 46.86  ? 237 GLU C C   1 
ATOM   3839 O  O   . GLU B 2 213 ? -23.895 -28.232 100.304 1.00 50.16  ? 237 GLU C O   1 
ATOM   3840 C  CB  . GLU B 2 213 ? -23.669 -29.060 103.332 1.00 53.29  ? 237 GLU C CB  1 
ATOM   3841 C  CG  . GLU B 2 213 ? -23.992 -30.023 104.475 1.00 62.06  ? 237 GLU C CG  1 
ATOM   3842 C  CD  . GLU B 2 213 ? -25.016 -31.109 104.156 1.00 75.78  ? 237 GLU C CD  1 
ATOM   3843 O  OE1 . GLU B 2 213 ? -24.895 -31.800 103.121 1.00 82.38  ? 237 GLU C OE1 1 
ATOM   3844 O  OE2 . GLU B 2 213 ? -25.944 -31.301 104.970 1.00 90.54  ? 237 GLU C OE2 1 
ATOM   3845 N  N   . ALA B 2 214 ? -21.708 -28.281 100.843 1.00 45.13  ? 238 ALA C N   1 
ATOM   3846 C  CA  . ALA B 2 214 ? -21.312 -27.165 99.995  1.00 42.57  ? 238 ALA C CA  1 
ATOM   3847 C  C   . ALA B 2 214 ? -21.639 -27.413 98.525  1.00 41.59  ? 238 ALA C C   1 
ATOM   3848 O  O   . ALA B 2 214 ? -21.932 -28.531 98.108  1.00 39.88  ? 238 ALA C O   1 
ATOM   3849 C  CB  . ALA B 2 214 ? -19.834 -26.900 100.174 1.00 43.74  ? 238 ALA C CB  1 
ATOM   3850 N  N   . VAL B 2 215 ? -21.576 -26.328 97.744  1.00 46.51  ? 239 VAL C N   1 
ATOM   3851 C  CA  . VAL B 2 215 ? -21.831 -26.376 96.314  1.00 49.81  ? 239 VAL C CA  1 
ATOM   3852 C  C   . VAL B 2 215 ? -23.206 -27.006 96.085  1.00 53.48  ? 239 VAL C C   1 
ATOM   3853 O  O   . VAL B 2 215 ? -23.387 -27.831 95.195  1.00 50.12  ? 239 VAL C O   1 
ATOM   3854 C  CB  . VAL B 2 215 ? -20.725 -27.147 95.567  1.00 49.42  ? 239 VAL C CB  1 
ATOM   3855 C  CG1 . VAL B 2 215 ? -20.763 -26.839 94.071  1.00 51.17  ? 239 VAL C CG1 1 
ATOM   3856 C  CG2 . VAL B 2 215 ? -19.324 -26.874 96.123  1.00 47.58  ? 239 VAL C CG2 1 
ATOM   3857 N  N   . GLY B 2 216 ? -24.174 -26.598 96.914  1.00 57.89  ? 240 GLY C N   1 
ATOM   3858 C  CA  . GLY B 2 216 ? -25.508 -27.170 96.905  1.00 54.89  ? 240 GLY C CA  1 
ATOM   3859 C  C   . GLY B 2 216 ? -25.478 -28.696 96.901  1.00 56.95  ? 240 GLY C C   1 
ATOM   3860 O  O   . GLY B 2 216 ? -26.149 -29.308 96.083  1.00 66.66  ? 240 GLY C O   1 
ATOM   3861 N  N   . GLY B 2 217 ? -24.681 -29.302 97.791  1.00 58.04  ? 241 GLY C N   1 
ATOM   3862 C  CA  . GLY B 2 217 ? -24.740 -30.739 98.037  1.00 58.46  ? 241 GLY C CA  1 
ATOM   3863 C  C   . GLY B 2 217 ? -23.673 -31.549 97.290  1.00 60.30  ? 241 GLY C C   1 
ATOM   3864 O  O   . GLY B 2 217 ? -23.400 -32.690 97.661  1.00 62.46  ? 241 GLY C O   1 
ATOM   3865 N  N   . ARG B 2 218 ? -23.066 -30.965 96.248  1.00 58.63  ? 242 ARG C N   1 
ATOM   3866 C  CA  . ARG B 2 218 ? -22.138 -31.686 95.387  1.00 54.52  ? 242 ARG C CA  1 
ATOM   3867 C  C   . ARG B 2 218 ? -20.758 -31.795 96.036  1.00 51.15  ? 242 ARG C C   1 
ATOM   3868 O  O   . ARG B 2 218 ? -19.935 -32.609 95.594  1.00 42.87  ? 242 ARG C O   1 
ATOM   3869 C  CB  . ARG B 2 218 ? -22.013 -30.981 94.033  1.00 57.49  ? 242 ARG C CB  1 
ATOM   3870 C  CG  . ARG B 2 218 ? -23.345 -30.773 93.328  1.00 60.72  ? 242 ARG C CG  1 
ATOM   3871 C  CD  . ARG B 2 218 ? -23.450 -29.436 92.612  1.00 63.07  ? 242 ARG C CD  1 
ATOM   3872 N  NE  . ARG B 2 218 ? -22.894 -29.520 91.262  1.00 67.29  ? 242 ARG C NE  1 
ATOM   3873 C  CZ  . ARG B 2 218 ? -23.597 -29.794 90.166  1.00 74.30  ? 242 ARG C CZ  1 
ATOM   3874 N  NH1 . ARG B 2 218 ? -24.893 -30.041 90.244  1.00 75.97  ? 242 ARG C NH1 1 
ATOM   3875 N  NH2 . ARG B 2 218 ? -22.997 -29.838 88.990  1.00 79.11  ? 242 ARG C NH2 1 
ATOM   3876 N  N   . GLY B 2 219 ? -20.510 -30.942 97.054  1.00 49.14  ? 243 GLY C N   1 
ATOM   3877 C  CA  . GLY B 2 219 ? -19.452 -31.156 98.032  1.00 44.67  ? 243 GLY C CA  1 
ATOM   3878 C  C   . GLY B 2 219 ? -18.224 -30.285 97.773  1.00 38.85  ? 243 GLY C C   1 
ATOM   3879 O  O   . GLY B 2 219 ? -17.802 -30.117 96.635  1.00 37.18  ? 243 GLY C O   1 
ATOM   3880 N  N   . LEU B 2 220 ? -17.640 -29.758 98.857  1.00 39.35  ? 244 LEU C N   1 
ATOM   3881 C  CA  . LEU B 2 220 ? -16.363 -29.057 98.811  1.00 41.72  ? 244 LEU C CA  1 
ATOM   3882 C  C   . LEU B 2 220 ? -15.347 -29.831 99.639  1.00 43.59  ? 244 LEU C C   1 
ATOM   3883 O  O   . LEU B 2 220 ? -15.628 -30.182 100.786 1.00 45.40  ? 244 LEU C O   1 
ATOM   3884 C  CB  . LEU B 2 220 ? -16.463 -27.631 99.355  1.00 42.23  ? 244 LEU C CB  1 
ATOM   3885 C  CG  . LEU B 2 220 ? -15.123 -26.907 99.548  1.00 41.63  ? 244 LEU C CG  1 
ATOM   3886 C  CD1 . LEU B 2 220 ? -14.520 -26.446 98.235  1.00 42.11  ? 244 LEU C CD1 1 
ATOM   3887 C  CD2 . LEU B 2 220 ? -15.261 -25.727 100.473 1.00 40.53  ? 244 LEU C CD2 1 
ATOM   3888 N  N   . VAL B 2 221 ? -14.168 -30.068 99.052  1.00 41.67  ? 245 VAL C N   1 
ATOM   3889 C  CA  . VAL B 2 221 ? -13.035 -30.618 99.779  1.00 41.82  ? 245 VAL C CA  1 
ATOM   3890 C  C   . VAL B 2 221 ? -11.931 -29.565 99.752  1.00 40.51  ? 245 VAL C C   1 
ATOM   3891 O  O   . VAL B 2 221 ? -11.733 -28.923 98.722  1.00 44.25  ? 245 VAL C O   1 
ATOM   3892 C  CB  . VAL B 2 221 ? -12.573 -31.961 99.176  1.00 41.50  ? 245 VAL C CB  1 
ATOM   3893 C  CG1 . VAL B 2 221 ? -12.085 -31.808 97.745  1.00 41.78  ? 245 VAL C CG1 1 
ATOM   3894 C  CG2 . VAL B 2 221 ? -11.510 -32.648 100.022 1.00 40.40  ? 245 VAL C CG2 1 
ATOM   3895 N  N   . TYR B 2 222 ? -11.218 -29.380 100.874 1.00 34.28  ? 246 TYR C N   1 
ATOM   3896 C  CA  . TYR B 2 222 ? -10.145 -28.397 100.905 1.00 29.59  ? 246 TYR C CA  1 
ATOM   3897 C  C   . TYR B 2 222 ? -9.124  -28.773 101.971 1.00 27.87  ? 246 TYR C C   1 
ATOM   3898 O  O   . TYR B 2 222 ? -9.381  -29.619 102.833 1.00 26.73  ? 246 TYR C O   1 
ATOM   3899 C  CB  . TYR B 2 222 ? -10.635 -26.965 101.171 1.00 27.87  ? 246 TYR C CB  1 
ATOM   3900 C  CG  . TYR B 2 222 ? -11.152 -26.722 102.584 1.00 24.31  ? 246 TYR C CG  1 
ATOM   3901 C  CD1 . TYR B 2 222 ? -12.464 -27.037 102.923 1.00 23.63  ? 246 TYR C CD1 1 
ATOM   3902 C  CD2 . TYR B 2 222 ? -10.336 -26.203 103.579 1.00 21.73  ? 246 TYR C CD2 1 
ATOM   3903 C  CE1 . TYR B 2 222 ? -12.944 -26.850 104.209 1.00 22.56  ? 246 TYR C CE1 1 
ATOM   3904 C  CE2 . TYR B 2 222 ? -10.810 -26.001 104.865 1.00 21.18  ? 246 TYR C CE2 1 
ATOM   3905 C  CZ  . TYR B 2 222 ? -12.115 -26.320 105.177 1.00 21.20  ? 246 TYR C CZ  1 
ATOM   3906 O  OH  . TYR B 2 222 ? -12.611 -26.142 106.420 1.00 21.94  ? 246 TYR C OH  1 
ATOM   3907 N  N   . VAL B 2 223 ? -7.980  -28.083 101.888 1.00 28.41  ? 247 VAL C N   1 
ATOM   3908 C  CA  . VAL B 2 223 ? -6.843  -28.286 102.762 1.00 29.94  ? 247 VAL C CA  1 
ATOM   3909 C  C   . VAL B 2 223 ? -6.130  -26.941 102.964 1.00 30.27  ? 247 VAL C C   1 
ATOM   3910 O  O   . VAL B 2 223 ? -6.278  -26.019 102.148 1.00 33.67  ? 247 VAL C O   1 
ATOM   3911 C  CB  . VAL B 2 223 ? -6.025  -29.350 102.005 1.00 33.08  ? 247 VAL C CB  1 
ATOM   3912 C  CG1 . VAL B 2 223 ? -5.074  -28.745 100.966 1.00 32.98  ? 247 VAL C CG1 1 
ATOM   3913 C  CG2 . VAL B 2 223 ? -5.325  -30.297 102.967 1.00 36.69  ? 247 VAL C CG2 1 
ATOM   3914 N  N   . VAL B 2 224 ? -5.369  -26.798 104.055 1.00 26.78  ? 248 VAL C N   1 
ATOM   3915 C  CA  . VAL B 2 224 ? -4.867  -25.484 104.431 1.00 25.01  ? 248 VAL C CA  1 
ATOM   3916 C  C   . VAL B 2 224 ? -3.346  -25.528 104.523 1.00 24.38  ? 248 VAL C C   1 
ATOM   3917 O  O   . VAL B 2 224 ? -2.808  -26.397 105.201 1.00 24.53  ? 248 VAL C O   1 
ATOM   3918 C  CB  . VAL B 2 224 ? -5.503  -25.086 105.779 1.00 24.69  ? 248 VAL C CB  1 
ATOM   3919 C  CG1 . VAL B 2 224 ? -4.940  -23.788 106.346 1.00 25.79  ? 248 VAL C CG1 1 
ATOM   3920 C  CG2 . VAL B 2 224 ? -7.013  -24.992 105.692 1.00 23.25  ? 248 VAL C CG2 1 
ATOM   3921 N  N   . VAL B 2 225 ? -2.665  -24.574 103.879 1.00 25.69  ? 249 VAL C N   1 
ATOM   3922 C  CA  . VAL B 2 225 ? -1.219  -24.448 104.001 1.00 29.72  ? 249 VAL C CA  1 
ATOM   3923 C  C   . VAL B 2 225 ? -0.871  -23.152 104.732 1.00 33.27  ? 249 VAL C C   1 
ATOM   3924 O  O   . VAL B 2 225 ? -0.886  -22.088 104.124 1.00 37.75  ? 249 VAL C O   1 
ATOM   3925 C  CB  . VAL B 2 225 ? -0.564  -24.495 102.609 1.00 31.75  ? 249 VAL C CB  1 
ATOM   3926 C  CG1 . VAL B 2 225 ? 0.955   -24.469 102.691 1.00 32.11  ? 249 VAL C CG1 1 
ATOM   3927 C  CG2 . VAL B 2 225 ? -1.029  -25.711 101.810 1.00 32.95  ? 249 VAL C CG2 1 
ATOM   3928 N  N   . ASP B 2 226 ? -0.554  -23.266 106.037 1.00 34.91  ? 250 ASP C N   1 
ATOM   3929 C  CA  . ASP B 2 226 ? -0.020  -22.210 106.880 1.00 33.38  ? 250 ASP C CA  1 
ATOM   3930 C  C   . ASP B 2 226 ? 1.011   -21.331 106.195 1.00 35.00  ? 250 ASP C C   1 
ATOM   3931 O  O   . ASP B 2 226 ? 1.593   -21.725 105.192 1.00 34.84  ? 250 ASP C O   1 
ATOM   3932 C  CB  . ASP B 2 226 ? 0.968   -22.790 107.876 1.00 33.45  ? 250 ASP C CB  1 
ATOM   3933 C  CG  . ASP B 2 226 ? 0.433   -23.188 109.225 1.00 34.85  ? 250 ASP C CG  1 
ATOM   3934 O  OD1 . ASP B 2 226 ? -0.736  -22.868 109.482 1.00 38.98  ? 250 ASP C OD1 1 
ATOM   3935 O  OD2 . ASP B 2 226 ? 1.220   -23.778 109.993 1.00 34.88  ? 250 ASP C OD2 1 
ATOM   3936 N  N   . ASN B 2 227 ? 1.342   -20.223 106.870 1.00 35.26  ? 251 ASN C N   1 
ATOM   3937 C  CA  . ASN B 2 227 ? 2.432   -19.350 106.466 1.00 33.91  ? 251 ASN C CA  1 
ATOM   3938 C  C   . ASN B 2 227 ? 3.762   -19.941 106.922 1.00 32.03  ? 251 ASN C C   1 
ATOM   3939 O  O   . ASN B 2 227 ? 4.755   -19.789 106.216 1.00 29.68  ? 251 ASN C O   1 
ATOM   3940 C  CB  . ASN B 2 227 ? 2.216   -17.925 106.968 1.00 33.38  ? 251 ASN C CB  1 
ATOM   3941 C  CG  . ASN B 2 227 ? 3.289   -16.965 106.524 1.00 31.62  ? 251 ASN C CG  1 
ATOM   3942 O  OD1 . ASN B 2 227 ? 3.396   -16.640 105.337 1.00 31.72  ? 251 ASN C OD1 1 
ATOM   3943 N  ND2 . ASN B 2 227 ? 4.090   -16.492 107.461 1.00 31.92  ? 251 ASN C ND2 1 
ATOM   3944 N  N   . ARG B 2 228 ? 3.773   -20.598 108.094 1.00 31.73  ? 252 ARG C N   1 
ATOM   3945 C  CA  . ARG B 2 228 ? 4.950   -21.325 108.565 1.00 34.20  ? 252 ARG C CA  1 
ATOM   3946 C  C   . ARG B 2 228 ? 5.393   -22.293 107.471 1.00 33.12  ? 252 ARG C C   1 
ATOM   3947 O  O   . ARG B 2 228 ? 6.568   -22.339 107.111 1.00 30.02  ? 252 ARG C O   1 
ATOM   3948 C  CB  . ARG B 2 228 ? 4.683   -22.080 109.879 1.00 35.30  ? 252 ARG C CB  1 
ATOM   3949 C  CG  . ARG B 2 228 ? 5.868   -22.425 110.772 1.00 36.61  ? 252 ARG C CG  1 
ATOM   3950 C  CD  . ARG B 2 228 ? 5.472   -22.522 112.262 1.00 37.95  ? 252 ARG C CD  1 
ATOM   3951 N  N   . GLU B 2 229 ? 4.405   -23.017 106.937 1.00 34.73  ? 253 GLU C N   1 
ATOM   3952 C  CA  . GLU B 2 229 ? 4.593   -24.015 105.902 1.00 36.97  ? 253 GLU C CA  1 
ATOM   3953 C  C   . GLU B 2 229 ? 5.025   -23.370 104.592 1.00 37.07  ? 253 GLU C C   1 
ATOM   3954 O  O   . GLU B 2 229 ? 5.936   -23.860 103.940 1.00 38.81  ? 253 GLU C O   1 
ATOM   3955 C  CB  . GLU B 2 229 ? 3.270   -24.742 105.693 1.00 41.24  ? 253 GLU C CB  1 
ATOM   3956 C  CG  . GLU B 2 229 ? 2.919   -25.677 106.846 1.00 44.17  ? 253 GLU C CG  1 
ATOM   3957 C  CD  . GLU B 2 229 ? 3.741   -26.943 106.944 1.00 45.08  ? 253 GLU C CD  1 
ATOM   3958 O  OE1 . GLU B 2 229 ? 4.826   -27.007 106.334 1.00 46.94  ? 253 GLU C OE1 1 
ATOM   3959 O  OE2 . GLU B 2 229 ? 3.239   -27.880 107.602 1.00 48.55  ? 253 GLU C OE2 1 
ATOM   3960 N  N   . TRP B 2 230 ? 4.351   -22.279 104.218 1.00 38.76  ? 254 TRP C N   1 
ATOM   3961 C  CA  . TRP B 2 230 ? 4.527   -21.642 102.918 1.00 38.58  ? 254 TRP C CA  1 
ATOM   3962 C  C   . TRP B 2 230 ? 5.965   -21.166 102.741 1.00 38.38  ? 254 TRP C C   1 
ATOM   3963 O  O   . TRP B 2 230 ? 6.579   -21.346 101.684 1.00 35.51  ? 254 TRP C O   1 
ATOM   3964 C  CB  . TRP B 2 230 ? 3.553   -20.464 102.746 1.00 35.57  ? 254 TRP C CB  1 
ATOM   3965 C  CG  . TRP B 2 230 ? 3.905   -19.621 101.552 1.00 34.62  ? 254 TRP C CG  1 
ATOM   3966 C  CD1 . TRP B 2 230 ? 4.720   -18.526 101.530 1.00 34.14  ? 254 TRP C CD1 1 
ATOM   3967 C  CD2 . TRP B 2 230 ? 3.527   -19.860 100.187 1.00 35.33  ? 254 TRP C CD2 1 
ATOM   3968 N  NE1 . TRP B 2 230 ? 4.848   -18.050 100.257 1.00 32.01  ? 254 TRP C NE1 1 
ATOM   3969 C  CE2 . TRP B 2 230 ? 4.134   -18.851 99.410  1.00 35.40  ? 254 TRP C CE2 1 
ATOM   3970 C  CE3 . TRP B 2 230 ? 2.735   -20.817 99.549  1.00 40.61  ? 254 TRP C CE3 1 
ATOM   3971 C  CZ2 . TRP B 2 230 ? 3.978   -18.779 98.027  1.00 40.33  ? 254 TRP C CZ2 1 
ATOM   3972 C  CZ3 . TRP B 2 230 ? 2.585   -20.747 98.180  1.00 43.14  ? 254 TRP C CZ3 1 
ATOM   3973 C  CH2 . TRP B 2 230 ? 3.209   -19.753 97.427  1.00 43.33  ? 254 TRP C CH2 1 
ATOM   3974 N  N   . VAL B 2 231 ? 6.458   -20.497 103.784 1.00 38.92  ? 255 VAL C N   1 
ATOM   3975 C  CA  . VAL B 2 231 ? 7.790   -19.928 103.767 1.00 40.56  ? 255 VAL C CA  1 
ATOM   3976 C  C   . VAL B 2 231 ? 8.790   -21.050 103.527 1.00 41.11  ? 255 VAL C C   1 
ATOM   3977 O  O   . VAL B 2 231 ? 9.531   -21.020 102.537 1.00 41.67  ? 255 VAL C O   1 
ATOM   3978 C  CB  . VAL B 2 231 ? 8.060   -19.199 105.095 1.00 39.09  ? 255 VAL C CB  1 
ATOM   3979 C  CG1 . VAL B 2 231 ? 9.532   -18.854 105.266 1.00 39.15  ? 255 VAL C CG1 1 
ATOM   3980 C  CG2 . VAL B 2 231 ? 7.193   -17.948 105.215 1.00 38.24  ? 255 VAL C CG2 1 
ATOM   3981 N  N   . ALA B 2 232 ? 8.741   -22.029 104.444 1.00 38.54  ? 256 ALA C N   1 
ATOM   3982 C  CA  . ALA B 2 232 ? 9.661   -23.157 104.505 1.00 35.91  ? 256 ALA C CA  1 
ATOM   3983 C  C   . ALA B 2 232 ? 9.744   -23.891 103.169 1.00 35.05  ? 256 ALA C C   1 
ATOM   3984 O  O   . ALA B 2 232 ? 10.839  -24.240 102.730 1.00 39.40  ? 256 ALA C O   1 
ATOM   3985 C  CB  . ALA B 2 232 ? 9.233   -24.101 105.606 1.00 33.85  ? 256 ALA C CB  1 
ATOM   3986 N  N   . ALA B 2 233 ? 8.587   -24.122 102.537 1.00 31.95  ? 257 ALA C N   1 
ATOM   3987 C  CA  . ALA B 2 233 ? 8.526   -24.878 101.298 1.00 31.46  ? 257 ALA C CA  1 
ATOM   3988 C  C   . ALA B 2 233 ? 8.792   -23.966 100.106 1.00 31.69  ? 257 ALA C C   1 
ATOM   3989 O  O   . ALA B 2 233 ? 8.889   -22.747 100.244 1.00 35.38  ? 257 ALA C O   1 
ATOM   3990 C  CB  . ALA B 2 233 ? 7.180   -25.560 101.179 1.00 31.57  ? 257 ALA C CB  1 
ATOM   3991 N  N   . ARG B 2 234 ? 8.930   -24.597 98.938  1.00 32.20  ? 258 ARG C N   1 
ATOM   3992 C  CA  . ARG B 2 234 ? 9.054   -23.906 97.666  1.00 33.47  ? 258 ARG C CA  1 
ATOM   3993 C  C   . ARG B 2 234 ? 7.681   -23.805 97.012  1.00 33.76  ? 258 ARG C C   1 
ATOM   3994 O  O   . ARG B 2 234 ? 6.735   -24.462 97.444  1.00 31.13  ? 258 ARG C O   1 
ATOM   3995 C  CB  . ARG B 2 234 ? 9.963   -24.682 96.708  1.00 34.77  ? 258 ARG C CB  1 
ATOM   3996 C  CG  . ARG B 2 234 ? 11.338  -25.037 97.262  1.00 36.17  ? 258 ARG C CG  1 
ATOM   3997 C  CD  . ARG B 2 234 ? 12.202  -25.825 96.294  1.00 35.85  ? 258 ARG C CD  1 
ATOM   3998 N  NE  . ARG B 2 234 ? 11.468  -26.968 95.740  1.00 37.21  ? 258 ARG C NE  1 
ATOM   3999 C  CZ  . ARG B 2 234 ? 11.803  -27.656 94.660  1.00 37.26  ? 258 ARG C CZ  1 
ATOM   4000 N  NH1 . ARG B 2 234 ? 12.948  -27.418 94.050  1.00 37.31  ? 258 ARG C NH1 1 
ATOM   4001 N  NH2 . ARG B 2 234 ? 10.994  -28.597 94.212  1.00 36.25  ? 258 ARG C NH2 1 
ATOM   4002 N  N   . SER B 2 235 ? 7.608   -23.006 95.946  1.00 37.07  ? 259 SER C N   1 
ATOM   4003 C  CA  . SER B 2 235 ? 6.387   -22.893 95.166  1.00 42.55  ? 259 SER C CA  1 
ATOM   4004 C  C   . SER B 2 235 ? 5.978   -24.268 94.640  1.00 39.32  ? 259 SER C C   1 
ATOM   4005 O  O   . SER B 2 235 ? 4.853   -24.689 94.863  1.00 41.63  ? 259 SER C O   1 
ATOM   4006 C  CB  . SER B 2 235 ? 6.516   -21.887 94.043  1.00 47.95  ? 259 SER C CB  1 
ATOM   4007 O  OG  . SER B 2 235 ? 7.497   -22.282 93.095  1.00 52.04  ? 259 SER C OG  1 
ATOM   4008 N  N   . GLU B 2 236 ? 6.902   -24.973 93.984  1.00 36.19  ? 260 GLU C N   1 
ATOM   4009 C  CA  . GLU B 2 236 ? 6.606   -26.242 93.328  1.00 37.31  ? 260 GLU C CA  1 
ATOM   4010 C  C   . GLU B 2 236 ? 5.881   -27.215 94.261  1.00 36.43  ? 260 GLU C C   1 
ATOM   4011 O  O   . GLU B 2 236 ? 4.959   -27.898 93.830  1.00 35.39  ? 260 GLU C O   1 
ATOM   4012 C  CB  . GLU B 2 236 ? 7.850   -26.966 92.811  1.00 41.67  ? 260 GLU C CB  1 
ATOM   4013 C  CG  . GLU B 2 236 ? 8.462   -26.340 91.562  1.00 43.71  ? 260 GLU C CG  1 
ATOM   4014 C  CD  . GLU B 2 236 ? 9.459   -25.204 91.766  1.00 48.74  ? 260 GLU C CD  1 
ATOM   4015 O  OE1 . GLU B 2 236 ? 9.730   -24.745 92.900  1.00 54.10  ? 260 GLU C OE1 1 
ATOM   4016 O  OE2 . GLU B 2 236 ? 9.985   -24.786 90.724  1.00 48.15  ? 260 GLU C OE2 1 
ATOM   4017 N  N   . GLU B 2 237 ? 6.293   -27.299 95.531  1.00 36.98  ? 261 GLU C N   1 
ATOM   4018 C  CA  . GLU B 2 237 ? 5.714   -28.281 96.436  1.00 36.44  ? 261 GLU C CA  1 
ATOM   4019 C  C   . GLU B 2 237 ? 4.282   -27.915 96.784  1.00 35.04  ? 261 GLU C C   1 
ATOM   4020 O  O   . GLU B 2 237 ? 3.420   -28.781 96.804  1.00 38.44  ? 261 GLU C O   1 
ATOM   4021 C  CB  . GLU B 2 237 ? 6.490   -28.442 97.741  1.00 37.86  ? 261 GLU C CB  1 
ATOM   4022 C  CG  . GLU B 2 237 ? 7.628   -29.448 97.626  1.00 37.67  ? 261 GLU C CG  1 
ATOM   4023 C  CD  . GLU B 2 237 ? 8.798   -28.902 96.857  1.00 38.42  ? 261 GLU C CD  1 
ATOM   4024 O  OE1 . GLU B 2 237 ? 9.538   -28.109 97.500  1.00 42.10  ? 261 GLU C OE1 1 
ATOM   4025 O  OE2 . GLU B 2 237 ? 8.945   -29.237 95.648  1.00 32.60  ? 261 GLU C OE2 1 
ATOM   4026 N  N   . VAL B 2 238 ? 4.040   -26.638 97.070  1.00 33.66  ? 262 VAL C N   1 
ATOM   4027 C  CA  . VAL B 2 238 ? 2.740   -26.215 97.554  1.00 34.02  ? 262 VAL C CA  1 
ATOM   4028 C  C   . VAL B 2 238 ? 1.714   -26.274 96.424  1.00 34.48  ? 262 VAL C C   1 
ATOM   4029 O  O   . VAL B 2 238 ? 0.562   -26.646 96.638  1.00 31.24  ? 262 VAL C O   1 
ATOM   4030 C  CB  . VAL B 2 238 ? 2.849   -24.805 98.165  1.00 34.51  ? 262 VAL C CB  1 
ATOM   4031 C  CG1 . VAL B 2 238 ? 1.498   -24.261 98.591  1.00 36.12  ? 262 VAL C CG1 1 
ATOM   4032 C  CG2 . VAL B 2 238 ? 3.805   -24.777 99.353  1.00 36.31  ? 262 VAL C CG2 1 
ATOM   4033 N  N   . GLU B 2 239 ? 2.136   -25.911 95.208  1.00 38.32  ? 263 GLU C N   1 
ATOM   4034 C  CA  . GLU B 2 239 ? 1.194   -25.619 94.140  1.00 40.90  ? 263 GLU C CA  1 
ATOM   4035 C  C   . GLU B 2 239 ? 0.772   -26.899 93.437  1.00 41.69  ? 263 GLU C C   1 
ATOM   4036 O  O   . GLU B 2 239 ? -0.165  -26.871 92.635  1.00 41.65  ? 263 GLU C O   1 
ATOM   4037 C  CB  . GLU B 2 239 ? 1.757   -24.541 93.221  1.00 43.69  ? 263 GLU C CB  1 
ATOM   4038 C  CG  . GLU B 2 239 ? 1.574   -23.166 93.857  1.00 48.72  ? 263 GLU C CG  1 
ATOM   4039 C  CD  . GLU B 2 239 ? 2.272   -21.997 93.198  1.00 54.28  ? 263 GLU C CD  1 
ATOM   4040 O  OE1 . GLU B 2 239 ? 3.003   -22.190 92.195  1.00 53.83  ? 263 GLU C OE1 1 
ATOM   4041 O  OE2 . GLU B 2 239 ? 2.055   -20.879 93.731  1.00 57.80  ? 263 GLU C OE2 1 
ATOM   4042 N  N   . SER B 2 240 ? 1.430   -28.015 93.789  1.00 41.43  ? 264 SER C N   1 
ATOM   4043 C  CA  . SER B 2 240 ? 1.090   -29.311 93.221  1.00 37.79  ? 264 SER C CA  1 
ATOM   4044 C  C   . SER B 2 240 ? 0.314   -30.166 94.227  1.00 34.90  ? 264 SER C C   1 
ATOM   4045 O  O   . SER B 2 240 ? -0.006  -31.313 93.927  1.00 35.66  ? 264 SER C O   1 
ATOM   4046 C  CB  . SER B 2 240 ? 2.325   -29.996 92.696  1.00 34.39  ? 264 SER C CB  1 
ATOM   4047 O  OG  . SER B 2 240 ? 3.346   -29.944 93.677  1.00 33.15  ? 264 SER C OG  1 
ATOM   4048 N  N   . ILE B 2 241 ? -0.045  -29.594 95.385  1.00 32.19  ? 265 ILE C N   1 
ATOM   4049 C  CA  . ILE B 2 241 ? -0.873  -30.289 96.362  1.00 30.30  ? 265 ILE C CA  1 
ATOM   4050 C  C   . ILE B 2 241 ? -2.301  -30.444 95.839  1.00 31.00  ? 265 ILE C C   1 
ATOM   4051 O  O   . ILE B 2 241 ? -2.984  -31.390 96.212  1.00 33.91  ? 265 ILE C O   1 
ATOM   4052 C  CB  . ILE B 2 241 ? -0.887  -29.557 97.715  1.00 29.25  ? 265 ILE C CB  1 
ATOM   4053 C  CG1 . ILE B 2 241 ? 0.492   -29.462 98.322  1.00 28.04  ? 265 ILE C CG1 1 
ATOM   4054 C  CG2 . ILE B 2 241 ? -1.890  -30.200 98.683  1.00 28.71  ? 265 ILE C CG2 1 
ATOM   4055 C  CD1 . ILE B 2 241 ? 0.514   -28.775 99.680  1.00 28.90  ? 265 ILE C CD1 1 
ATOM   4056 N  N   . VAL B 2 242 ? -2.768  -29.506 95.010  1.00 30.96  ? 266 VAL C N   1 
ATOM   4057 C  CA  . VAL B 2 242 ? -4.155  -29.507 94.565  1.00 29.15  ? 266 VAL C CA  1 
ATOM   4058 C  C   . VAL B 2 242 ? -4.451  -30.697 93.648  1.00 28.98  ? 266 VAL C C   1 
ATOM   4059 O  O   . VAL B 2 242 ? -5.600  -31.131 93.569  1.00 28.19  ? 266 VAL C O   1 
ATOM   4060 C  CB  . VAL B 2 242 ? -4.492  -28.197 93.836  1.00 29.34  ? 266 VAL C CB  1 
ATOM   4061 C  CG1 . VAL B 2 242 ? -3.941  -28.169 92.407  1.00 28.49  ? 266 VAL C CG1 1 
ATOM   4062 C  CG2 . VAL B 2 242 ? -5.990  -27.946 93.856  1.00 29.30  ? 266 VAL C CG2 1 
ATOM   4063 N  N   . ASP B 2 243 ? -3.440  -31.201 92.920  1.00 28.97  ? 267 ASP C N   1 
ATOM   4064 C  CA  . ASP B 2 243 ? -3.671  -32.284 91.976  1.00 30.86  ? 267 ASP C CA  1 
ATOM   4065 C  C   . ASP B 2 243 ? -3.996  -33.589 92.693  1.00 29.66  ? 267 ASP C C   1 
ATOM   4066 O  O   . ASP B 2 243 ? -4.671  -34.443 92.121  1.00 26.30  ? 267 ASP C O   1 
ATOM   4067 C  CB  . ASP B 2 243 ? -2.486  -32.444 91.050  1.00 33.62  ? 267 ASP C CB  1 
ATOM   4068 C  CG  . ASP B 2 243 ? -2.319  -31.285 90.082  1.00 35.96  ? 267 ASP C CG  1 
ATOM   4069 O  OD1 . ASP B 2 243 ? -3.353  -30.821 89.538  1.00 35.28  ? 267 ASP C OD1 1 
ATOM   4070 O  OD2 . ASP B 2 243 ? -1.154  -30.872 89.874  1.00 41.01  ? 267 ASP C OD2 1 
ATOM   4071 N  N   . ILE B 2 244 ? -3.499  -33.729 93.930  1.00 30.12  ? 268 ILE C N   1 
ATOM   4072 C  CA  . ILE B 2 244 ? -3.863  -34.850 94.783  1.00 29.83  ? 268 ILE C CA  1 
ATOM   4073 C  C   . ILE B 2 244 ? -5.311  -34.698 95.241  1.00 30.84  ? 268 ILE C C   1 
ATOM   4074 O  O   . ILE B 2 244 ? -6.095  -35.643 95.122  1.00 33.53  ? 268 ILE C O   1 
ATOM   4075 C  CB  . ILE B 2 244 ? -2.916  -34.984 95.991  1.00 29.23  ? 268 ILE C CB  1 
ATOM   4076 C  CG1 . ILE B 2 244 ? -1.508  -35.371 95.557  1.00 27.96  ? 268 ILE C CG1 1 
ATOM   4077 C  CG2 . ILE B 2 244 ? -3.473  -35.965 97.035  1.00 28.62  ? 268 ILE C CG2 1 
ATOM   4078 C  CD1 . ILE B 2 244 ? -0.469  -35.183 96.648  1.00 27.57  ? 268 ILE C CD1 1 
ATOM   4079 N  N   . VAL B 2 245 ? -5.662  -33.510 95.748  1.00 29.13  ? 269 VAL C N   1 
ATOM   4080 C  CA  . VAL B 2 245 ? -6.919  -33.336 96.459  1.00 29.80  ? 269 VAL C CA  1 
ATOM   4081 C  C   . VAL B 2 245 ? -8.110  -33.428 95.500  1.00 29.87  ? 269 VAL C C   1 
ATOM   4082 O  O   . VAL B 2 245 ? -9.161  -33.911 95.909  1.00 27.29  ? 269 VAL C O   1 
ATOM   4083 C  CB  . VAL B 2 245 ? -6.927  -32.018 97.257  1.00 30.34  ? 269 VAL C CB  1 
ATOM   4084 C  CG1 . VAL B 2 245 ? -8.185  -31.866 98.092  1.00 31.31  ? 269 VAL C CG1 1 
ATOM   4085 C  CG2 . VAL B 2 245 ? -5.709  -31.899 98.155  1.00 30.08  ? 269 VAL C CG2 1 
ATOM   4086 N  N   . ARG B 2 246 ? -7.935  -33.008 94.231  1.00 32.23  ? 270 ARG C N   1 
ATOM   4087 C  CA  . ARG B 2 246 ? -9.027  -32.966 93.263  1.00 32.75  ? 270 ARG C CA  1 
ATOM   4088 C  C   . ARG B 2 246 ? -9.551  -34.366 92.963  1.00 32.80  ? 270 ARG C C   1 
ATOM   4089 O  O   . ARG B 2 246 ? -10.708 -34.521 92.589  1.00 34.17  ? 270 ARG C O   1 
ATOM   4090 C  CB  . ARG B 2 246 ? -8.662  -32.270 91.948  1.00 32.44  ? 270 ARG C CB  1 
ATOM   4091 C  CG  . ARG B 2 246 ? -7.572  -32.899 91.099  1.00 33.29  ? 270 ARG C CG  1 
ATOM   4092 C  CD  . ARG B 2 246 ? -7.243  -32.050 89.885  1.00 35.41  ? 270 ARG C CD  1 
ATOM   4093 N  NE  . ARG B 2 246 ? -6.365  -32.763 88.949  1.00 38.57  ? 270 ARG C NE  1 
ATOM   4094 C  CZ  . ARG B 2 246 ? -6.752  -33.683 88.051  1.00 43.46  ? 270 ARG C CZ  1 
ATOM   4095 N  NH1 . ARG B 2 246 ? -8.036  -33.896 87.773  1.00 43.34  ? 270 ARG C NH1 1 
ATOM   4096 N  NH2 . ARG B 2 246 ? -5.831  -34.397 87.420  1.00 47.74  ? 270 ARG C NH2 1 
ATOM   4097 N  N   . THR B 2 247 ? -8.703  -35.371 93.189  1.00 34.62  ? 271 THR C N   1 
ATOM   4098 C  CA  . THR B 2 247 ? -9.052  -36.756 92.931  1.00 36.08  ? 271 THR C CA  1 
ATOM   4099 C  C   . THR B 2 247 ? -10.255 -37.164 93.777  1.00 34.51  ? 271 THR C C   1 
ATOM   4100 O  O   . THR B 2 247 ? -10.946 -38.107 93.413  1.00 35.01  ? 271 THR C O   1 
ATOM   4101 C  CB  . THR B 2 247 ? -7.858  -37.672 93.217  1.00 36.53  ? 271 THR C CB  1 
ATOM   4102 O  OG1 . THR B 2 247 ? -7.599  -37.554 94.613  1.00 37.67  ? 271 THR C OG1 1 
ATOM   4103 C  CG2 . THR B 2 247 ? -6.625  -37.319 92.407  1.00 35.89  ? 271 THR C CG2 1 
ATOM   4104 N  N   . THR B 2 248 ? -10.476 -36.479 94.910  1.00 32.62  ? 272 THR C N   1 
ATOM   4105 C  CA  . THR B 2 248 ? -11.576 -36.791 95.812  1.00 33.77  ? 272 THR C CA  1 
ATOM   4106 C  C   . THR B 2 248 ? -12.882 -36.962 95.032  1.00 33.04  ? 272 THR C C   1 
ATOM   4107 O  O   . THR B 2 248 ? -13.231 -36.144 94.183  1.00 32.48  ? 272 THR C O   1 
ATOM   4108 C  CB  . THR B 2 248 ? -11.720 -35.732 96.904  1.00 35.52  ? 272 THR C CB  1 
ATOM   4109 O  OG1 . THR B 2 248 ? -10.505 -35.716 97.653  1.00 36.99  ? 272 THR C OG1 1 
ATOM   4110 C  CG2 . THR B 2 248 ? -12.869 -36.053 97.847  1.00 35.58  ? 272 THR C CG2 1 
ATOM   4111 N  N   . GLN B 2 249 ? -13.607 -38.035 95.365  1.00 32.41  ? 273 GLN C N   1 
ATOM   4112 C  CA  . GLN B 2 249 ? -14.746 -38.484 94.586  1.00 33.11  ? 273 GLN C CA  1 
ATOM   4113 C  C   . GLN B 2 249 ? -16.015 -37.763 95.017  1.00 34.62  ? 273 GLN C C   1 
ATOM   4114 O  O   . GLN B 2 249 ? -16.822 -37.377 94.176  1.00 41.07  ? 273 GLN C O   1 
ATOM   4115 C  CB  . GLN B 2 249 ? -14.939 -39.991 94.735  1.00 33.12  ? 273 GLN C CB  1 
ATOM   4116 C  CG  . GLN B 2 249 ? -13.931 -40.785 93.919  1.00 33.25  ? 273 GLN C CG  1 
ATOM   4117 C  CD  . GLN B 2 249 ? -13.959 -42.281 94.157  1.00 34.34  ? 273 GLN C CD  1 
ATOM   4118 O  OE1 . GLN B 2 249 ? -14.134 -42.815 95.264  1.00 30.08  ? 273 GLN C OE1 1 
ATOM   4119 N  NE2 . GLN B 2 249 ? -13.753 -42.986 93.062  1.00 38.50  ? 273 GLN C NE2 1 
ATOM   4120 N  N   . GLN B 2 250 ? -16.177 -37.589 96.330  1.00 32.40  ? 274 GLN C N   1 
ATOM   4121 C  CA  . GLN B 2 250 ? -17.421 -37.106 96.898  1.00 29.08  ? 274 GLN C CA  1 
ATOM   4122 C  C   . GLN B 2 250 ? -17.406 -35.580 96.951  1.00 28.45  ? 274 GLN C C   1 
ATOM   4123 O  O   . GLN B 2 250 ? -17.875 -35.006 97.921  1.00 31.86  ? 274 GLN C O   1 
ATOM   4124 C  CB  . GLN B 2 250 ? -17.603 -37.701 98.296  1.00 28.24  ? 274 GLN C CB  1 
ATOM   4125 C  CG  . GLN B 2 250 ? -17.371 -39.210 98.383  1.00 28.11  ? 274 GLN C CG  1 
ATOM   4126 C  CD  . GLN B 2 250 ? -15.981 -39.575 98.856  1.00 26.96  ? 274 GLN C CD  1 
ATOM   4127 O  OE1 . GLN B 2 250 ? -14.979 -39.272 98.207  1.00 27.98  ? 274 GLN C OE1 1 
ATOM   4128 N  NE2 . GLN B 2 250 ? -15.894 -40.230 100.001 1.00 26.19  ? 274 GLN C NE2 1 
ATOM   4129 N  N   . ALA B 2 251 ? -16.876 -34.936 95.906  1.00 28.07  ? 275 ALA C N   1 
ATOM   4130 C  CA  . ALA B 2 251 ? -16.591 -33.511 95.939  1.00 29.89  ? 275 ALA C CA  1 
ATOM   4131 C  C   . ALA B 2 251 ? -16.522 -32.967 94.517  1.00 32.96  ? 275 ALA C C   1 
ATOM   4132 O  O   . ALA B 2 251 ? -15.757 -33.451 93.697  1.00 30.74  ? 275 ALA C O   1 
ATOM   4133 C  CB  . ALA B 2 251 ? -15.297 -33.243 96.686  1.00 29.32  ? 275 ALA C CB  1 
ATOM   4134 N  N   . GLU B 2 252 ? -17.324 -31.934 94.251  1.00 38.89  ? 276 GLU C N   1 
ATOM   4135 C  CA  . GLU B 2 252 ? -17.358 -31.294 92.942  1.00 43.43  ? 276 GLU C CA  1 
ATOM   4136 C  C   . GLU B 2 252 ? -16.195 -30.318 92.833  1.00 40.12  ? 276 GLU C C   1 
ATOM   4137 O  O   . GLU B 2 252 ? -15.637 -30.122 91.752  1.00 35.39  ? 276 GLU C O   1 
ATOM   4138 C  CB  . GLU B 2 252 ? -18.687 -30.557 92.740  1.00 47.46  ? 276 GLU C CB  1 
ATOM   4139 C  CG  . GLU B 2 252 ? -19.248 -30.637 91.320  1.00 49.49  ? 276 GLU C CG  1 
ATOM   4140 C  CD  . GLU B 2 252 ? -18.338 -30.040 90.271  1.00 52.35  ? 276 GLU C CD  1 
ATOM   4141 O  OE1 . GLU B 2 252 ? -17.828 -28.922 90.517  1.00 48.83  ? 276 GLU C OE1 1 
ATOM   4142 O  OE2 . GLU B 2 252 ? -18.123 -30.689 89.236  1.00 56.94  ? 276 GLU C OE2 1 
ATOM   4143 N  N   . VAL B 2 253 ? -15.867 -29.682 93.962  1.00 41.55  ? 277 VAL C N   1 
ATOM   4144 C  CA  . VAL B 2 253 ? -14.858 -28.636 93.971  1.00 41.36  ? 277 VAL C CA  1 
ATOM   4145 C  C   . VAL B 2 253 ? -13.814 -28.955 95.029  1.00 35.92  ? 277 VAL C C   1 
ATOM   4146 O  O   . VAL B 2 253 ? -14.160 -29.362 96.140  1.00 31.75  ? 277 VAL C O   1 
ATOM   4147 C  CB  . VAL B 2 253 ? -15.476 -27.251 94.223  1.00 43.92  ? 277 VAL C CB  1 
ATOM   4148 C  CG1 . VAL B 2 253 ? -14.402 -26.177 94.290  1.00 44.72  ? 277 VAL C CG1 1 
ATOM   4149 C  CG2 . VAL B 2 253 ? -16.544 -26.908 93.192  1.00 45.66  ? 277 VAL C CG2 1 
ATOM   4150 N  N   . ALA B 2 254 ? -12.549 -28.722 94.646  1.00 33.82  ? 278 ALA C N   1 
ATOM   4151 C  CA  . ALA B 2 254 ? -11.398 -28.929 95.508  1.00 30.37  ? 278 ALA C CA  1 
ATOM   4152 C  C   . ALA B 2 254 ? -10.572 -27.653 95.546  1.00 27.37  ? 278 ALA C C   1 
ATOM   4153 O  O   . ALA B 2 254 ? -10.318 -27.039 94.504  1.00 24.72  ? 278 ALA C O   1 
ATOM   4154 C  CB  . ALA B 2 254 ? -10.558 -30.084 95.026  1.00 30.71  ? 278 ALA C CB  1 
ATOM   4155 N  N   . ALA B 2 255 ? -10.138 -27.309 96.764  1.00 25.47  ? 279 ALA C N   1 
ATOM   4156 C  CA  . ALA B 2 255 ? -9.547  -26.022 97.045  1.00 23.87  ? 279 ALA C CA  1 
ATOM   4157 C  C   . ALA B 2 255 ? -8.359  -26.178 97.976  1.00 24.15  ? 279 ALA C C   1 
ATOM   4158 O  O   . ALA B 2 255 ? -8.387  -27.010 98.898  1.00 21.97  ? 279 ALA C O   1 
ATOM   4159 C  CB  . ALA B 2 255 ? -10.589 -25.161 97.680  1.00 24.82  ? 279 ALA C CB  1 
ATOM   4160 N  N   . VAL B 2 256 ? -7.347  -25.335 97.731  1.00 25.55  ? 280 VAL C N   1 
ATOM   4161 C  CA  . VAL B 2 256 ? -6.161  -25.269 98.570  1.00 27.47  ? 280 VAL C CA  1 
ATOM   4162 C  C   . VAL B 2 256 ? -5.986  -23.835 99.059  1.00 26.51  ? 280 VAL C C   1 
ATOM   4163 O  O   . VAL B 2 256 ? -5.733  -22.963 98.244  1.00 27.06  ? 280 VAL C O   1 
ATOM   4164 C  CB  . VAL B 2 256 ? -4.916  -25.712 97.777  1.00 28.94  ? 280 VAL C CB  1 
ATOM   4165 C  CG1 . VAL B 2 256 ? -3.670  -25.674 98.651  1.00 29.90  ? 280 VAL C CG1 1 
ATOM   4166 C  CG2 . VAL B 2 256 ? -5.072  -27.093 97.162  1.00 30.05  ? 280 VAL C CG2 1 
ATOM   4167 N  N   . PHE B 2 257 ? -6.075  -23.605 100.371 1.00 27.33  ? 281 PHE C N   1 
ATOM   4168 C  CA  . PHE B 2 257 ? -5.830  -22.287 100.935 1.00 29.91  ? 281 PHE C CA  1 
ATOM   4169 C  C   . PHE B 2 257 ? -4.353  -22.158 101.322 1.00 30.92  ? 281 PHE C C   1 
ATOM   4170 O  O   . PHE B 2 257 ? -3.858  -22.920 102.157 1.00 29.50  ? 281 PHE C O   1 
ATOM   4171 C  CB  . PHE B 2 257 ? -6.750  -22.030 102.134 1.00 32.58  ? 281 PHE C CB  1 
ATOM   4172 C  CG  . PHE B 2 257 ? -8.228  -22.006 101.771 1.00 35.77  ? 281 PHE C CG  1 
ATOM   4173 C  CD1 . PHE B 2 257 ? -8.821  -20.873 101.228 1.00 36.60  ? 281 PHE C CD1 1 
ATOM   4174 C  CD2 . PHE B 2 257 ? -9.022  -23.134 101.956 1.00 38.44  ? 281 PHE C CD2 1 
ATOM   4175 C  CE1 . PHE B 2 257 ? -10.159 -20.870 100.873 1.00 35.97  ? 281 PHE C CE1 1 
ATOM   4176 C  CE2 . PHE B 2 257 ? -10.366 -23.125 101.605 1.00 37.88  ? 281 PHE C CE2 1 
ATOM   4177 C  CZ  . PHE B 2 257 ? -10.927 -21.995 101.059 1.00 36.10  ? 281 PHE C CZ  1 
ATOM   4178 N  N   . LYS B 2 258 ? -3.673  -21.167 100.721 1.00 32.95  ? 282 LYS C N   1 
ATOM   4179 C  CA  . LYS B 2 258 ? -2.234  -20.955 100.856 1.00 34.97  ? 282 LYS C CA  1 
ATOM   4180 C  C   . LYS B 2 258 ? -1.973  -19.580 101.471 1.00 33.59  ? 282 LYS C C   1 
ATOM   4181 O  O   . LYS B 2 258 ? -2.153  -18.571 100.798 1.00 33.63  ? 282 LYS C O   1 
ATOM   4182 C  CB  . LYS B 2 258 ? -1.580  -21.032 99.465  1.00 35.80  ? 282 LYS C CB  1 
ATOM   4183 C  CG  . LYS B 2 258 ? -1.806  -22.338 98.679  1.00 39.36  ? 282 LYS C CG  1 
ATOM   4184 C  CD  . LYS B 2 258 ? -2.163  -22.262 97.187  1.00 42.19  ? 282 LYS C CD  1 
ATOM   4185 C  CE  . LYS B 2 258 ? -1.308  -21.379 96.340  1.00 47.05  ? 282 LYS C CE  1 
ATOM   4186 N  NZ  . LYS B 2 258 ? -1.563  -21.594 94.918  1.00 52.49  ? 282 LYS C NZ  1 
ATOM   4187 N  N   . GLU B 2 259 ? -1.536  -19.554 102.740 1.00 32.62  ? 283 GLU C N   1 
ATOM   4188 C  CA  . GLU B 2 259 ? -1.294  -18.319 103.478 1.00 32.27  ? 283 GLU C CA  1 
ATOM   4189 C  C   . GLU B 2 259 ? 0.078   -17.761 103.107 1.00 33.61  ? 283 GLU C C   1 
ATOM   4190 O  O   . GLU B 2 259 ? 1.041   -17.986 103.832 1.00 35.19  ? 283 GLU C O   1 
ATOM   4191 C  CB  . GLU B 2 259 ? -1.364  -18.590 104.980 1.00 31.22  ? 283 GLU C CB  1 
ATOM   4192 C  CG  . GLU B 2 259 ? -1.640  -17.355 105.837 1.00 31.09  ? 283 GLU C CG  1 
ATOM   4193 C  CD  . GLU B 2 259 ? -1.496  -17.578 107.337 1.00 29.63  ? 283 GLU C CD  1 
ATOM   4194 O  OE1 . GLU B 2 259 ? -0.959  -18.648 107.683 1.00 30.27  ? 283 GLU C OE1 1 
ATOM   4195 O  OE2 . GLU B 2 259 ? -1.923  -16.742 108.154 1.00 27.76  ? 283 GLU C OE2 1 
ATOM   4196 N  N   . VAL B 2 260 ? 0.142   -17.003 102.004 1.00 33.95  ? 284 VAL C N   1 
ATOM   4197 C  CA  . VAL B 2 260 ? 1.397   -16.612 101.379 1.00 35.02  ? 284 VAL C CA  1 
ATOM   4198 C  C   . VAL B 2 260 ? 2.128   -15.548 102.200 1.00 37.29  ? 284 VAL C C   1 
ATOM   4199 O  O   . VAL B 2 260 ? 3.360   -15.555 102.290 1.00 39.29  ? 284 VAL C O   1 
ATOM   4200 C  CB  . VAL B 2 260 ? 1.161   -16.138 99.933  1.00 34.65  ? 284 VAL C CB  1 
ATOM   4201 C  CG1 . VAL B 2 260 ? 0.608   -17.263 99.069  1.00 35.49  ? 284 VAL C CG1 1 
ATOM   4202 C  CG2 . VAL B 2 260 ? 0.268   -14.912 99.844  1.00 33.25  ? 284 VAL C CG2 1 
ATOM   4203 N  N   . GLU B 2 261 ? 1.363   -14.590 102.730 1.00 38.19  ? 285 GLU C N   1 
ATOM   4204 C  CA  . GLU B 2 261 ? 1.800   -13.755 103.832 1.00 38.74  ? 285 GLU C CA  1 
ATOM   4205 C  C   . GLU B 2 261 ? 0.785   -13.952 104.943 1.00 34.62  ? 285 GLU C C   1 
ATOM   4206 O  O   . GLU B 2 261 ? -0.305  -14.453 104.694 1.00 33.13  ? 285 GLU C O   1 
ATOM   4207 C  CB  . GLU B 2 261 ? 1.869   -12.282 103.444 1.00 45.66  ? 285 GLU C CB  1 
ATOM   4208 C  CG  . GLU B 2 261 ? 3.028   -11.973 102.503 1.00 53.60  ? 285 GLU C CG  1 
ATOM   4209 C  CD  . GLU B 2 261 ? 2.769   -10.819 101.550 1.00 59.32  ? 285 GLU C CD  1 
ATOM   4210 O  OE1 . GLU B 2 261 ? 1.995   -9.868  101.838 1.00 68.39  ? 285 GLU C OE1 1 
ATOM   4211 O  OE2 . GLU B 2 261 ? 3.355   -10.919 100.460 1.00 55.70  ? 285 GLU C OE2 1 
ATOM   4212 N  N   . PRO B 2 262 ? 1.100   -13.585 106.197 1.00 35.04  ? 286 PRO C N   1 
ATOM   4213 C  CA  . PRO B 2 262 ? 0.147   -13.769 107.284 1.00 37.22  ? 286 PRO C CA  1 
ATOM   4214 C  C   . PRO B 2 262 ? -1.191  -13.106 106.979 1.00 40.82  ? 286 PRO C C   1 
ATOM   4215 O  O   . PRO B 2 262 ? -1.227  -11.915 106.668 1.00 49.72  ? 286 PRO C O   1 
ATOM   4216 C  CB  . PRO B 2 262 ? 0.867   -13.176 108.488 1.00 34.18  ? 286 PRO C CB  1 
ATOM   4217 C  CG  . PRO B 2 262 ? 2.331   -13.291 108.109 1.00 33.27  ? 286 PRO C CG  1 
ATOM   4218 C  CD  . PRO B 2 262 ? 2.381   -13.021 106.640 1.00 33.27  ? 286 PRO C CD  1 
ATOM   4219 N  N   . HIS B 2 263 ? -2.253  -13.920 106.982 1.00 40.77  ? 287 HIS C N   1 
ATOM   4220 C  CA  . HIS B 2 263 ? -3.625  -13.475 106.807 1.00 41.94  ? 287 HIS C CA  1 
ATOM   4221 C  C   . HIS B 2 263 ? -3.910  -13.021 105.373 1.00 40.85  ? 287 HIS C C   1 
ATOM   4222 O  O   . HIS B 2 263 ? -5.004  -12.536 105.124 1.00 38.50  ? 287 HIS C O   1 
ATOM   4223 C  CB  . HIS B 2 263 ? -4.002  -12.395 107.832 1.00 42.94  ? 287 HIS C CB  1 
ATOM   4224 C  CG  . HIS B 2 263 ? -3.715  -12.752 109.254 1.00 45.55  ? 287 HIS C CG  1 
ATOM   4225 N  ND1 . HIS B 2 263 ? -4.473  -13.633 110.006 1.00 51.97  ? 287 HIS C ND1 1 
ATOM   4226 C  CD2 . HIS B 2 263 ? -2.739  -12.324 110.054 1.00 44.93  ? 287 HIS C CD2 1 
ATOM   4227 C  CE1 . HIS B 2 263 ? -3.947  -13.744 111.215 1.00 49.73  ? 287 HIS C CE1 1 
ATOM   4228 N  NE2 . HIS B 2 263 ? -2.904  -12.941 111.272 1.00 49.81  ? 287 HIS C NE2 1 
ATOM   4229 N  N   . ARG B 2 264 ? -2.947  -13.175 104.452 1.00 41.35  ? 288 ARG C N   1 
ATOM   4230 C  CA  . ARG B 2 264 ? -3.189  -13.014 103.023 1.00 45.30  ? 288 ARG C CA  1 
ATOM   4231 C  C   . ARG B 2 264 ? -3.158  -14.402 102.374 1.00 45.76  ? 288 ARG C C   1 
ATOM   4232 O  O   . ARG B 2 264 ? -2.127  -15.074 102.442 1.00 54.65  ? 288 ARG C O   1 
ATOM   4233 C  CB  . ARG B 2 264 ? -2.141  -12.162 102.281 1.00 49.51  ? 288 ARG C CB  1 
ATOM   4234 C  CG  . ARG B 2 264 ? -1.799  -10.723 102.654 1.00 54.52  ? 288 ARG C CG  1 
ATOM   4235 C  CD  . ARG B 2 264 ? -1.402  -9.837  101.454 1.00 49.18  ? 288 ARG C CD  1 
ATOM   4236 N  N   . TRP B 2 265 ? -4.271  -14.823 101.738 1.00 38.88  ? 289 TRP C N   1 
ATOM   4237 C  CA  . TRP B 2 265 ? -4.426  -16.167 101.193 1.00 33.57  ? 289 TRP C CA  1 
ATOM   4238 C  C   . TRP B 2 265 ? -4.513  -16.181 99.673  1.00 32.18  ? 289 TRP C C   1 
ATOM   4239 O  O   . TRP B 2 265 ? -5.329  -15.465 99.116  1.00 30.43  ? 289 TRP C O   1 
ATOM   4240 C  CB  . TRP B 2 265 ? -5.721  -16.771 101.726 1.00 33.67  ? 289 TRP C CB  1 
ATOM   4241 C  CG  . TRP B 2 265 ? -5.777  -16.861 103.218 1.00 35.50  ? 289 TRP C CG  1 
ATOM   4242 C  CD1 . TRP B 2 265 ? -6.256  -15.942 104.098 1.00 37.24  ? 289 TRP C CD1 1 
ATOM   4243 C  CD2 . TRP B 2 265 ? -5.338  -17.981 104.001 1.00 37.48  ? 289 TRP C CD2 1 
ATOM   4244 N  NE1 . TRP B 2 265 ? -6.130  -16.401 105.379 1.00 37.75  ? 289 TRP C NE1 1 
ATOM   4245 C  CE2 . TRP B 2 265 ? -5.578  -17.652 105.350 1.00 39.13  ? 289 TRP C CE2 1 
ATOM   4246 C  CE3 . TRP B 2 265 ? -4.742  -19.207 103.698 1.00 37.26  ? 289 TRP C CE3 1 
ATOM   4247 C  CZ2 . TRP B 2 265 ? -5.259  -18.524 106.386 1.00 40.60  ? 289 TRP C CZ2 1 
ATOM   4248 C  CZ3 . TRP B 2 265 ? -4.423  -20.060 104.728 1.00 37.70  ? 289 TRP C CZ3 1 
ATOM   4249 C  CH2 . TRP B 2 265 ? -4.672  -19.721 106.051 1.00 39.29  ? 289 TRP C CH2 1 
ATOM   4250 N  N   . SER B 2 266 ? -3.736  -17.054 99.018  1.00 35.18  ? 290 SER C N   1 
ATOM   4251 C  CA  . SER B 2 266 ? -4.011  -17.455 97.639  1.00 35.64  ? 290 SER C CA  1 
ATOM   4252 C  C   . SER B 2 266 ? -4.822  -18.744 97.639  1.00 33.19  ? 290 SER C C   1 
ATOM   4253 O  O   . SER B 2 266 ? -4.491  -19.669 98.358  1.00 33.10  ? 290 SER C O   1 
ATOM   4254 C  CB  . SER B 2 266 ? -2.766  -17.643 96.808  1.00 34.96  ? 290 SER C CB  1 
ATOM   4255 O  OG  . SER B 2 266 ? -3.139  -18.083 95.505  1.00 36.94  ? 290 SER C OG  1 
ATOM   4256 N  N   . VAL B 2 267 ? -5.866  -18.798 96.814  1.00 32.76  ? 291 VAL C N   1 
ATOM   4257 C  CA  . VAL B 2 267 ? -6.759  -19.940 96.785  1.00 32.62  ? 291 VAL C CA  1 
ATOM   4258 C  C   . VAL B 2 267 ? -6.727  -20.540 95.387  1.00 35.79  ? 291 VAL C C   1 
ATOM   4259 O  O   . VAL B 2 267 ? -7.032  -19.850 94.422  1.00 32.88  ? 291 VAL C O   1 
ATOM   4260 C  CB  . VAL B 2 267 ? -8.181  -19.528 97.186  1.00 32.51  ? 291 VAL C CB  1 
ATOM   4261 C  CG1 . VAL B 2 267 ? -9.194  -20.636 96.964  1.00 31.65  ? 291 VAL C CG1 1 
ATOM   4262 C  CG2 . VAL B 2 267 ? -8.227  -19.063 98.631  1.00 33.91  ? 291 VAL C CG2 1 
ATOM   4263 N  N   . SER B 2 268 ? -6.354  -21.829 95.300  1.00 38.67  ? 292 SER C N   1 
ATOM   4264 C  CA  . SER B 2 268 ? -6.421  -22.561 94.046  1.00 37.89  ? 292 SER C CA  1 
ATOM   4265 C  C   . SER B 2 268 ? -7.556  -23.567 94.124  1.00 36.62  ? 292 SER C C   1 
ATOM   4266 O  O   . SER B 2 268 ? -7.703  -24.253 95.137  1.00 40.55  ? 292 SER C O   1 
ATOM   4267 C  CB  . SER B 2 268 ? -5.119  -23.215 93.710  1.00 40.01  ? 292 SER C CB  1 
ATOM   4268 O  OG  . SER B 2 268 ? -4.139  -22.225 93.413  1.00 45.91  ? 292 SER C OG  1 
ATOM   4269 N  N   . MET B 2 269 ? -8.350  -23.610 93.047  1.00 33.33  ? 293 MET C N   1 
ATOM   4270 C  CA  . MET B 2 269 ? -9.540  -24.436 92.992  1.00 33.21  ? 293 MET C CA  1 
ATOM   4271 C  C   . MET B 2 269 ? -9.521  -25.302 91.734  1.00 32.07  ? 293 MET C C   1 
ATOM   4272 O  O   . MET B 2 269 ? -8.979  -24.889 90.700  1.00 30.49  ? 293 MET C O   1 
ATOM   4273 C  CB  . MET B 2 269 ? -10.799 -23.568 92.943  1.00 34.94  ? 293 MET C CB  1 
ATOM   4274 C  CG  . MET B 2 269 ? -10.998 -22.702 94.162  1.00 36.40  ? 293 MET C CG  1 
ATOM   4275 S  SD  . MET B 2 269 ? -12.429 -21.609 94.087  1.00 38.04  ? 293 MET C SD  1
[truncated: 237,396 more chars]
